# Supplementary material for: Crystal structure and Hirshfeld surface analysis of (E)-3-[(4-chloro­benzyl­idene)amino]-5-phenyl­thia­zolidin-2-iminium bromide
Source: Acta Crystallogr E Crystallogr Commun. 2019 Jul 12;75(Pt 8):1175–9. doi: 10.1107/S2056989019009885 (PMC6690452; doi:10.1107/S2056989019009885)
Supplement: Supplementary file 1 [file e-75-01175-sup1.cif]

##############################################################################
#                                                                            #
# This CIF contains the data in a paper accepted for publication in          #
# Acta Crystallographica Section E. It conforms to the requirements of       #
# Notes for Authors for Acta Crystallographica Section E, and has been       #
# peer reviewed under the auspices of the IUCr Commission on Journals.       #
#                                                                            #
# Full details of the Crystallographic Information File format               #
# are given in the paper "The Crystallographic Information File (CIF):       #
# a New Standard Archive File for Crystallography" by S. R. Hall, F. H.      #
# Allen and I. D. Brown [Acta Cryst. (1991), A47, 655-685].                  #
#                                                                            #
# The current version of the core CIF dictionary is obtainable from          #
# ftp://ftp.iucr.org/pub/cif_core.dic.                                       #
#                                                                            #
# Software is freely available for graphical display of the structure(s)     #
# in this CIF. For information consult the CIF software page                 #
# http://www.iucr.org/resources/cif/software.                                #
#                                                                            #
# This file may be used for bona fide research purposes within the           #
# scientific community so long as proper attribution is given to the journal # 
# article from which it was obtained.                                        #
#                                                                            #
##############################################################################
data_I
_audit_creation_method     'SHELXL-2016/6'
_journal_date_recd_electronic     2019-06-03
_journal_date_accepted     2019-07-10
_journal_name_full     'Acta Crystallographica, Section E'
_journal_year     2019
_journal_volume     75
_journal_issue      8
_journal_page_first     1175
_journal_page_last     1179
_journal_paper_category     GO
_journal_paper_doi     10.1107/S2056989019009885
_journal_coeditor_code     FF2160
_publ_contact_author_name
;
Taras Chyrka
;
_publ_contact_author_address
;
Department of  Theoretical and Industrial Heat Engineering (TPT),
National Technical University of Ukraine "Igor Sikorsky Kyiv Polytechnic
Institute", 03056, Kyiv,
Ukraine
;
_publ_contact_author_email     'mustford@ukr.net'
_publ_contact_author_fax     ?
_publ_contact_author_phone     ?
_publ_section_title
;
Crystal structure and Hirshfeld surface analysis of
(<i>E</i>)-3-[(4-chlorobenzylidene)amino]-5-phenylthiazolidin-2-iminium
bromide
;
loop_
    _publ_author_name
    _publ_author_address
    'Gulnara Sh. Duruskari'
;
Organic Chemistry Department,
Baku State University,
Z. Xalilov str. 23, Az,
1148 Baku,
Azerbaijan
;
    'Ali N. Khalilov'
;
Organic Chemistry Department,
Baku State University,
Z. Xalilov str. 23, Az,
1148 Baku,
Azerbaijan
Department of Physics and Chemistry,
"Composite Materials" Scientific Research Center,
Azerbaijan State Economic University (UNEC),
H. Aliyev str. 135, Az 1063, Baku,
Azerbaijan
;
    'Akkurt, Mehmet'
;
Department of Physics,
Faculty of Sciences,
Erciyes University,
38039 Kayseri,
Turkey
;
    'Gunay Z. Mammadova'
;
Organic Chemistry Department,
Baku State University,
Z. Xalilov str. 23, Az,
1148 Baku,
Azerbaijan
;
    'Taras Chyrka'
;
Department of  Theoretical and Industrial Heat Engineering (TPT),
National Technical University of Ukraine "Igor Sikorsky Kyiv Polytechnic \
Institute", 03056, Kyiv,
Ukraine
;
    'Abel M. Maharramov'
;
Organic Chemistry Department,
Baku State University,
Z. Xalilov str. 23, Az,
1148 Baku,
Azerbaijan
;
_publ_section_synopsis
;
In the crystal of the title salt, the cations and anions are linked <i>via</i>
N---H...Br hydrogen bonds. In the ^1^H NMR spectra of this compound, the NH
iminium protons are observed at  <i>\d</i> = 10.46 p.p.m., which confirms the
strong charge-assisted hydrogen bonding (CAHB) in the
 \\dbHN^+^---H<b>...</b>Br^-^
synthon.
;
_chemical_name_systematic
;
(<i>E</i>)-3-[(4-Chlorobenzylidene)amino]-5-phenylthiazolidin-2-iminium
bromide
;
_chemical_name_common     ?
_chemical_formula_moiety     'C16 H15 Cl N3 S +, Br -'
_chemical_formula_sum     'C16 H15 Br Cl N3 S'
_chemical_formula_iupac     'C16 H15 Cl N3 S +, Br -'
_chemical_formula_weight     396.73
_chemical_melting_point     ?
_space_group_crystal_system     triclinic
_space_group_name_H-M_alt     'P -1'
_space_group_name_Hall     '-P 1'
loop_
    _space_group_symop_operation_xyz
    'x, y, z'
    '-x, -y, -z'
_cell_length_a     8.3146(5)
_cell_length_b     8.9424(5)
_cell_length_c     12.2388(6)
_cell_angle_alpha     80.988(2)
_cell_angle_beta     76.458(2)
_cell_angle_gamma     70.027(2)
_cell_volume     828.54(8)
_cell_formula_units_Z     2
_cell_measurement_reflns_used     5442
_cell_measurement_theta_min     2.66
_cell_measurement_theta_max     25.59
_cell_measurement_temperature     150(2)
_exptl_crystal_description     prism
_exptl_crystal_colour     colourless
_exptl_crystal_size_max     0.230
_exptl_crystal_size_mid     0.150
_exptl_crystal_size_min     0.120
_exptl_crystal_density_diffrn     1.590
_exptl_crystal_density_meas     ?
_exptl_crystal_density_method     ?
_exptl_crystal_F_000     400
_exptl_absorpt_coefficient_mu     2.767
_exptl_absorpt_correction_type     multi-scan
_exptl_absorpt_process_details
;
(SADABS; Bruker, 2003)
;
_exptl_absorpt_correction_T_min     0.584
_exptl_absorpt_correction_T_max     0.721
_diffrn_ambient_temperature     150(2)
_diffrn_source     ?
_diffrn_radiation_type     MoK\a
_diffrn_radiation_wavelength     0.71073
_diffrn_measurement_device_type     'Bruker APEXII CCD'
_diffrn_measurement_method     '\f and \w scans'
_diffrn_detector_area_resol_mean     ?
_diffrn_reflns_number     13599
_diffrn_reflns_av_R_equivalents     0.0299
_diffrn_reflns_av_unetI/netI     0.0275
_diffrn_reflns_theta_min     2.432
_diffrn_reflns_theta_max     25.733
_diffrn_reflns_theta_full     25.242
_diffrn_measured_fraction_theta_max     0.996
_diffrn_measured_fraction_theta_full     1.000
_diffrn_reflns_limit_h_min     -10
_diffrn_reflns_limit_h_max     10
_diffrn_reflns_limit_k_min     -10
_diffrn_reflns_limit_k_max     10
_diffrn_reflns_limit_l_min     -14
_diffrn_reflns_limit_l_max     12
_refine_special_details     ?
_reflns_number_total     3141
_reflns_number_gt     2768
_reflns_threshold_expression     'I > 2\s(I)'
_refine_ls_structure_factor_coef     Fsqd
_refine_ls_matrix_type     full
_refine_ls_R_factor_all     0.0387
_refine_ls_R_factor_gt     0.0315
_refine_ls_wR_factor_gt     0.0723
_refine_ls_wR_factor_ref     0.0749
_refine_ls_goodness_of_fit_ref     1.070
_refine_ls_restrained_S_all     1.114
_refine_ls_number_reflns     3141
_refine_ls_number_parameters     167
_refine_ls_number_restraints     13
_refine_ls_hydrogen_treatment     constr
_refine_ls_weighting_scheme     calc
_refine_ls_weighting_details
              'w=1/[\s^2^(Fo^2^)+(0.0318P)^2^+0.6849P] where P=(Fo^2^+2Fc^2^)/3'
_atom_sites_solution_hydrogens     mixed
_atom_sites_solution_primary     direct
_atom_sites_solution_secondary     difmap
_refine_ls_shift/su_max     0.000
_refine_ls_shift/su_mean     0.000
_refine_diff_density_max     0.428
_refine_diff_density_min     -0.321
_refine_ls_extinction_method     none
_refine_ls_extinction_coef     .
loop_
    _atom_type_symbol
    _atom_type_description
    _atom_type_scat_dispersion_real
    _atom_type_scat_dispersion_imag
    _atom_type_scat_source
    'C' 'C' 0.0033 0.0016
                         'International Tables Vol C Tables 4.2.6.8 and 6.1.1.4'
    'H' 'H' 0.0000 0.0000
                         'International Tables Vol C Tables 4.2.6.8 and 6.1.1.4'
    'N' 'N' 0.0061 0.0033
                         'International Tables Vol C Tables 4.2.6.8 and 6.1.1.4'
    'S' 'S' 0.1246 0.1234
                         'International Tables Vol C Tables 4.2.6.8 and 6.1.1.4'
    'Br' 'Br' -0.2901 2.4595
                         'International Tables Vol C Tables 4.2.6.8 and 6.1.1.4'
    'Cl' 'Cl' 0.1484 0.1585
                         'International Tables Vol C Tables 4.2.6.8 and 6.1.1.4'
_computing_data_collection
;
APEX2 (Bruker, 2003)
;
_computing_cell_refinement
;
SAINT (Bruker, 2003)
;
_computing_data_reduction
;
SAINT (Bruker, 2003)
;
_computing_structure_solution
;
SHELXT2014 (Sheldrick, 2015a)
;
_computing_structure_refinement
;
SHELXL2016 (Sheldrick, 2015b)
;
_computing_molecular_graphics
;
ORTEP-3 for Windows (Farrugia, 2012)
;
_computing_publication_material
;
PLATON (Spek, 2003)
;
loop_
    _atom_site_type_symbol
    _atom_site_label
    _atom_site_fract_x
    _atom_site_fract_y
    _atom_site_fract_z
    _atom_site_U_iso_or_equiv
    _atom_site_adp_type
    _atom_site_calc_flag
    _atom_site_occupancy
    _atom_site_disorder_assembly
    _atom_site_disorder_group
    Br Br1 0.43584(3) 0.27419(3) 0.08917(3) 0.03616(11) Uani d 1 . .
    S S1 1.16201(8) 0.01512(8) 0.77241(6) 0.02962(17) Uani d 1 . .
    Cl Cl1 0.71456(9) 0.63476(9) 1.50136(6) 0.03926(19) Uani d 1 . .
    N N1 0.9880(3) 0.2905(3) 1.01551(18) 0.0261(5) Uani d 1 . .
    N N2 1.0069(3) 0.2228(3) 0.91692(18) 0.0295(5) Uani d 1 . .
    N N3 1.2932(3) 0.0869(3) 0.9296(2) 0.0400(6) Uani d 1 . .
    H H3A 1.292718 0.144940 0.983551 0.048 Uiso d 1 . .
    H H3B 1.384318 -0.002770 0.916811 0.048 Uiso d 1 . .
    C C1 0.8687(3) 0.2393(3) 0.8545(2) 0.0341(7) Uani d 1 . .
    H H1A 0.816300 0.353542 0.839939 0.041 Uiso d 1 A .
    H H1B 0.760230 0.250582 0.908539 0.041 Uiso d 1 . .
    C C2 0.9229(7) 0.0699(7) 0.8065(4) 0.0235(7) Uani d 0.430(3) A 1
    H H2A 0.885845 -0.008237 0.866227 0.028 Uiso calc 0.430(3) A 1
    C C2' 0.9748(5) 0.1827(5) 0.7375(3) 0.0235(7) Uani d 0.570(3) A 2
    H H2'A 1.017275 0.270076 0.692759 0.028 Uiso calc 0.570(3) A 2
    C C3 1.1593(3) 0.1148(3) 0.8835(2) 0.0254(6) Uani d 1 . .
    C C4 0.8369(3) 0.3820(3) 1.0563(2) 0.0241(5) Uani d 1 . .
    H H4A 0.743146 0.407061 1.017588 0.029 Uiso calc 1 . .
    C C5 0.8106(3) 0.4475(3) 1.1638(2) 0.0223(5) Uani d 1 . .
    C C6 0.6438(3) 0.5335(3) 1.2143(2) 0.0325(6) Uani d 1 . .
    H H6A 0.549467 0.552836 1.177051 0.039 Uiso calc 1 . .
    C C7 0.6126(3) 0.5916(3) 1.3182(2) 0.0326(6) Uani d 1 . .
    H H7A 0.497686 0.649414 1.353033 0.039 Uiso calc 1 . .
    C C8 0.7509(3) 0.5642(3) 1.3698(2) 0.0263(6) Uani d 1 . .
    C C9 0.9184(3) 0.4796(3) 1.3208(2) 0.0328(6) Uani d 1 . .
    H H9A 1.012263 0.461561 1.358178 0.039 Uiso calc 1 . .
    C C10 0.9491(3) 0.4214(3) 1.2178(2) 0.0291(6) Uani d 1 . .
    H H10A 1.064338 0.363690 1.183537 0.035 Uiso calc 1 . .
    C C11 0.8465(6) 0.0806(7) 0.7014(3) 0.0262(4) Uani d 0.430(3) A 1
    C C12 0.8842(5) 0.1707(5) 0.6013(5) 0.0262(4) Uani d 0.430(3) A 1
    H H12A 0.959618 0.232164 0.595388 0.031 Uiso calc 0.430(3) A 1
    C C13 0.8115(6) 0.1709(5) 0.5099(3) 0.0262(4) Uani d 0.430(3) A 1
    H H13A 0.837260 0.232457 0.441512 0.031 Uiso calc 0.430(3) A 1
    C C14 0.7011(6) 0.0810(6) 0.5186(3) 0.0262(4) Uani d 0.430(3) A 1
    H H14A 0.651415 0.081077 0.456168 0.031 Uiso calc 0.430(3) A 1
    C C15 0.6634(6) -0.0091(5) 0.6188(4) 0.0262(4) Uani d 0.430(3) A 1
    H H15A 0.587926 -0.070596 0.624700 0.031 Uiso calc 0.430(3) A 1
    C C16 0.7361(6) -0.0093(5) 0.7102(3) 0.0262(4) Uani d 0.430(3) A 1
    H H16A 0.710282 -0.070891 0.778578 0.031 Uiso calc 0.430(3) A 1
    C C11' 0.8723(4) 0.1315(5) 0.6690(3) 0.0262(4) Uani d 0.570(3) A 2
    C C12' 0.8655(4) 0.1978(4) 0.5589(3) 0.0262(4) Uani d 0.570(3) A 2
    H H12B 0.922655 0.274751 0.527276 0.031 Uiso calc 0.570(3) A 2
    C C13' 0.7752(5) 0.1515(4) 0.49515(18) 0.0262(4) Uani d 0.570(3) A 2
    H H13B 0.770646 0.196839 0.419913 0.031 Uiso calc 0.570(3) A 2
    C C14' 0.6917(4) 0.0390(4) 0.5415(3) 0.0262(4) Uani d 0.570(3) A 2
    H H14B 0.629962 0.007328 0.497865 0.031 Uiso calc 0.570(3) A 2
    C C15' 0.6984(5) -0.0273(3) 0.6515(3) 0.0262(4) Uani d 0.570(3) A 2
    H H15B 0.641287 -0.104273 0.683180 0.031 Uiso calc 0.570(3) A 2
    C C16' 0.7887(5) 0.0189(4) 0.71531(18) 0.0262(4) Uani d 0.570(3) A 2
    H H16B 0.793296 -0.026363 0.790545 0.031 Uiso calc 0.570(3) A 2
loop_
    _atom_site_aniso_label
    _atom_site_aniso_U_11
    _atom_site_aniso_U_22
    _atom_site_aniso_U_33
    _atom_site_aniso_U_12
    _atom_site_aniso_U_13
    _atom_site_aniso_U_23
    Br1 0.02235(16) 0.03754(17) 0.0473(2) -0.00105(11) -0.01050(12) -0.01367(13)
    S1 0.0215(3) 0.0316(4) 0.0341(4) 0.0013(3) -0.0070(3) -0.0180(3)
    Cl1 0.0365(4) 0.0458(4) 0.0323(4) 0.0007(3) -0.0103(3) -0.0202(3)
    N1 0.0235(11) 0.0293(12) 0.0248(11) -0.0027(9) -0.0063(9) -0.0111(9)
    N2 0.0204(11) 0.0349(13) 0.0309(12) 0.0048(9) -0.0100(9) -0.0196(10)
    N3 0.0238(12) 0.0452(15) 0.0480(15) 0.0093(11) -0.0152(11) -0.0292(12)
    C1 0.0207(13) 0.0397(16) 0.0382(16) 0.0095(12) -0.0123(12) -0.0264(13)
    C2 0.0187(17) 0.0239(18) 0.0273(19) -0.0033(14) -0.0044(15) -0.0087(14)
    C2' 0.0187(17) 0.0239(18) 0.0273(19) -0.0033(14) -0.0044(15) -0.0087(14)
    C3 0.0220(13) 0.0265(13) 0.0274(14) -0.0039(11) -0.0055(11) -0.0089(11)
    C4 0.0190(13) 0.0218(13) 0.0307(14) -0.0007(10) -0.0079(11) -0.0083(11)
    C5 0.0201(12) 0.0201(12) 0.0260(13) -0.0035(10) -0.0052(10) -0.0057(10)
    C6 0.0201(13) 0.0372(16) 0.0405(16) 0.0008(11) -0.0106(12) -0.0200(13)
    C7 0.0202(13) 0.0358(15) 0.0401(16) 0.0000(11) -0.0053(12) -0.0190(13)
    C8 0.0273(14) 0.0260(13) 0.0244(13) -0.0033(11) -0.0051(11) -0.0103(11)
    C9 0.0225(14) 0.0439(17) 0.0311(15) -0.0019(12) -0.0125(12) -0.0097(13)
    C10 0.0185(13) 0.0348(15) 0.0288(14) 0.0001(11) -0.0031(11) -0.0100(12)
    C11 0.0219(8) 0.0310(9) 0.0269(9) -0.0047(6) -0.0062(6) -0.0127(7)
    C12 0.0219(8) 0.0310(9) 0.0269(9) -0.0047(6) -0.0062(6) -0.0127(7)
    C13 0.0219(8) 0.0310(9) 0.0269(9) -0.0047(6) -0.0062(6) -0.0127(7)
    C14 0.0219(8) 0.0310(9) 0.0269(9) -0.0047(6) -0.0062(6) -0.0127(7)
    C15 0.0219(8) 0.0310(9) 0.0269(9) -0.0047(6) -0.0062(6) -0.0127(7)
    C16 0.0219(8) 0.0310(9) 0.0269(9) -0.0047(6) -0.0062(6) -0.0127(7)
    C11' 0.0219(8) 0.0310(9) 0.0269(9) -0.0047(6) -0.0062(6) -0.0127(7)
    C12' 0.0219(8) 0.0310(9) 0.0269(9) -0.0047(6) -0.0062(6) -0.0127(7)
    C13' 0.0219(8) 0.0310(9) 0.0269(9) -0.0047(6) -0.0062(6) -0.0127(7)
    C14' 0.0219(8) 0.0310(9) 0.0269(9) -0.0047(6) -0.0062(6) -0.0127(7)
    C15' 0.0219(8) 0.0310(9) 0.0269(9) -0.0047(6) -0.0062(6) -0.0127(7)
    C16' 0.0219(8) 0.0310(9) 0.0269(9) -0.0047(6) -0.0062(6) -0.0127(7)
_geom_special_details
;
 All esds (except the esd in the dihedral angle between two l.s. planes)
 are estimated using the full covariance matrix.  The cell esds are taken
 into account individually in the estimation of esds in distances, angles
 and torsion angles; correlations between esds in cell parameters are only
 used when they are defined by crystal symmetry.  An approximate (isotropic)
 treatment of cell esds is used for estimating esds involving l.s. planes.
;
loop_
    _geom_bond_atom_site_label_1
    _geom_bond_atom_site_label_2
    _geom_bond_site_symmetry_2
    _geom_bond_distance
    _geom_bond_publ_flag
    S1 C3 . 1.731(3) ?
    S1 C2' . 1.835(4) ?
    S1 C2 . 1.838(5) ?
    Cl1 C8 . 1.744(3) ?
    N1 C4 . 1.276(3) ?
    N1 N2 . 1.386(3) ?
    N2 C3 . 1.323(3) ?
    N2 C1 . 1.478(3) ?
    N3 C3 . 1.296(3) ?
    N3 H3A . 0.8999 ?
    N3 H3B . 0.9000 ?
    C1 C2' . 1.554(5) ?
    C1 C2 . 1.591(6) ?
    C1 H1A . 0.9700 ?
    C1 H1B . 0.9700 ?
    C2 C11 . 1.5386(19) ?
    C2 H2A . 1.0000 ?
    C2' C11' . 1.5363(19) ?
    C2' H2'A . 1.0000 ?
    C4 C5 . 1.463(3) ?
    C4 H4A . 0.9500 ?
    C5 C6 . 1.383(4) ?
    C5 C10 . 1.394(4) ?
    C6 C7 . 1.384(4) ?
    C6 H6A . 0.9500 ?
    C7 C8 . 1.371(4) ?
    C7 H7A . 0.9500 ?
    C8 C9 . 1.379(4) ?
    C9 C10 . 1.374(4) ?
    C9 H9A . 0.9500 ?
    C10 H10A . 0.9500 ?
    C11 C12 . 1.3900 ?
    C11 C16 . 1.3900 ?
    C12 C13 . 1.3900 ?
    C12 H12A . 0.9500 ?
    C13 C14 . 1.3900 ?
    C13 H13A . 0.9500 ?
    C14 C15 . 1.3900 ?
    C14 H14A . 0.9500 ?
    C15 C16 . 1.3900 ?
    C15 H15A . 0.9500 ?
    C16 H16A . 0.9500 ?
    C11' C12' . 1.3900 ?
    C11' C16' . 1.3900 ?
    C12' C13' . 1.3900 ?
    C12' H12B . 0.9500 ?
    C13' C14' . 1.3900 ?
    C13' H13B . 0.9500 ?
    C14' C15' . 1.3900 ?
    C14' H14B . 0.9500 ?
    C15' C16' . 1.3900 ?
    C15' H15B . 0.9500 ?
    C16' H16B . 0.9500 ?
loop_
    _geom_angle_atom_site_label_1
    _geom_angle_atom_site_label_2
    _geom_angle_atom_site_label_3
    _geom_angle_site_symmetry_1
    _geom_angle_site_symmetry_3
    _geom_angle
    _geom_angle_publ_flag
    C3 S1 C2' . . 88.72(12) ?
    C3 S1 C2 . . 90.61(15) ?
    C4 N1 N2 . . 117.6(2) ?
    C3 N2 N1 . . 116.3(2) ?
    C3 N2 C1 . . 115.9(2) ?
    N1 N2 C1 . . 127.2(2) ?
    C3 N3 H3A . . 122.6 ?
    C3 N3 H3B . . 119.8 ?
    H3A N3 H3B . . 116.8 ?
    N2 C1 C2' . . 102.7(2) ?
    N2 C1 C2 . . 104.0(2) ?
    N2 C1 H1A . . 104.7 ?
    C2' C1 H1A . . 104.2 ?
    C2 C1 H1A . . 145.2 ?
    N2 C1 H1B . . 108.2 ?
    C2' C1 H1B . . 145.6 ?
    C2 C1 H1B . . 106.5 ?
    H1A C1 H1B . . 82.5 ?
    C11 C2 C1 . . 112.0(4) ?
    C11 C2 S1 . . 111.7(3) ?
    C1 C2 S1 . . 101.9(3) ?
    C11 C2 H2A . . 110.3 ?
    C1 C2 H2A . . 110.3 ?
    S1 C2 H2A . . 110.3 ?
    C11' C2' C1 . . 114.0(3) ?
    C11' C2' S1 . . 111.5(3) ?
    C1 C2' S1 . . 103.5(2) ?
    C11' C2' H2'A . . 109.2 ?
    C1 C2' H2'A . . 109.2 ?
    S1 C2' H2'A . . 109.2 ?
    N3 C3 N2 . . 123.1(2) ?
    N3 C3 S1 . . 123.5(2) ?
    N2 C3 S1 . . 113.40(18) ?
    N1 C4 C5 . . 118.8(2) ?
    N1 C4 H4A . . 120.6 ?
    C5 C4 H4A . . 120.6 ?
    C6 C5 C10 . . 119.4(2) ?
    C6 C5 C4 . . 119.2(2) ?
    C10 C5 C4 . . 121.4(2) ?
    C5 C6 C7 . . 120.9(2) ?
    C5 C6 H6A . . 119.5 ?
    C7 C6 H6A . . 119.5 ?
    C8 C7 C6 . . 118.6(2) ?
    C8 C7 H7A . . 120.7 ?
    C6 C7 H7A . . 120.7 ?
    C7 C8 C9 . . 121.5(2) ?
    C7 C8 Cl1 . . 119.5(2) ?
    C9 C8 Cl1 . . 119.0(2) ?
    C10 C9 C8 . . 119.8(2) ?
    C10 C9 H9A . . 120.1 ?
    C8 C9 H9A . . 120.1 ?
    C9 C10 C5 . . 119.8(2) ?
    C9 C10 H10A . . 120.1 ?
    C5 C10 H10A . . 120.1 ?
    C12 C11 C16 . . 120.0 ?
    C12 C11 C2 . . 124.0(5) ?
    C16 C11 C2 . . 116.0(5) ?
    C13 C12 C11 . . 120.0 ?
    C13 C12 H12A . . 120.0 ?
    C11 C12 H12A . . 120.0 ?
    C12 C13 C14 . . 120.0 ?
    C12 C13 H13A . . 120.0 ?
    C14 C13 H13A . . 120.0 ?
    C15 C14 C13 . . 120.0 ?
    C15 C14 H14A . . 120.0 ?
    C13 C14 H14A . . 120.0 ?
    C16 C15 C14 . . 120.0 ?
    C16 C15 H15A . . 120.0 ?
    C14 C15 H15A . . 120.0 ?
    C15 C16 C11 . . 120.0 ?
    C15 C16 H16A . . 120.0 ?
    C11 C16 H16A . . 120.0 ?
    C12' C11' C16' . . 120.0 ?
    C12' C11' C2' . . 119.2(3) ?
    C16' C11' C2' . . 120.8(3) ?
    C11' C12' C13' . . 120.0 ?
    C11' C12' H12B . . 120.0 ?
    C13' C12' H12B . . 120.0 ?
    C14' C13' C12' . . 120.0 ?
    C14' C13' H13B . . 120.0 ?
    C12' C13' H13B . . 120.0 ?
    C15' C14' C13' . . 120.0 ?
    C15' C14' H14B . . 120.0 ?
    C13' C14' H14B . . 120.0 ?
    C14' C15' C16' . . 120.0 ?
    C14' C15' H15B . . 120.0 ?
    C16' C15' H15B . . 120.0 ?
    C15' C16' C11' . . 120.0 ?
    C15' C16' H16B . . 120.0 ?
    C11' C16' H16B . . 120.0 ?
loop_
    _geom_torsion_atom_site_label_1
    _geom_torsion_atom_site_label_2
    _geom_torsion_atom_site_label_3
    _geom_torsion_atom_site_label_4
    _geom_torsion_site_symmetry_1
    _geom_torsion_site_symmetry_2
    _geom_torsion_site_symmetry_3
    _geom_torsion_site_symmetry_4
    _geom_torsion
    _geom_torsion_publ_flag
    C4 N1 N2 C3 . . . . -172.7(2) ?
    C4 N1 N2 C1 . . . . -2.6(4) ?
    C3 N2 C1 C2' . . . . -26.2(3) ?
    N1 N2 C1 C2' . . . . 163.7(3) ?
    C3 N2 C1 C2 . . . . 25.4(4) ?
    N1 N2 C1 C2 . . . . -144.8(3) ?
    N2 C1 C2 C11 . . . . -155.9(4) ?
    N2 C1 C2 S1 . . . . -36.4(3) ?
    C3 S1 C2 C11 . . . . 152.1(4) ?
    C3 S1 C2 C1 . . . . 32.4(2) ?
    N2 C1 C2' C11' . . . . 159.8(3) ?
    N2 C1 C2' S1 . . . . 38.5(3) ?
    C3 S1 C2' C11' . . . . -157.6(3) ?
    C3 S1 C2' C1 . . . . -34.6(2) ?
    N1 N2 C3 N3 . . . . -9.0(4) ?
    C1 N2 C3 N3 . . . . 179.8(3) ?
    N1 N2 C3 S1 . . . . 171.00(18) ?
    C1 N2 C3 S1 . . . . -0.2(3) ?
    C2' S1 C3 N3 . . . . -158.3(3) ?
    C2 S1 C3 N3 . . . . 159.2(3) ?
    C2' S1 C3 N2 . . . . 21.7(2) ?
    C2 S1 C3 N2 . . . . -20.8(3) ?
    N2 N1 C4 C5 . . . . 176.4(2) ?
    N1 C4 C5 C6 . . . . -173.6(3) ?
    N1 C4 C5 C10 . . . . 4.7(4) ?
    C10 C5 C6 C7 . . . . -1.0(4) ?
    C4 C5 C6 C7 . . . . 177.3(3) ?
    C5 C6 C7 C8 . . . . 0.8(4) ?
    C6 C7 C8 C9 . . . . -0.5(4) ?
    C6 C7 C8 Cl1 . . . . -179.4(2) ?
    C7 C8 C9 C10 . . . . 0.2(4) ?
    Cl1 C8 C9 C10 . . . . 179.2(2) ?
    C8 C9 C10 C5 . . . . -0.4(4) ?
    C6 C5 C10 C9 . . . . 0.8(4) ?
    C4 C5 C10 C9 . . . . -177.5(3) ?
    C1 C2 C11 C12 . . . . 61.3(5) ?
    S1 C2 C11 C12 . . . . -52.3(5) ?
    C1 C2 C11 C16 . . . . -119.8(4) ?
    S1 C2 C11 C16 . . . . 126.5(3) ?
    C16 C11 C12 C13 . . . . 0.0 ?
    C2 C11 C12 C13 . . . . 178.8(5) ?
    C11 C12 C13 C14 . . . . 0.0 ?
    C12 C13 C14 C15 . . . . 0.0 ?
    C13 C14 C15 C16 . . . . 0.0 ?
    C14 C15 C16 C11 . . . . 0.0 ?
    C12 C11 C16 C15 . . . . 0.0 ?
    C2 C11 C16 C15 . . . . -178.9(4) ?
    C1 C2' C11' C12' . . . . 127.7(3) ?
    S1 C2' C11' C12' . . . . -115.5(3) ?
    C1 C2' C11' C16' . . . . -53.1(4) ?
    S1 C2' C11' C16' . . . . 63.7(3) ?
    C16' C11' C12' C13' . . . . 0.0 ?
    C2' C11' C12' C13' . . . . 179.2(3) ?
    C11' C12' C13' C14' . . . . 0.0 ?
    C12' C13' C14' C15' . . . . 0.0 ?
    C13' C14' C15' C16' . . . . 0.0 ?
    C14' C15' C16' C11' . . . . 0.0 ?
    C12' C11' C16' C15' . . . . 0.0 ?
    C2' C11' C16' C15' . . . . -179.2(3) ?
loop_
    _geom_hbond_atom_site_label_D
    _geom_hbond_atom_site_label_H
    _geom_hbond_atom_site_label_A
    _geom_hbond_site_symmetry_A
    _geom_hbond_distance_DH
    _geom_hbond_distance_HA
    _geom_hbond_distance_DA
    _geom_hbond_angle_DHA
    N3 H3A Br1 1_656 0.90 2.56 3.390(2) 153.7
    N3 H3B Br1 2_756 0.90 2.38 3.252(2) 163.6
    C10 H10A Br1 1_656 0.95 2.91 3.823(3) 163
    C7 H7A Cg4 2_667 0.95 2.71 3.595(3) 155
    C7 H7A Cg5 2_667 0.95 2.70 3.568(3) 153
    C13 H13A Cg3 1_554 0.95 2.97 3.861(4) 157
_shelx_space_group_comment
;
The symmetry employed for this shelxl refinement is uniquely defined
by the following loop, which should always be used as a source of
symmetry information in preference to the above space-group names.
They are only intended as comments.
;
_shelx_estimated_absorpt_T_min     0.569
_shelx_estimated_absorpt_T_max     0.732
_shelx_hkl_file
;
  -1   0   0   26.88    0.78
  -1   0   0   26.75    0.81
  -1   0   0   26.37    0.79
   1   0   0   25.20    0.73
   1   0   0   23.66    0.77
   1   0   0   26.16    0.80
   1   0   0   23.13    0.76
  -2   0   0   22.15    0.93
  -2   0   0   21.91    0.90
  -2   0   0   22.49    0.92
  -2   0   0   23.35    0.92
  -2   0   0   21.09    0.77
   2   0   0   22.26    0.92
   2   0   0   25.20    0.90
   2   0   0   20.90    0.78
   2   0   0   21.26    0.90
  -3   0   0    9.65    0.73
  -3   0   0   10.03    0.76
  -3   0   0   10.12    0.75
  -3   0   0    9.53    0.59
  -3   0   0   10.37    0.78
   3   0   0   10.53    0.72
   3   0   0   10.17    0.73
   3   0   0   11.26    0.73
   3   0   0   10.73    0.77
   3   0   0   10.06    0.62
  -4   0   0    0.76    0.48
  -4   0   0    0.47    0.48
  -4   0   0    0.04    0.41
  -4   0   0    0.30    0.32
  -4   0   0    0.78    0.44
   4   0   0    0.16    0.44
   4   0   0   -0.12    0.37
   4   0   0    0.54    0.35
   4   0   0    0.43    0.43
  -5   0   0    8.91    0.71
  -5   0   0    9.56    0.97
  -5   0   0    9.99    0.77
   5   0   0    9.13    0.90
   5   0   0    9.56    0.75
   5   0   0   10.30    0.89
  -6   0   0    0.63    0.56
  -6   0   0    0.07    0.55
  -6   0   0    0.37    0.60
   6   0   0    0.58    0.48
   6   0   0    0.30    0.48
   6   0   0    0.80    0.58
  -7   0   0  122.32    4.09
  -7   0   0  121.19    3.98
   7   0   0  122.16    3.67
   7   0   0  115.77    4.04
  -8   0   0   24.69    1.91
  -8   0   0   29.96    1.93
   8   0   0   25.97    1.55
   8   0   0   25.10    1.91
  -9   0   0    0.64    0.94
  -9   0   0    0.86    0.97
   9   0   0    0.52    0.94
   9   0   0    0.32    0.73
   9  -1   0    9.08    1.46
   9  -1   0    9.32    1.17
  -9   1   0   11.76    1.59
  -9   1   0   11.81    1.49
   8  -1   0    1.14    0.94
   8  -1   0    1.78    0.78
  -8   1   0    2.18    0.97
  -8   1   0    4.74    1.08
   7  -1   0   12.43    1.34
   7  -1   0   10.58    1.03
  -7   1   0   10.24    1.23
  -7   1   0    9.94    1.13
   6  -1   0    1.99    0.60
   6  -1   0    1.32    0.65
   6  -1   0    0.04    0.50
  -6   1   0    1.88    0.74
  -6   1   0    1.63    0.64
   5  -1   0   65.01    2.31
   5  -1   0   62.12    2.16
   5  -1   0   62.36    2.39
  -5   1   0   62.70    2.29
  -5   1   0   63.85    2.41
   4  -1   0   92.79    2.82
   4  -1   0   89.12    2.68
   4  -1   0   90.35    2.87
  -4   1   0   85.83    2.85
  -4   1   0   86.92    2.78
  -4   1   0   89.21    2.66
   3  -1   0    2.86    0.44
   3  -1   0    2.59    0.47
   3  -1   0    1.91    0.45
   3  -1   0    1.84    0.43
   3  -1   0    1.69    0.44
  -3   1   0    0.15    0.38
  -3   1   0    0.69    0.41
  -3   1   0    1.30    0.40
  -3   1   0    0.69    0.33
   2  -1   0  777.74   18.77
   2  -1   0  752.04   18.81
   2  -1   0  761.50   18.75
   2  -1   0  747.62   18.72
  -2   1   0  707.54   18.79
  -2   1   0  775.65   18.75
  -2   1   0  749.27   18.71
  -2   1   0  788.68   18.80
   1  -1   0  112.43    2.98
   1  -1   0  110.36    3.02
   1  -1   0  113.40    3.00
   1  -1   0  116.29    3.03
  -1   1   0  116.08    3.00
  -1   1   0  117.75    3.04
  -1   1   0  119.52    3.04
  -1   1   0  113.58    2.92
  -1   1   0  116.86    2.99
   0  -1   0    0.10    0.08
   0  -1   0    1.46    0.15
   0  -1   0    0.61    0.12
   0   1   0    0.25    0.10
   0   1   0    1.13    0.12
   0   1   0    1.29    0.14
   0   1   0    0.10    0.10
  -1  -1   0    0.83    0.14
  -1  -1   0    0.63    0.14
  -1  -1   0    0.93    0.17
  -1  -1   0    0.96    0.18
  -1  -1   0    0.58    0.15
   1   1   0    0.71    0.16
   1   1   0    0.37    0.12
   1   1   0    0.61    0.17
   1   1   0    0.56    0.17
   1   1   0    0.39    0.12
  -2  -1   0  207.54    5.51
  -2  -1   0  222.62    5.51
  -2  -1   0  219.41    5.54
  -2  -1   0  220.89    5.50
  -2  -1   0  217.54    5.49
   2   1   0  218.70    5.52
   2   1   0  214.99    5.48
   2   1   0  217.21    5.49
   2   1   0  202.14    5.51
   2   1   0  214.58    5.49
  -3  -1   0  120.72    3.36
  -3  -1   0  121.95    3.37
  -3  -1   0  129.65    3.42
  -3  -1   0  121.00    3.41
  -3  -1   0  121.25    3.30
   3   1   0  120.68    3.38
   3   1   0  124.36    3.40
   3   1   0  120.41    3.19
   3   1   0  117.14    3.34
   3   1   0  117.18    3.32
  -4  -1   0   15.70    0.85
  -4  -1   0   15.99    0.98
  -4  -1   0   14.17    0.99
  -4  -1   0   13.90    0.94
   4   1   0   15.29    0.96
   4   1   0   16.24    0.96
   4   1   0   16.42    0.96
   4   1   0   15.51    0.76
  -5  -1   0  102.92    3.17
  -5  -1   0  100.09    3.03
  -5  -1   0   97.14    3.15
  -5  -1   0  101.59    3.25
   5   1   0   98.62    3.11
   5   1   0  103.37    2.89
   5   1   0  100.14    3.19
  -6  -1   0  134.52    4.07
  -6  -1   0  133.51    4.10
  -6  -1   0  130.40    4.21
   6   1   0  131.60    4.06
   6   1   0  137.63    3.77
   6   1   0  129.61    4.14
  -7  -1   0    1.23    0.75
  -7  -1   0    1.01    0.65
  -7  -1   0    0.58    0.72
   7   1   0    0.99    0.54
   7   1   0    1.74    0.76
  -8  -1   0    3.50    0.97
  -8  -1   0    2.85    0.93
   8   1   0    2.46    0.89
   8   1   0    2.91    0.71
  -9  -1   0    4.90    1.15
  -9  -1   0    6.96    1.20
   9   1   0    5.51    0.87
   9   1   0    4.86    1.11
   8  -2   0    4.18    0.94
   8  -2   0    3.93    1.12
  -8   2   0    4.56    1.20
   7  -2   0   15.68    1.30
   7  -2   0   14.13    1.49
  -7   2   0   11.72    1.24
  -7   2   0   15.42    1.50
   6  -2   0   69.51    2.78
   6  -2   0   71.00    2.55
  -6   2   0   68.85    2.68
  -6   2   0   68.88    2.80
   5  -2   0   56.86    2.12
   5  -2   0   57.42    2.22
   5  -2   0   56.08    2.30
  -5   2   0   59.01    2.34
  -5   2   0   55.87    2.20
   4  -2   0   13.85    1.07
   4  -2   0   14.70    0.99
   4  -2   0   13.42    1.01
  -4   2   0   15.99    1.09
  -4   2   0   12.16    0.98
   3  -2   0   -0.12    0.36
   3  -2   0    0.08    0.39
   3  -2   0    0.30    0.40
   3  -2   0    0.24    0.34
   3  -2   0    0.70    0.41
  -3   2   0    0.26    0.34
  -3   2   0   -0.18    0.32
  -3   2   0   -0.04    0.39
   2  -2   0  104.58    2.96
   2  -2   0  101.37    2.93
   2  -2   0  100.36    2.85
   2  -2   0  104.87    2.88
   2  -2   0  103.89    2.90
  -2   2   0  102.91    2.94
  -2   2   0   97.57    2.94
  -2   2   0  102.10    2.89
  -2   2   0  104.55    2.73
   1  -2   0    1.00    0.31
   1  -2   0    1.32    0.31
   1  -2   0    1.57    0.31
   1  -2   0    1.34    0.21
   1  -2   0    1.48    0.26
  -1   2   0    0.58    0.28
  -1   2   0    0.91    0.22
  -1   2   0    0.35    0.28
  -1   2   0    0.62    0.30
   0  -2   0    0.85    0.23
   0  -2   0    0.88    0.25
   0  -2   0    0.84    0.20
   0  -2   0    0.89    0.26
   0   2   0    1.56    0.28
   0   2   0    1.46    0.23
   0   2   0    1.06    0.25
   0   2   0    1.31    0.26
  -1  -2   0  227.18    5.81
  -1  -2   0  228.74    5.71
  -1  -2   0  228.04    5.71
  -1  -2   0  226.65    5.81
   1   2   0  226.56    5.71
   1   2   0  232.01    5.82
   1   2   0  232.24    5.74
   1   2   0  227.95    5.80
  -2  -2   0  810.89   20.06
  -2  -2   0  788.11   19.97
  -2  -2   0  837.69   19.98
  -2  -2   0  806.29   20.05
  -2  -2   0  827.85   20.05
   2   2   0  807.14   19.96
   2   2   0  815.37   20.05
   2   2   0  808.14   20.06
   2   2   0  807.22   20.17
   2   2   0  809.03   20.06
  -3  -2   0    2.23    0.39
  -3  -2   0    2.14    0.38
  -3  -2   0    1.99    0.38
  -3  -2   0    2.01    0.38
  -3  -2   0    2.11    0.38
   3   2   0    2.83    0.39
   3   2   0    2.31    0.40
   3   2   0    2.82    0.44
   3   2   0    1.95    0.36
   3   2   0    3.56    0.41
  -4  -2   0   13.49    0.86
  -4  -2   0   13.63    0.91
  -4  -2   0   12.35    0.90
  -4  -2   0   12.81    0.92
  -4  -2   0   13.29    0.81
   4   2   0   12.52    0.80
   4   2   0   13.43    0.81
   4   2   0   13.04    0.86
   4   2   0   11.97    0.86
   4   2   0   12.89    0.65
  -5  -2   0    0.43    0.48
  -5  -2   0   -0.16    0.42
  -5  -2   0   -0.12    0.47
   5   2   0    0.15    0.30
   5   2   0    0.13    0.38
   5   2   0    0.03    0.43
  -6  -2   0    5.54    0.88
  -6  -2   0    6.30    0.88
  -6  -2   0    5.53    0.80
   6   2   0    5.54    0.81
   6   2   0    6.30    0.76
   6   2   0    6.19    0.60
  -7  -2   0   93.55    3.37
  -7  -2   0   89.60    3.19
  -7  -2   0   87.92    3.20
   7   2   0   95.27    2.81
   7   2   0   88.32    3.24
  -8  -2   0    3.06    0.92
  -8  -2   0    2.00    0.89
  -8  -2   0    0.79    0.71
   8   2   0    2.08    0.61
   8   2   0    3.53    0.93
  -9  -2   0   44.92    2.46
  -9  -2   0   48.98    2.63
   9   2   0   38.97    2.42
   9   2   0   46.31    1.94
   8  -3   0    3.78    1.17
   8  -3   0    2.37    0.92
  -8   3   0    3.11    1.13
   7  -3   0    8.38    1.23
   7  -3   0    4.22    0.94
  -7   3   0    7.91    1.27
   6  -3   0    1.68    0.75
   6  -3   0    2.11    0.81
  -6   3   0    1.72    0.51
  -6   3   0    1.10    0.77
   5  -3   0   38.73    1.82
   5  -3   0   39.26    1.94
   5  -3   0   38.25    1.84
  -5   3   0   39.50    1.49
  -5   3   0   45.31    2.04
   4  -3   0   74.39    2.59
   4  -3   0   74.62    2.72
   4  -3   0   77.83    2.61
  -4   3   0   80.84    2.32
  -4   3   0   78.25    2.75
   3  -3   0  117.05    3.54
   3  -3   0  113.90    3.44
   3  -3   0  117.10    3.41
  -3   3   0  116.49    3.18
  -3   3   0  116.28    3.52
   2  -3   0    0.70    0.42
   2  -3   0    1.78    0.42
   2  -3   0    2.26    0.40
   2  -3   0    1.49    0.43
  -2   3   0    0.45    0.27
  -2   3   0    0.60    0.41
  -2   3   0    0.90    0.39
   1  -3   0   20.25    0.76
   1  -3   0   20.94    0.96
   1  -3   0   19.22    0.92
   1  -3   0   17.50    0.89
  -1   3   0   20.31    0.93
  -1   3   0   20.38    0.95
  -1   3   0   19.95    0.95
  -1   3   0   18.93    0.79
   0  -3   0   92.18    2.50
   0  -3   0   92.20    2.58
   0  -3   0   89.45    2.60
   0   3   0   91.78    2.61
   0   3   0   93.05    2.53
   0   3   0   92.91    2.58
   0   3   0   87.89    2.60
  -1  -3   0  117.16    3.18
  -1  -3   0  114.97    3.06
  -1  -3   0  123.25    3.17
  -1  -3   0  117.45    3.23
  -1  -3   0  121.23    3.23
  -1  -3   0  119.16    3.07
   1   3   0  113.91    3.19
   1   3   0  119.18    3.21
   1   3   0  110.80    3.21
   1   3   0  117.92    3.14
  -2  -3   0   30.16    1.14
  -2  -3   0   29.71    1.01
  -2  -3   0   30.40    1.14
  -2  -3   0   29.95    1.02
  -2  -3   0   30.38    1.16
   2   3   0   30.26    1.00
   2   3   0   29.44    1.14
   2   3   0   29.53    1.00
   2   3   0   31.16    1.00
   2   3   0   30.99    1.17
   2   3   0   31.77    1.13
  -3  -3   0  109.53    3.07
  -3  -3   0  108.53    2.97
  -3  -3   0  106.60    3.06
  -3  -3   0  105.98    3.07
  -3  -3   0  108.21    2.97
   3   3   0  109.24    3.07
   3   3   0  102.81    3.07
   3   3   0  106.38    3.07
   3   3   0  106.31    2.95
   3   3   0  105.47    2.93
  -4  -3   0   57.69    2.02
  -4  -3   0   59.38    1.95
  -4  -3   0   59.59    1.95
  -4  -3   0   60.72    2.17
   4   3   0   60.68    2.02
   4   3   0   58.35    1.91
   4   3   0   58.21    1.88
   4   3   0   57.68    2.01
  -5  -3   0   57.97    2.11
  -5  -3   0   52.91    2.00
  -5  -3   0   54.16    2.00
   5   3   0   54.85    1.97
   5   3   0   57.75    2.08
   5   3   0   56.47    1.72
  -6  -3   0    1.80    0.67
  -6  -3   0    2.19    0.67
  -6  -3   0    2.22    0.66
   6   3   0    2.38    0.63
   6   3   0    2.53    0.45
   6   3   0    2.71    0.59
  -7  -3   0   74.95    3.01
  -7  -3   0   78.81    2.91
  -7  -3   0   81.03    2.98
   7   3   0   79.97    3.00
   7   3   0   81.61    2.46
  -8  -3   0   27.63    1.91
  -8  -3   0   27.99    1.81
  -8  -3   0   22.98    1.80
   8   3   0   27.37    1.32
   8   3   0   25.52    1.84
  -9  -3   0   16.17    1.72
  -9  -3   0   12.03    1.38
   9   3   0   14.57    1.56
   7  -4   0   25.71    1.86
   7  -4   0   26.42    2.16
  -7   4   0   27.11    2.10
   6  -4   0   14.17    1.37
   6  -4   0   10.90    1.36
  -6   4   0   14.73    1.01
  -6   4   0   15.43    1.55
   5  -4   0   50.82    2.21
   5  -4   0   48.74    2.36
  -5   4   0   49.23    2.35
  -5   4   0   51.05    1.77
   4  -4   0   44.71    1.94
   4  -4   0   42.51    1.86
   4  -4   0   44.07    1.99
  -4   4   0   43.41    1.56
  -4   4   0   45.01    2.05
   3  -4   0    0.09    0.47
   3  -4   0    0.37    0.48
   3  -4   0    0.94    0.46
  -3   4   0    0.15    0.48
  -3   4   0   -0.04    0.30
   2  -4   0   92.69    2.99
   2  -4   0   97.96    2.98
  -2   4   0   96.53    2.73
  -2   4   0   96.73    3.03
   1  -4   0    8.30    0.73
   1  -4   0    7.22    0.55
   1  -4   0    7.50    0.73
   1  -4   0    9.60    0.78
  -1   4   0    7.42    0.69
  -1   4   0    8.29    0.61
   0  -4   0   84.34    2.56
   0  -4   0   84.58    2.41
   0  -4   0   82.85    2.52
   0  -4   0   83.95    2.55
   0   4   0   83.50    2.44
   0   4   0   86.07    2.55
   0   4   0   85.10    2.57
   0   4   0   82.56    2.51
  -1  -4   0   94.43    2.71
  -1  -4   0   94.81    2.58
  -1  -4   0   88.77    2.75
  -1  -4   0   95.53    2.71
  -1  -4   0   97.39    2.81
   1   4   0   96.68    2.74
   1   4   0   97.28    2.71
   1   4   0   92.27    2.78
   1   4   0   94.08    2.77
  -2  -4   0   57.42    1.88
  -2  -4   0   58.66    1.87
  -2  -4   0   55.77    1.68
  -2  -4   0   54.10    1.82
  -2  -4   0   56.30    1.68
   2   4   0   55.70    1.86
   2   4   0   55.48    1.73
   2   4   0   56.74    1.88
   2   4   0   56.34    1.67
   2   4   0   57.83    1.88
  -3  -4   0   62.72    1.93
  -3  -4   0   62.87    1.93
  -3  -4   0   65.06    2.09
  -3  -4   0   63.07    2.10
   3   4   0   61.90    1.89
   3   4   0   62.40    1.86
   3   4   0   64.76    2.12
   3   4   0   70.66    2.38
   3   4   0   61.06    2.10
   3   4   0   62.01    1.91
  -4  -4   0   12.50    0.93
  -4  -4   0   13.93    0.85
  -4  -4   0   13.42    0.86
   4   4   0   13.00    0.80
   4   4   0   12.04    0.92
   4   4   0   14.42    0.79
   4   4   0   14.56    0.98
  -5  -4   0    5.97    0.71
  -5  -4   0    6.35    0.77
  -5  -4   0    6.02    0.69
   5   4   0    7.05    0.81
   5   4   0    5.70    0.64
   5   4   0    5.16    0.71
  -6  -4   0    4.96    0.79
  -6  -4   0    5.23    0.78
  -6  -4   0    4.77    0.79
   6   4   0    6.03    0.86
   6   4   0    5.68    0.72
   6   4   0    5.62    0.55
  -7  -4   0   -0.54    0.65
  -7  -4   0   -0.10    0.62
  -7  -4   0    0.06    0.72
   7   4   0    0.37    0.52
   7   4   0    0.18    0.61
   7   4   0    0.31    0.41
  -8  -4   0   23.24    1.85
  -8  -4   0   24.62    1.83
  -8  -4   0   24.06    1.73
   8   4   0   17.94    1.62
   8   4   0   22.04    1.19
  -9  -4   0   29.05    2.15
  -9  -4   0   31.77    2.17
   9   4   0   30.85    2.16
   6  -5   0    8.53    1.33
   6  -5   0    8.42    1.23
  -6   5   0    8.26    1.34
   5  -5   0    3.62    0.92
   5  -5   0    1.80    0.87
  -5   5   0    2.23    0.56
  -5   5   0    1.98    0.86
   4  -5   0   52.76    2.27
   4  -5   0   48.40    2.10
   4  -5   0   48.77    2.32
  -4   5   0   55.00    2.37
  -4   5   0   50.30    1.79
   3  -5   0   22.02    1.26
   3  -5   0   19.52    1.38
   3  -5   0   20.82    1.40
  -3   5   0   22.34    1.07
  -3   5   0   22.64    1.47
   2  -5   0   95.18    3.15
   2  -5   0   96.85    3.10
  -2   5   0   95.01    2.81
  -2   5   0   94.54    3.13
   1  -5   0   67.14    2.28
   1  -5   0   61.12    2.00
   1  -5   0   66.41    2.25
  -1   5   0   64.69    2.28
  -1   5   0   63.57    2.06
   0  -5   0    2.38    0.39
   0  -5   0    1.97    0.47
   0  -5   0    2.03    0.51
   0   5   0    3.54    0.52
   0   5   0    2.08    0.52
  -1  -5   0   22.63    1.09
  -1  -5   0   22.85    1.15
  -1  -5   0   23.62    0.91
   1   5   0   21.93    1.14
   1   5   0   21.55    1.11
  -2  -5   0    8.26    0.59
  -2  -5   0    9.08    0.81
  -2  -5   0    8.84    0.60
   2   5   0    7.20    0.70
   2   5   0    9.19    0.68
   2   5   0    8.01    0.70
  -3  -5   0   37.26    1.35
  -3  -5   0   38.95    1.59
  -3  -5   0   38.73    1.36
   3   5   0   36.53    1.58
   3   5   0   39.31    1.36
   3   5   0   37.85    1.33
   3   5   0   36.17    1.57
  -4  -5   0   64.37    2.05
  -4  -5   0   62.83    2.04
  -4  -5   0   62.94    2.25
   4   5   0   60.96    2.00
   4   5   0   65.60    2.27
   4   5   0   61.64    2.24
   4   5   0   59.84    1.91
  -5  -5   0    7.91    0.88
  -5  -5   0    8.40    0.80
  -5  -5   0    8.28    0.81
   5   5   0    6.91    0.68
   5   5   0    7.38    0.83
   5   5   0    7.21    0.86
  -6  -5   0   31.22    1.58
  -6  -5   0   29.78    1.67
  -6  -5   0   29.13    1.59
   6   5   0   33.92    1.73
   6   5   0   31.41    1.68
   6   5   0   32.38    1.49
  -7  -5   0    5.25    0.89
  -7  -5   0    6.36    1.01
  -7  -5   0    4.82    0.94
   7   5   0    5.73    0.95
   7   5   0    5.61    0.62
   7   5   0    5.47    0.82
  -8  -5   0    5.14    1.07
  -8  -5   0    7.75    1.18
  -8  -5   0    5.37    0.97
   8   5   0    8.46    0.76
   8   5   0   10.89    1.32
  -9  -5   0   15.15    1.59
  -9  -5   0   16.20    1.73
   9   5   0   19.58    1.85
   6  -6   0   14.85    1.59
   6  -6   0   17.31    1.79
  -6   6   0   17.35    1.81
   5  -6   0   11.73    1.46
   5  -6   0   11.40    1.38
  -5   6   0   11.72    1.46
   4  -6   0   18.19    1.50
   4  -6   0   17.70    1.63
  -4   6   0   17.09    1.10
  -4   6   0   18.82    1.64
   3  -6   0   35.09    1.86
   3  -6   0   34.59    1.64
   3  -6   0   32.97    1.88
  -3   6   0   33.92    1.45
  -3   6   0   35.66    1.88
   2  -6   0    1.07    0.61
   2  -6   0   -0.48    0.55
  -2   6   0    0.59    0.56
  -2   6   0    0.56    0.44
   1  -6   0   12.16    1.06
   1  -6   0   16.24    1.21
  -1   6   0   15.54    1.19
  -1   6   0   14.96    0.99
   0  -6   0   10.25    0.93
   0  -6   0    8.46    0.82
   0   6   0   10.62    0.98
   0   6   0   10.21    0.85
  -1  -6   0   21.00    1.24
  -1  -6   0   21.10    0.94
  -1  -6   0   20.87    1.18
   1   6   0   20.66    1.18
   1   6   0   19.67    1.23
  -2  -6   0   79.76    2.67
  -2  -6   0   76.57    2.34
  -2  -6   0   79.08    2.35
   2   6   0   75.21    2.60
   2   6   0   84.70    2.71
  -3  -6   0   26.42    1.12
  -3  -6   0   26.18    1.11
  -3  -6   0   25.00    1.40
   3   6   0   27.05    1.10
   3   6   0   26.57    1.41
   3   6   0   24.77    1.37
  -4  -6   0   41.96    1.58
  -4  -6   0   42.46    1.60
  -4  -6   0   40.58    1.81
   4   6   0   41.97    1.82
   4   6   0   43.22    1.56
   4   6   0   42.50    1.85
  -5  -6   0    0.86    0.53
  -5  -6   0    1.40    0.59
  -5  -6   0    1.38    0.50
   5   6   0    1.47    0.60
   5   6   0    0.64    0.60
   5   6   0    1.61    0.46
  -6  -6   0    3.92    0.76
  -6  -6   0    2.12    0.73
  -6  -6   0    3.21    0.69
   6   6   0    3.11    0.78
   6   6   0    2.66    0.74
   6   6   0    2.84    0.58
  -7  -6   0    2.14    0.81
  -7  -6   0    3.42    0.81
  -7  -6   0    1.89    0.83
   7   6   0    1.89    0.81
  -8  -6   0    0.15    0.82
  -8  -6   0    0.11    0.86
  -8  -6   0    0.97    0.80
   8   6   0    1.31    0.87
   8   6   0    1.16    0.59
  -9  -6   0    1.82    1.09
  -9  -6   0    2.44    1.09
   9   6   0    3.76    1.11
   5  -7   0    0.61    0.96
   5  -7   0   -0.64    0.90
  -5   7   0    2.09    1.05
   4  -7   0    0.17    0.85
   4  -7   0    0.29    0.83
  -4   7   0   -0.06    0.82
   3  -7   0   30.38    1.91
   3  -7   0   27.76    1.57
   3  -7   0   24.58    1.82
  -3   7   0   28.46    1.45
  -3   7   0   28.96    1.92
   2  -7   0   30.30    1.86
   2  -7   0   30.03    1.79
  -2   7   0   29.04    1.47
  -2   7   0   32.30    1.81
   1  -7   0   17.69    1.38
   1  -7   0   17.91    1.39
  -1   7   0   16.80    1.20
  -1   7   0   17.43    1.43
   0  -7   0   36.48    1.74
   0  -7   0   35.46    1.75
   0   7   0   38.07    1.67
   0   7   0   35.68    1.81
  -1  -7   0    3.58    0.71
  -1  -7   0    3.43    0.49
  -1  -7   0    3.32    0.66
   1   7   0    4.05    0.72
   1   7   0    2.71    0.67
  -2  -7   0    0.24    0.33
  -2  -7   0    0.89    0.40
  -2  -7   0    0.28    0.51
   2   7   0    0.84    0.57
   2   7   0    0.85    0.57
  -3  -7   0    4.26    0.76
  -3  -7   0    5.82    0.62
  -3  -7   0    5.22    0.58
   3   7   0    6.66    0.92
   3   7   0    6.80    0.90
  -4  -7   0    6.98    0.72
  -4  -7   0    6.22    0.89
  -4  -7   0    6.66    0.70
   4   7   0    4.61    0.84
   4   7   0    5.45    0.63
   4   7   0    5.69    0.87
  -5  -7   0   73.16    2.49
  -5  -7   0   73.52    2.50
  -5  -7   0   75.19    2.83
   5   7   0   72.94    2.81
   5   7   0   72.65    2.43
   5   7   0   74.00    2.83
  -6  -7   0    4.84    0.77
  -6  -7   0    4.47    0.80
  -6  -7   0    5.13    0.94
   6   7   0    5.22    0.95
   6   7   0    3.37    0.86
   6   7   0    5.11    0.71
  -7  -7   0    3.08    0.81
  -7  -7   0    4.22    0.99
  -7  -7   0    5.63    0.97
   7   7   0    6.61    1.17
   7   7   0    4.11    1.00
  -8  -7   0    6.50    1.17
  -8  -7   0    4.77    1.05
  -8  -7   0    7.35    1.29
   8   7   0    8.68    1.27
  -9  -7   0    1.80    1.08
  -9  -7   0    0.05    0.97
   9   7   0   -0.01    0.92
   3  -8   0    3.22    1.00
   3  -8   0    5.88    1.20
  -3   8   0    3.27    1.05
   2  -8   0    3.69    0.71
   2  -8   0    7.36    1.16
   2  -8   0    4.87    0.99
  -2   8   0    4.86    1.07
  -2   8   0    4.52    0.81
   1  -8   0   -0.35    0.68
   1  -8   0   -0.56    0.63
  -1   8   0   -0.14    0.68
  -1   8   0    0.13    0.58
   0  -8   0   14.05    0.97
   0  -8   0   12.60    1.22
   0  -8   0   12.90    1.30
   0   8   0   12.36    1.24
   0   8   0   13.38    1.19
  -1  -8   0    7.20    0.71
  -1  -8   0    7.47    0.94
   1   8   0    7.77    1.00
   1   8   0    7.75    1.02
  -2  -8   0    1.51    0.49
  -2  -8   0    1.56    0.70
  -2  -8   0    0.84    0.43
   2   8   0    0.36    0.64
   2   8   0   -0.53    0.62
  -3  -8   0   47.90    2.19
  -3  -8   0   44.98    1.70
  -3  -8   0   43.60    1.69
   3   8   0   42.56    2.13
   3   8   0   47.74    2.18
  -4  -8   0   15.10    1.09
  -4  -8   0   17.75    1.11
  -4  -8   0   16.67    1.44
   4   8   0   16.07    1.39
   4   8   0   14.00    1.30
  -5  -8   0    4.30    0.76
  -5  -8   0    5.48    0.75
  -5  -8   0    3.45    0.92
   5   8   0    3.77    0.91
   5   8   0    2.40    0.85
   5   8   0    4.81    0.67
  -6  -8   0    7.23    0.91
  -6  -8   0    8.86    1.24
  -6  -8   0    7.86    0.99
   6   8   0    6.72    1.13
   6   8   0    7.20    1.13
   6   8   0    8.23    0.86
  -7  -8   0    3.69    1.05
  -7  -8   0    2.74    0.83
  -7  -8   0    2.05    0.86
   7   8   0    2.58    1.01
   7   8   0    3.80    1.04
  -8  -8   0    0.01    0.84
  -8  -8   0    2.67    1.05
  -8  -8   0    3.45    1.10
   8   8   0    2.49    1.03
   2  -9   0    7.10    1.31
   2  -9   0    7.42    1.24
  -2   9   0    8.14    1.36
  -2   9   0    8.92    1.29
   1  -9   0   29.65    1.97
   1  -9   0   31.85    2.07
  -1   9   0   26.89    1.75
  -1   9   0   27.06    2.05
   0  -9   0    4.34    0.98
   0  -9   0    4.24    0.95
   0  -9   0    5.50    0.70
   0   9   0    4.24    1.01
   0   9   0    5.62    0.96
  -1  -9   0    2.98    0.59
  -1  -9   0    0.75    0.75
  -1  -9   0    2.42    0.91
  -1  -9   0    4.29    0.65
   1   9   0    2.48    0.83
   1   9   0    3.35    0.92
  -2  -9   0   13.81    1.45
  -2  -9   0   10.81    0.94
  -2  -9   0   12.19    0.92
   2   9   0   11.38    1.29
   2   9   0   12.98    1.31
  -3  -9   0    0.55    0.47
  -3  -9   0    0.20    0.51
  -3  -9   0   -0.42    0.73
   3   9   0    0.52    0.78
   3   9   0    0.84    0.77
  -4  -9   0   -0.20    0.51
  -4  -9   0   -0.55    0.46
  -4  -9   0    0.80    0.83
   4   9   0    0.62    0.81
   4   9   0    0.61    0.78
  -5  -9   0    0.18    0.54
  -5  -9   0    0.26    0.58
  -5  -9   0   -0.18    0.79
   5   9   0    0.73    0.82
   5   9   0   -0.34    0.79
  -6  -9   0   13.71    1.21
  -6  -9   0   15.76    1.62
  -6  -9   0   13.77    1.26
   6   9   0   15.89    1.63
   6   9   0   13.97    1.57
  -7  -9   0   10.84    1.27
  -7  -9   0   11.24    1.23
  -7  -9   0   12.62    1.56
   7   9   0    9.41    1.40
   7   9   0   11.93    1.55
   0 -10   0    0.37    0.89
   0 -10   0   -0.30    0.86
   0  10   0    0.94    0.85
   0  10   0    0.95    0.93
  -1 -10   0    0.09    0.86
   1  10   0    0.36    0.86
   1  10   0    0.53    0.88
  -2 -10   0    9.03    1.34
   2  10   0    9.86    1.32
   2  10   0   10.26    1.35
  -3 -10   0    2.65    0.99
  -3 -10   0    2.46    0.94
   3  10   0    1.17    0.90
   3  10   0    1.56    0.95
  -4 -10   0    3.85    1.07
  -4 -10   0    3.63    0.87
   4  10   0    3.81    1.07
   4  10   0    2.00    0.99
  -5 -10   0   12.09    1.37
  -5 -10   0   12.30    1.53
   5  10   0   10.35    1.45
   5  10   0   12.47    1.49
  -6 -10   0    0.59    1.01
  -6 -10   0    0.30    1.12
   6  10   0   -0.11    1.00
   6  10   0   -0.71    0.88
   5  10  -1    2.24    1.06
   5  10  -1    1.88    1.10
  -5 -10   1    2.11    1.08
   4  10  -1    0.26    0.92
   4  10  -1    0.33    0.88
  -4 -10   1   -0.03    0.90
   3  10  -1   17.30    1.75
   3  10  -1   14.39    1.59
  -3 -10   1   15.69    1.69
   2  10  -1   10.52    1.38
   2  10  -1   10.17    1.44
  -2 -10   1   10.05    1.44
   1  10  -1    0.99    0.89
   1  10  -1   -0.12    0.91
  -1 -10   1    0.47    0.91
   0  10  -1    3.22    1.09
   0  10  -1    1.14    0.92
   7   9  -1    9.02    1.41
   7   9  -1    7.27    1.37
  -7  -9   1    7.40    1.16
  -7  -9   1    7.63    1.38
   6   9  -1    0.04    0.85
   6   9  -1    0.02    0.85
  -6  -9   1   -0.38    0.66
  -6  -9   1   -0.21    0.87
   5   9  -1    7.77    1.22
   5   9  -1    6.69    1.14
  -5  -9   1    6.58    1.16
  -5  -9   1    7.20    0.88
   4   9  -1   14.66    1.50
   4   9  -1   16.08    1.58
  -4  -9   1   14.78    1.11
  -4  -9   1   18.88    1.31
  -4  -9   1   16.41    1.56
   3   9  -1   -0.07    0.75
   3   9  -1    1.18    0.81
  -3  -9   1   -0.01    0.74
  -3  -9   1    1.29    0.53
  -3  -9   1    1.16    0.51
   2   9  -1    4.74    1.03
   2   9  -1    4.39    1.01
  -2  -9   1    2.95    0.95
  -2  -9   1    4.92    0.76
  -2  -9   1    5.02    0.66
   1   9  -1    0.40    0.76
   1   9  -1    0.96    0.79
  -1  -9   1    0.16    0.75
  -1  -9   1    1.15    0.50
   0   9  -1    3.64    1.01
   0   9  -1    4.54    0.95
   0  -9   1    4.41    1.01
  -1   9  -1    7.38    1.26
  -1   9  -1    7.39    1.06
   1  -9   1    6.70    1.17
   1  -9   1    7.32    1.22
  -2   9  -1    2.00    0.85
  -2   9  -1    2.47    1.08
   2  -9   1    3.51    1.12
   2  -9   1    4.13    1.06
   8   8  -1    4.77    1.20
   8   8  -1    3.65    1.15
  -8  -8   1    3.57    1.15
  -8  -8   1    2.77    1.06
  -8  -8   1    1.96    0.92
   7   8  -1    0.96    0.89
   7   8  -1    1.05    0.94
  -7  -8   1    1.12    0.94
  -7  -8   1   -0.47    0.73
  -7  -8   1    0.26    0.80
   6   8  -1   -0.28    0.48
   6   8  -1    1.67    0.89
   6   8  -1    0.81    0.83
  -6  -8   1    0.21    0.67
  -6  -8   1   -0.12    0.60
  -6  -8   1    0.58    0.81
   5   8  -1   -0.04    0.71
   5   8  -1   -0.45    0.71
   5   8  -1   -0.07    0.43
  -5  -8   1    0.67    0.59
  -5  -8   1    0.63    0.54
  -5  -8   1    0.43    0.70
   4   8  -1    6.39    1.06
   4   8  -1    8.74    1.15
  -4  -8   1    8.10    0.76
  -4  -8   1    7.92    0.80
  -4  -8   1    8.21    1.11
   3   8  -1   13.18    1.26
   3   8  -1   13.53    1.33
  -3  -8   1   13.85    1.28
  -3  -8   1   13.47    0.93
  -3  -8   1   13.89    0.91
   2   8  -1   12.83    1.26
   2   8  -1    9.16    1.08
  -2  -8   1   11.61    1.23
  -2  -8   1   10.64    0.83
  -2  -8   1   10.10    0.80
   1   8  -1   16.38    1.42
   1   8  -1   18.08    1.44
  -1  -8   1   18.85    0.99
  -1  -8   1   18.63    1.00
  -1  -8   1   19.21    1.51
   0   8  -1    5.36    0.97
   0   8  -1    7.26    0.97
   0  -8   1    7.37    0.69
   0  -8   1    6.24    1.00
   0  -8   1    6.02    0.93
  -1   8  -1    0.30    0.67
  -1   8  -1    1.10    0.79
   1  -8   1    0.02    0.69
   1  -8   1    0.78    0.72
  -2   8  -1    6.53    0.96
  -2   8  -1    8.87    1.27
   2  -8   1    7.18    0.99
   2  -8   1    6.90    1.07
   2  -8   1    6.60    1.13
  -3   8  -1    0.05    0.87
  -3   8  -1    0.74    0.67
   3  -8   1    0.44    0.88
   3  -8   1    2.32    1.03
   8   7  -1   10.78    1.41
  -8  -7   1    6.68    1.26
  -8  -7   1    7.79    1.24
  -8  -7   1    8.47    1.20
   7   7  -1    8.79    1.27
   7   7  -1    9.01    1.26
  -7  -7   1    6.44    0.99
  -7  -7   1    7.92    1.16
  -7  -7   1    7.41    1.10
   6   7  -1   19.79    1.60
   6   7  -1   17.95    1.55
   6   7  -1   15.65    1.11
  -6  -7   1   15.07    1.23
  -6  -7   1   15.29    1.22
  -6  -7   1   15.90    1.44
   5   7  -1   16.73    1.43
   5   7  -1   17.12    1.41
   5   7  -1   16.26    1.03
  -5  -7   1   12.90    1.24
  -5  -7   1   16.42    1.15
  -5  -7   1   14.78    1.10
   4   7  -1    4.18    0.81
   4   7  -1    3.18    0.77
   4   7  -1    5.26    0.58
  -4  -7   1    4.95    0.62
  -4  -7   1    4.82    0.88
  -4  -7   1    4.21    0.59
   3   7  -1    9.96    1.00
   3   7  -1    9.27    1.00
  -3  -7   1   12.74    1.19
  -3  -7   1   11.63    0.79
  -3  -7   1   11.67    0.80
   2   7  -1   17.87    1.29
   2   7  -1   17.82    1.34
  -2  -7   1   18.76    0.94
  -2  -7   1   19.30    0.92
  -2  -7   1   20.05    1.38
   1   7  -1   17.77    1.29
   1   7  -1   18.48    1.29
  -1  -7   1   17.26    0.88
  -1  -7   1   17.83    0.91
   0   7  -1    9.35    0.97
   0   7  -1    9.05    1.00
   0  -7   1    9.90    0.73
   0  -7   1    7.38    0.91
   0  -7   1   10.30    1.09
  -1   7  -1    1.14    0.58
  -1   7  -1    0.46    0.65
   1  -7   1    1.49    0.65
   1  -7   1    1.42    0.69
  -2   7  -1   44.87    1.91
  -2   7  -1   43.09    2.18
   2  -7   1   42.00    1.76
   2  -7   1   48.08    2.25
   2  -7   1   41.17    2.09
  -3   7  -1    4.99    0.82
  -3   7  -1    5.10    1.04
   3  -7   1    6.85    0.87
   3  -7   1    5.53    1.05
   3  -7   1    5.61    1.03
  -4   7  -1    4.69    0.82
  -4   7  -1    5.92    1.20
   4  -7   1    7.57    1.24
   4  -7   1    6.77    1.13
  -5   7  -1   21.66    1.96
   5  -7   1   23.14    1.96
   5  -7   1   26.04    2.20
   9   6  -1    7.60    1.37
  -9  -6   1    5.59    1.29
  -9  -6   1    6.34    1.29
   8   6  -1   18.18    1.70
   8   6  -1   21.34    1.27
  -8  -6   1   18.75    1.54
  -8  -6   1   16.77    1.64
  -8  -6   1   18.23    1.59
   7   6  -1   18.78    1.51
   7   6  -1   17.35    1.46
   7   6  -1   16.91    1.51
  -7  -6   1   16.43    1.35
  -7  -6   1   16.39    1.39
  -7  -6   1   19.16    1.56
   6   6  -1   -0.49    0.63
   6   6  -1    0.44    0.47
   6   6  -1    0.84    0.68
  -6  -6   1   -0.10    0.54
  -6  -6   1   -0.10    0.61
  -6  -6   1   -0.18    0.65
   5   6  -1    1.16    0.65
   5   6  -1    1.61    0.48
   5   6  -1    2.00    0.67
  -5  -6   1    1.57    0.54
  -5  -6   1    1.80    0.57
  -5  -6   1    1.60    0.67
   4   6  -1    0.05    0.53
   4   6  -1   -0.02    0.33
   4   6  -1    0.22    0.53
  -4  -6   1   -0.37    0.49
  -4  -6   1   -0.28    0.38
  -4  -6   1   -0.10    0.37
   3   6  -1   10.57    0.99
   3   6  -1    7.70    0.85
   3   6  -1    9.37    0.65
  -3  -6   1   10.06    0.98
  -3  -6   1    9.33    0.68
  -3  -6   1    8.84    0.70
   2   6  -1   65.98    2.43
   2   6  -1   68.38    2.40
  -2  -6   1   67.08    2.44
  -2  -6   1   69.88    2.04
  -2  -6   1   69.69    2.04
   1   6  -1   28.17    1.42
   1   6  -1   28.32    1.45
  -1  -6   1   28.41    1.08
  -1  -6   1   28.65    1.07
   0   6  -1  120.98    3.62
   0   6  -1  117.93    3.73
   0  -6   1  122.80    3.75
   0  -6   1  122.40    3.69
  -1   6  -1    1.59    0.62
  -1   6  -1    1.85    0.53
   1  -6   1    2.16    0.65
   1  -6   1    2.15    0.61
  -2   6  -1    0.82    0.61
  -2   6  -1   -0.37    0.46
   2  -6   1    0.53    0.59
   2  -6   1    0.15    0.59
   2  -6   1    0.47    0.43
  -3   6  -1    9.20    1.12
  -3   6  -1    7.31    0.81
   3  -6   1    8.88    0.92
   3  -6   1    8.89    1.08
   3  -6   1   11.48    1.22
  -4   6  -1    1.18    0.81
  -4   6  -1    0.36    0.56
   4  -6   1    0.26    0.75
   4  -6   1    1.01    0.80
   4  -6   1    0.83    0.65
  -5   6  -1   27.19    2.01
  -5   6  -1   25.38    1.46
   5  -6   1   31.72    2.12
   5  -6   1   23.91    1.87
  -6   6  -1    8.86    1.53
   6  -6   1    6.96    1.36
   6  -6   1    6.84    1.25
   9   5  -1    1.79    0.99
  -9  -5   1    2.67    1.08
  -9  -5   1    2.58    1.17
   8   5  -1   12.77    1.44
   8   5  -1   12.65    0.98
  -8  -5   1   12.52    1.29
  -8  -5   1   10.73    1.34
  -8  -5   1   11.71    1.36
   7   5  -1   24.86    1.73
   7   5  -1   24.40    1.48
   7   5  -1   27.14    1.28
  -7  -5   1   23.37    1.65
  -7  -5   1   23.90    1.67
  -7  -5   1   23.90    1.59
   6   5  -1   26.30    1.37
   6   5  -1   24.12    1.54
   6   5  -1   26.93    1.58
  -6  -5   1   24.60    1.53
  -6  -5   1   25.07    1.53
  -6  -5   1   26.04    1.49
   5   5  -1   14.66    0.95
   5   5  -1   14.58    1.19
   5   5  -1   16.18    1.24
  -5  -5   1   14.49    1.04
  -5  -5   1   15.07    1.10
  -5  -5   1   15.02    1.21
   4   5  -1   38.59    1.68
   4   5  -1   35.62    1.37
   4   5  -1   36.71    1.37
   4   5  -1   37.44    1.65
  -4  -5   1   35.99    1.42
  -4  -5   1   34.75    1.41
  -4  -5   1   38.71    1.66
   3   5  -1   58.07    2.12
   3   5  -1   56.28    2.11
   3   5  -1   59.04    1.81
  -3  -5   1   60.18    1.84
  -3  -5   1   60.43    2.13
  -3  -5   1   59.04    1.83
   2   5  -1   71.01    2.37
   2   5  -1   68.93    2.33
  -2  -5   1   70.46    2.03
  -2  -5   1   72.15    2.04
  -2  -5   1   69.49    2.35
   1   5  -1    6.41    0.72
   1   5  -1    5.92    0.67
  -1  -5   1    5.79    0.45
  -1  -5   1    5.72    0.44
   0   5  -1   41.37    1.67
   0   5  -1   40.22    1.57
   0  -5   1   40.69    1.63
   0  -5   1   43.46    1.63
  -1   5  -1   60.79    2.26
  -1   5  -1   64.50    2.11
   1  -5   1   69.67    2.33
   1  -5   1   62.84    2.23
   1  -5   1   61.70    1.95
  -2   5  -1   11.62    1.01
  -2   5  -1   10.38    0.85
   2  -5   1   12.68    1.06
   2  -5   1    9.07    0.89
   2  -5   1   11.64    0.82
  -3   5  -1   19.92    1.09
  -3   5  -1   21.01    1.40
   3  -5   1   20.20    1.37
   3  -5   1   19.39    1.19
   3  -5   1   20.85    1.38
  -4   5  -1   34.68    1.91
  -4   5  -1   32.42    1.45
   4  -5   1   31.76    1.64
   4  -5   1   32.02    1.78
   4  -5   1   34.04    1.88
  -5   5  -1   12.69    1.00
  -5   5  -1   13.80    1.43
   5  -5   1   13.31    1.44
   5  -5   1   11.62    1.26
  -6   5  -1   16.23    1.65
   6  -5   1   17.77    1.54
   6  -5   1   17.83    1.74
   9   4  -1   24.40    2.01
  -9  -4   1   21.64    1.83
  -9  -4   1   18.94    1.86
   8   4  -1    2.13    0.89
   8   4  -1    2.18    0.64
  -8  -4   1    0.52    0.82
  -8  -4   1    2.71    0.95
  -8  -4   1    1.43    0.77
   7   4  -1   26.69    1.28
   7   4  -1   25.62    1.67
   7   4  -1   26.90    1.60
  -7  -4   1   24.42    1.64
  -7  -4   1   28.01    1.77
  -7  -4   1   28.46    1.75
   6   4  -1   26.19    1.19
   6   4  -1   28.87    1.60
   6   4  -1   26.54    1.52
   6   4  -1   26.17    1.40
  -6  -4   1   26.01    1.49
  -6  -4   1   26.59    1.57
  -6  -4   1   25.07    1.55
   5   4  -1   24.62    1.39
   5   4  -1   24.97    1.20
   5   4  -1   26.81    1.38
  -5  -4   1   25.49    1.37
  -5  -4   1   28.23    1.35
  -5  -4   1   24.47    1.31
   4   4  -1   24.70    1.07
   4   4  -1   26.77    1.28
   4   4  -1   25.15    1.09
   4   4  -1   25.98    1.32
  -4  -4   1   27.19    1.32
  -4  -4   1   26.72    1.19
  -4  -4   1   27.54    1.18
   3   4  -1    7.67    0.74
   3   4  -1    8.91    0.58
   3   4  -1    8.15    0.73
   3   4  -1    8.08    0.59
  -3  -4   1    7.91    0.63
  -3  -4   1    9.53    0.64
  -3  -4   1    7.92    0.74
   2   4  -1   24.44    1.13
   2   4  -1   24.34    1.10
   2   4  -1   22.66    0.85
   2   4  -1   23.13    0.97
   2   4  -1   23.05    1.13
  -2  -4   1   24.27    1.09
  -2  -4   1   25.16    0.88
  -2  -4   1   24.39    1.11
  -2  -4   1   23.02    1.07
  -2  -4   1   23.64    0.87
   1   4  -1  178.64    4.89
   1   4  -1  179.70    4.87
   1   4  -1  179.24    4.85
   1   4  -1  181.96    4.80
  -1  -4   1  180.60    4.60
  -1  -4   1  179.87    4.59
  -1  -4   1  180.91    4.82
  -1  -4   1  183.50    4.90
  -1  -4   1  174.96    4.86
   0   4  -1  150.14    4.18
   0   4  -1  153.99    4.24
   0   4  -1  154.36    4.27
   0  -4   1  153.72    4.16
   0  -4   1  158.50    4.23
   0  -4   1  151.43    4.25
  -1   4  -1   69.24    2.13
  -1   4  -1   76.35    2.65
  -1   4  -1   69.63    2.26
   1  -4   1   67.30    2.24
   1  -4   1   68.16    2.01
   1  -4   1   66.68    2.22
   1  -4   1   66.54    2.07
  -2   4  -1   61.96    2.15
  -2   4  -1   56.24    1.88
   2  -4   1   57.17    2.08
   2  -4   1   58.82    1.90
   2  -4   1   59.95    2.07
   2  -4   1   59.32    1.91
  -3   4  -1    9.09    0.72
  -3   4  -1    9.88    0.96
   3  -4   1    8.60    0.86
   3  -4   1   10.41    0.83
   3  -4   1    9.01    0.92
  -4   4  -1   -0.64    0.35
  -4   4  -1   -0.03    0.58
   4  -4   1   -0.02    0.48
   4  -4   1   -0.27    0.52
   4  -4   1   -0.12    0.53
  -5   4  -1    0.24    0.47
  -5   4  -1    1.16    0.77
   5  -4   1    1.00    0.67
   5  -4   1   -0.62    0.53
   5  -4   1    0.45    0.68
  -6   4  -1   26.75    1.91
  -6   4  -1   23.54    1.35
   6  -4   1   27.16    1.73
   6  -4   1   23.12    1.87
  -7   4  -1   51.94    2.80
   7  -4   1   48.90    2.41
   7  -4   1   48.21    2.74
   9   3  -1    2.58    0.76
   9   3  -1    2.01    0.99
  -9  -3   1    3.17    1.08
  -9  -3   1    1.22    0.94
   8   3  -1    1.36    0.61
   8   3  -1    1.31    0.85
  -8  -3   1    1.25    0.75
  -8  -3   1    0.86    0.85
  -8  -3   1    2.47    0.93
   7   3  -1    4.73    0.93
   7   3  -1    4.21    0.64
  -7  -3   1    5.14    0.85
  -7  -3   1    3.89    0.91
  -7  -3   1    4.85    0.93
   6   3  -1    3.19    0.70
   6   3  -1    4.60    0.57
   6   3  -1    4.53    0.70
  -6  -3   1    3.55    0.75
  -6  -3   1    4.51    0.76
  -6  -3   1    4.13    0.73
   5   3  -1  178.89    4.97
   5   3  -1  172.39    4.91
   5   3  -1  177.50    4.71
   5   3  -1  178.76    5.05
  -5  -3   1  182.93    5.09
  -5  -3   1  167.34    4.96
  -5  -3   1  176.95    4.98
   4   3  -1   30.55    1.23
   4   3  -1   28.82    1.33
   4   3  -1   31.34    1.34
   4   3  -1   32.10    1.25
  -4  -3   1   31.50    1.32
  -4  -3   1   32.35    1.33
   3   3  -1    5.83    0.63
   3   3  -1    5.31    0.53
   3   3  -1    5.94    0.49
   3   3  -1    7.48    0.67
   3   3  -1    5.73    0.49
  -3  -3   1    5.44    0.55
  -3  -3   1    6.28    0.53
  -3  -3   1    5.75    0.52
  -3  -3   1    7.53    0.67
  -3  -3   1    5.80    0.55
   2   3  -1   33.83    1.05
   2   3  -1   33.17    1.25
   2   3  -1   32.34    1.20
   2   3  -1   32.55    1.03
   2   3  -1   32.63    1.23
  -2  -3   1   33.65    1.21
  -2  -3   1   33.05    1.05
  -2  -3   1   33.02    1.22
  -2  -3   1   31.79    1.05
  -2  -3   1   30.31    1.22
   1   3  -1  296.64    7.52
   1   3  -1  300.78    7.58
   1   3  -1  298.86    7.59
   1   3  -1  288.39    7.59
  -1  -3   1  288.03    7.59
  -1  -3   1  305.14    7.58
  -1  -3   1  291.94    7.59
  -1  -3   1  300.71    7.37
  -1  -3   1  298.71    7.37
   0   3  -1   18.33    0.84
   0   3  -1   17.28    0.79
   0   3  -1   18.16    0.82
   0   3  -1   15.97    0.85
   0  -3   1   16.53    0.76
   0  -3   1   17.72    0.83
   0  -3   1   17.28    0.84
   0  -3   1   17.60    0.84
  -1   3  -1   11.14    0.74
  -1   3  -1   11.88    0.78
  -1   3  -1   11.73    0.67
  -1   3  -1   10.21    0.70
   1  -3   1   11.25    0.70
   1  -3   1   11.35    0.58
   1  -3   1   11.68    0.78
   1  -3   1   11.60    0.77
   1  -3   1   10.70    0.60
  -2   3  -1  315.22    8.07
  -2   3  -1  299.33    8.07
  -2   3  -1  307.64    7.89
   2  -3   1  304.86    8.02
   2  -3   1  314.22    7.94
   2  -3   1  316.35    8.10
   2  -3   1  307.68    7.92
  -3   3  -1   77.55    2.30
  -3   3  -1   74.19    2.54
   3  -3   1   76.72    2.42
   3  -3   1   76.00    2.45
   3  -3   1   75.28    2.54
  -4   3  -1   23.64    1.36
  -4   3  -1   20.51    1.04
   4  -3   1   22.15    1.25
   4  -3   1   21.50    1.35
   4  -3   1   21.09    1.23
  -5   3  -1   59.99    2.47
  -5   3  -1   59.41    2.07
   5  -3   1   62.80    2.35
   5  -3   1   62.31    2.33
   5  -3   1   60.94    2.47
  -6   3  -1    8.77    0.83
  -6   3  -1    7.28    1.10
   6  -3   1    8.79    1.15
   6  -3   1    8.04    1.01
  -7   3  -1    3.60    1.04
  -7   3  -1    4.05    0.72
   7  -3   1    3.44    0.89
   7  -3   1    3.60    1.05
  -8   3  -1    2.97    1.16
   8  -3   1    3.74    0.98
   8  -3   1    4.38    1.19
   9   2  -1   15.12    1.21
   9   2  -1   13.43    1.52
  -9  -2   1   18.69    1.84
  -9  -2   1   14.46    1.51
   8   2  -1    1.56    0.85
   8   2  -1    0.29    0.60
  -8  -2   1   -0.19    0.78
  -8  -2   1    1.00    0.86
  -8  -2   1    0.84    0.73
   7   2  -1   95.80    3.42
   7   2  -1   99.84    2.99
  -7  -2   1   91.39    3.31
  -7  -2   1   90.62    3.25
  -7  -2   1   97.61    3.50
   6   2  -1   36.39    1.46
   6   2  -1   34.13    1.65
   6   2  -1   39.20    1.82
  -6  -2   1   35.72    1.71
  -6  -2   1   38.01    1.85
  -6  -2   1   35.40    1.74
   5   2  -1    4.10    0.62
   5   2  -1    3.82    0.64
   5   2  -1    4.52    0.51
  -5  -2   1    3.25    0.63
  -5  -2   1    4.26    0.69
  -5  -2   1    3.90    0.63
   4   2  -1    4.78    0.64
   4   2  -1    4.39    0.54
   4   2  -1    4.13    0.45
   4   2  -1    3.86    0.54
   4   2  -1    4.03    0.53
   4   2  -1    4.51    0.54
  -4  -2   1    3.76    0.59
  -4  -2   1    4.88    0.62
  -4  -2   1    3.91    0.50
  -4  -2   1    3.28    0.54
   3   2  -1    0.42    0.35
   3   2  -1    0.35    0.30
   3   2  -1    0.92    0.32
   3   2  -1    0.50    0.33
   3   2  -1    0.38    0.30
  -3  -2   1    0.50    0.37
  -3  -2   1    0.79    0.36
  -3  -2   1    0.69    0.32
  -3  -2   1    0.59    0.35
  -3  -2   1    0.81    0.33
   2   2  -1  359.07    8.92
   2   2  -1  350.61    9.04
   2   2  -1  354.62    8.93
   2   2  -1  362.30    9.03
  -2  -2   1  352.22    9.04
  -2  -2   1  359.28    9.04
  -2  -2   1  360.87    9.02
  -2  -2   1  363.00    8.94
  -2  -2   1  358.39    8.94
   1   2  -1  780.59   19.34
   1   2  -1  773.11   19.23
   1   2  -1  778.86   19.35
   1   2  -1  795.09   19.19
   1   2  -1  796.77   19.35
  -1  -2   1  795.73   19.25
  -1  -2   1  782.11   19.19
  -1  -2   1  747.32   19.33
  -1  -2   1  804.15   19.34
  -1  -2   1  788.99   19.34
   0   2  -1  604.27   14.87
   0   2  -1  596.56   14.89
   0   2  -1  599.82   14.87
   0   2  -1  612.51   14.90
   0  -2   1  600.67   14.89
   0  -2   1  602.64   14.88
   0  -2   1  592.71   14.86
   0  -2   1  602.53   14.89
  -1   2  -1  586.08   15.27
  -1   2  -1  616.61   15.20
  -1   2  -1  613.78   15.24
  -1   2  -1  639.49   15.29
   1  -2   1  614.32   15.15
   1  -2   1  609.16   15.19
   1  -2   1  608.58   15.25
   1  -2   1  631.92   15.28
   1  -2   1  597.17   15.27
   1  -2   1  629.13   15.17
  -2   2  -1   44.78    1.52
  -2   2  -1   45.25    1.45
  -2   2  -1   43.82    1.47
  -2   2  -1   43.48    1.53
  -2   2  -1   43.92    1.40
   2  -2   1   45.15    1.45
   2  -2   1   44.93    1.53
   2  -2   1   44.32    1.54
   2  -2   1   43.00    1.48
   2  -2   1   44.61    1.47
  -3   2  -1    8.07    0.75
  -3   2  -1    6.38    0.63
  -3   2  -1    7.28    0.62
  -3   2  -1    7.59    0.69
   3  -2   1    8.67    0.71
   3  -2   1    9.42    0.75
   3  -2   1    6.94    0.69
   3  -2   1    7.72    0.65
  -4   2  -1   16.73    1.11
  -4   2  -1   17.77    1.07
   4  -2   1   15.61    1.02
   4  -2   1   15.31    1.10
   4  -2   1   15.73    1.05
  -5   2  -1   22.98    1.45
  -5   2  -1   20.84    1.31
   5  -2   1   21.11    1.28
   5  -2   1   18.96    1.30
   5  -2   1   20.45    1.24
  -6   2  -1    2.18    0.76
  -6   2  -1    1.61    0.76
   6  -2   1    2.21    0.74
   6  -2   1    1.16    0.66
   6  -2   1    1.36    0.62
  -7   2  -1   17.83    1.51
  -7   2  -1   17.45    1.56
   7  -2   1   21.25    1.70
   7  -2   1   19.99    1.43
  -8   2  -1   84.56    3.53
  -8   2  -1   86.41    3.40
   8  -2   1   83.54    3.52
   8  -2   1   83.11    3.09
   9   1  -1    1.22    0.77
   9   1  -1    1.82    0.95
  -9  -1   1    2.43    1.02
  -9  -1   1    1.68    1.00
   8   1  -1   18.16    1.36
   8   1  -1   18.97    1.67
  -8  -1   1   18.73    1.58
  -8  -1   1   18.87    1.68
   7   1  -1    2.53    0.63
   7   1  -1    2.06    0.80
  -7  -1   1    1.84    0.76
  -7  -1   1    1.69    0.79
   6   1  -1    0.27    0.60
   6   1  -1    0.44    0.54
   6   1  -1    1.47    0.49
  -6  -1   1    0.93    0.63
  -6  -1   1    0.32    0.60
  -6  -1   1    0.83    0.56
   5   1  -1    7.23    0.83
   5   1  -1    6.78    0.75
   5   1  -1    7.94    0.67
  -5  -1   1    8.01    0.89
  -5  -1   1    7.71    0.68
  -5  -1   1   10.09    0.89
  -5  -1   1    9.04    0.90
   4   1  -1  344.02    8.97
   4   1  -1  334.72    8.88
   4   1  -1  350.16    8.97
   4   1  -1  346.77    8.74
  -4  -1   1  343.87    8.99
  -4  -1   1  342.97    8.91
  -4  -1   1  338.86    8.76
  -4  -1   1  342.64    8.91
   3   1  -1   60.55    1.79
   3   1  -1   61.24    1.91
   3   1  -1   58.86    1.92
   3   1  -1   63.70    1.93
   3   1  -1   63.70    1.84
   3   1  -1   59.50    1.93
  -3  -1   1   62.23    1.96
  -3  -1   1   60.51    1.92
  -3  -1   1   60.16    1.93
  -3  -1   1   59.87    1.93
  -3  -1   1   59.17    1.81
   2   1  -1   21.25    0.84
   2   1  -1   19.62    0.81
   2   1  -1   19.44    0.81
   2   1  -1   19.86    0.77
   2   1  -1   20.71    0.81
  -2  -1   1   18.72    0.79
  -2  -1   1   18.61    0.83
  -2  -1   1   20.31    0.76
  -2  -1   1   19.32    0.82
  -2  -1   1   20.39    0.84
   1   1  -1   24.55    0.83
   1   1  -1   26.72    0.77
   1   1  -1   27.08    0.84
   1   1  -1   25.47    0.78
   1   1  -1   26.04    0.83
  -1  -1   1   24.67    0.82
  -1  -1   1   26.61    0.80
  -1  -1   1   26.74    0.80
  -1  -1   1   24.29    0.81
  -1  -1   1   26.12    0.82
   0   1  -1    5.68    0.31
   0   1  -1    6.04    0.33
   0   1  -1    5.42    0.32
   0  -1   1    5.68    0.30
   0  -1   1    5.54    0.31
  -1   1  -1  195.06    4.88
  -1   1  -1  199.56    4.94
  -1   1  -1  197.18    4.88
  -1   1  -1  188.75    4.93
  -1   1  -1  187.05    4.90
  -1   1  -1  195.24    4.91
   1  -1   1  186.79    4.93
   1  -1   1  194.00    4.89
   1  -1   1  192.50    4.88
   1  -1   1  194.46    4.91
   1  -1   1  202.40    4.94
  -2   1  -1    1.97    0.32
  -2   1  -1    1.93    0.35
  -2   1  -1    1.63    0.35
  -2   1  -1    1.89    0.33
  -2   1  -1    2.35    0.37
   2  -1   1    2.38    0.37
   2  -1   1    1.71    0.31
   2  -1   1    1.89    0.34
   2  -1   1    1.44    0.31
   2  -1   1    2.00    0.35
  -3   1  -1  111.74    3.19
  -3   1  -1  110.58    3.19
  -3   1  -1  117.51    3.28
  -3   1  -1  112.74    3.09
  -3   1  -1  110.48    3.24
   3  -1   1  119.05    3.22
   3  -1   1  112.39    3.26
   3  -1   1  106.25    3.24
   3  -1   1  114.03    3.21
   3  -1   1  110.34    3.10
  -4   1  -1  135.07    3.90
  -4   1  -1  128.97    3.98
  -4   1  -1  136.41    3.76
   4  -1   1  138.09    3.93
   4  -1   1  137.63    3.78
   4  -1   1  141.91    4.03
  -5   1  -1    2.29    0.60
  -5   1  -1    2.15    0.64
  -5   1  -1    1.87    0.63
   5  -1   1    2.41    0.62
   5  -1   1    2.66    0.53
   5  -1   1    3.06    0.57
  -6   1  -1  104.72    3.53
  -6   1  -1  116.90    3.74
   6  -1   1  111.82    3.32
   6  -1   1  103.18    3.50
   6  -1   1  104.87    3.64
  -7   1  -1   35.07    2.07
  -7   1  -1   33.35    1.89
   7  -1   1   36.75    1.69
   7  -1   1   34.71    2.00
  -8   1  -1    3.57    0.99
  -8   1  -1    2.03    0.96
   8  -1   1    2.33    0.97
   8  -1   1    2.72    0.78
  -9   1  -1    3.52    1.10
  -9   1  -1    1.60    1.09
   9  -1   1    3.26    1.12
   9  -1   1    1.38    0.83
   9   0  -1    5.26    1.01
   9   0  -1    5.68    1.21
  -9   0   1    5.89    1.22
  -9   0   1    4.92    1.23
   8   0  -1   27.82    1.69
   8   0  -1   33.55    2.10
  -8   0   1   25.97    2.00
  -8   0   1   30.49    2.01
   7   0  -1   12.36    1.30
   7   0  -1   13.93    1.12
  -7   0   1   11.33    1.18
  -7   0   1   13.22    1.28
   6   0  -1   27.86    1.62
   6   0  -1   26.65    1.53
   6   0  -1   28.45    1.41
  -6   0   1   31.69    1.63
  -6   0   1   28.73    1.67
   5   0  -1  214.41    5.68
   5   0  -1  209.16    5.85
   5   0  -1  212.45    5.96
  -5   0   1  211.39    5.57
  -5   0   1  197.14    5.93
  -5   0   1  214.91    5.87
   4   0  -1   10.26    0.86
   4   0  -1    9.47    0.75
   4   0  -1   11.86    0.89
   4   0  -1    9.42    0.83
  -4   0   1   11.53    0.91
  -4   0   1   10.48    0.73
  -4   0   1   10.76    0.94
  -4   0   1   11.04    0.69
   3   0  -1    4.06    0.45
   3   0  -1    4.65    0.55
   3   0  -1    6.41    0.60
   3   0  -1    5.04    0.56
   3   0  -1    5.52    0.57
  -3   0   1    4.05    0.44
  -3   0   1    4.27    0.40
  -3   0   1    4.25    0.50
  -3   0   1    4.40    0.53
  -3   0   1    4.72    0.58
  -3   0   1    3.99    0.52
   2   0  -1  122.90    3.33
   2   0  -1  123.99    3.24
   2   0  -1  122.34    3.28
   2   0  -1  126.12    3.31
   2   0  -1  120.52    3.32
  -2   0   1  119.71    3.31
  -2   0   1  125.17    3.29
  -2   0   1  122.17    3.23
  -2   0   1  118.93    3.15
  -2   0   1  119.67    3.33
   1   0  -1   50.66    1.45
   1   0  -1   50.48    1.42
   1   0  -1   53.01    1.43
   1   0  -1   45.95    1.43
   1   0  -1   51.06    1.35
  -1   0   1   52.97    1.46
  -1   0   1   54.02    1.45
  -1   0   1   51.40    1.35
  -1   0   1   53.11    1.43
  -1   0   1   53.67    1.42
   0   0  -1    0.01    0.05
   0   0   1   -0.01    0.05
  -1   0  -1    7.43    0.28
  -1   0  -1    7.04    0.36
  -1   0  -1    8.35    0.34
  -1   0  -1    6.58    0.34
  -1   0  -1    8.05    0.34
   1   0   1    7.47    0.29
   1   0   1    6.93    0.35
   1   0   1    6.87    0.35
   1   0   1    7.79    0.33
   1   0   1    7.76    0.33
  -2   0  -1  641.53   15.83
  -2   0  -1  626.35   15.97
  -2   0  -1  649.15   15.94
  -2   0  -1  650.78   15.95
  -2   0  -1  672.27   16.00
   2   0   1  611.44   15.97
   2   0   1  638.54   15.83
   2   0   1  670.64   15.99
   2   0   1  635.71   15.93
   2   0   1  648.67   15.94
  -3   0  -1   97.58    3.00
  -3   0  -1  109.47    3.02
  -3   0  -1  103.75    2.79
  -3   0  -1  107.28    2.98
  -3   0  -1  106.59    2.98
   3   0   1  101.84    2.79
   3   0   1  105.00    3.00
   3   0   1  100.94    3.00
   3   0   1  104.84    2.95
   3   0   1  103.81    2.93
  -4   0  -1    0.91    0.44
  -4   0  -1    0.72    0.30
  -4   0  -1   -0.22    0.42
  -4   0  -1    0.41    0.43
  -4   0  -1    1.03    0.43
   4   0   1    1.07    0.42
   4   0   1    0.47    0.32
   4   0   1    0.35    0.40
  -5   0  -1    4.10    0.64
  -5   0  -1    5.10    0.75
  -5   0  -1    4.47    0.50
  -5   0  -1    3.44    0.65
   5   0   1    4.55    0.63
   5   0   1    5.97    0.58
   5   0   1    4.35    0.71
  -6   0  -1   22.00    1.42
   6   0   1   20.61    1.41
   6   0   1   19.80    1.11
   6   0   1   22.27    1.33
  -7   0  -1   46.25    2.18
  -7   0  -1   45.81    2.13
  -7   0  -1   40.69    2.00
   7   0   1   42.66    1.76
   7   0   1   44.39    2.18
  -8   0  -1    5.78    1.06
  -8   0  -1    2.29    0.94
   8   0   1    5.01    0.79
   8   0   1    3.98    1.02
  -9   0  -1   25.38    1.99
  -9   0  -1   22.29    2.01
   9   0   1   22.37    1.96
   9   0   1   21.27    1.51
   8  -1  -1    2.21    0.95
   8  -1  -1    1.96    0.83
  -8   1   1    1.62    0.88
  -8   1   1    2.03    0.95
   7  -1  -1    1.35    0.70
   7  -1  -1    1.52    0.78
  -7   1   1    0.96    0.72
  -7   1   1    0.64    0.77
   6  -1  -1    5.01    0.89
   6  -1  -1    5.84    0.94
   6  -1  -1    4.35    0.73
  -6   1   1    4.87    0.61
  -6   1   1    5.54    0.89
  -6   1   1    6.56    0.97
   5  -1  -1   11.45    1.10
   5  -1  -1    8.84    0.86
   5  -1  -1    9.36    0.85
  -5   1   1   10.15    0.98
  -5   1   1   10.99    0.73
  -5   1   1   11.11    1.05
   4  -1  -1   12.94    0.97
   4  -1  -1   11.84    0.99
   4  -1  -1   11.96    0.88
  -4   1   1   13.16    0.70
  -4   1   1   13.14    0.96
  -4   1   1   14.47    1.05
   3  -1  -1  232.47    6.24
   3  -1  -1  229.03    6.28
   3  -1  -1  232.18    6.30
   3  -1  -1  235.56    6.23
   3  -1  -1  232.30    6.17
  -3   1   1  233.49    6.23
  -3   1   1  238.20    6.29
  -3   1   1  251.10    6.32
  -3   1   1  238.21    6.18
   2  -1  -1  219.81    5.78
   2  -1  -1  227.26    5.80
   2  -1  -1  225.83    5.74
   2  -1  -1  217.95    5.73
   2  -1  -1  223.65    5.73
  -2   1   1  216.47    5.73
  -2   1   1  218.91    5.72
  -2   1   1  226.08    5.79
  -2   1   1  217.01    5.77
   1  -1  -1  397.05   10.02
   1  -1  -1  410.73   10.02
   1  -1  -1  402.87    9.99
   1  -1  -1  408.30   10.02
  -1   1   1  382.87   10.00
  -1   1   1  407.03   10.02
  -1   1   1  406.66   10.02
   0  -1  -1    4.01    0.19
   0  -1  -1    4.76    0.30
   0  -1  -1    3.96    0.24
   0  -1  -1    3.98    0.25
   0   1   1    4.35    0.25
   0   1   1    4.43    0.29
   0   1   1    4.33    0.21
   0   1   1    4.77    0.25
  -1  -1  -1    0.80    0.08
  -1  -1  -1    0.47    0.13
  -1  -1  -1    0.42    0.13
  -1  -1  -1    0.50    0.15
  -1  -1  -1    0.54    0.15
   1   1   1    0.52    0.14
   1   1   1    0.74    0.15
   1   1   1    0.54    0.14
   1   1   1    0.87    0.15
   1   1   1    0.62    0.08
  -2  -1  -1    0.28    0.23
  -2  -1  -1    0.41    0.25
  -2  -1  -1    0.38    0.23
  -2  -1  -1    0.45    0.23
   2   1   1    0.11    0.12
   2   1   1    0.35    0.23
   2   1   1    0.50    0.24
   2   1   1    0.91    0.25
   2   1   1    0.40    0.25
  -3  -1  -1   75.62    2.07
  -3  -1  -1   80.65    2.30
  -3  -1  -1   78.60    2.34
  -3  -1  -1   76.46    2.29
  -3  -1  -1   84.11    2.35
   3   1   1   78.97    2.28
   3   1   1   73.85    2.30
   3   1   1   74.73    2.07
   3   1   1   76.23    2.26
   3   1   1   85.29    2.36
  -4  -1  -1   27.94    1.18
  -4  -1  -1   28.77    1.29
  -4  -1  -1   30.02    1.30
  -4  -1  -1   27.72    1.29
  -4  -1  -1   28.45    0.97
  -4  -1  -1   25.99    1.24
   4   1   1   27.22    1.20
   4   1   1   26.64    1.24
   4   1   1   27.97    0.98
   4   1   1   29.61    1.27
   4   1   1   27.90    1.20
  -5  -1  -1  167.97    4.50
  -5  -1  -1  169.79    4.93
  -5  -1  -1  172.90    4.85
  -5  -1  -1  178.13    4.86
   5   1   1  164.59    4.79
   5   1   1  172.54    4.90
   5   1   1  169.92    4.51
  -6  -1  -1    8.83    1.02
  -6  -1  -1    8.01    0.89
  -6  -1  -1    9.11    0.91
   6   1   1    8.56    0.84
   6   1   1   12.17    1.10
   6   1   1   11.69    0.81
  -7  -1  -1    1.01    0.77
  -7  -1  -1    0.71    0.66
  -7  -1  -1    1.01    0.70
   7   1   1    0.40    0.65
   7   1   1    1.15    0.50
  -8  -1  -1   84.41    3.29
  -8  -1  -1   81.36    3.09
  -8  -1  -1   81.92    3.18
   8   1   1   81.72    2.68
   8   1   1   79.20    3.21
  -9  -1  -1    3.53    1.09
  -9  -1  -1    3.09    1.06
   9   1   1    3.21    0.74
   9   1   1    5.26    1.14
   8  -2  -1    1.87    0.95
   8  -2  -1    1.44    0.89
  -8   2   1    2.76    1.06
   7  -2  -1   15.95    1.53
   7  -2  -1   19.62    1.47
  -7   2   1   18.40    1.60
   6  -2  -1   18.47    1.51
   6  -2  -1   17.55    1.37
  -6   2   1   19.58    1.57
   5  -2  -1   22.02    1.44
   5  -2  -1   22.12    1.32
   5  -2  -1   21.10    1.35
  -5   2   1   21.50    1.43
   4  -2  -1   66.14    2.31
   4  -2  -1   65.41    2.37
   4  -2  -1   64.49    2.25
  -4   2   1   64.69    2.35
   3  -2  -1  417.34   10.83
   3  -2  -1  404.31   10.89
   3  -2  -1  432.91   10.85
   3  -2  -1  425.11   10.93
  -3   2   1  436.85   10.94
   2  -2  -1   48.81    1.65
   2  -2  -1   51.25    1.66
   2  -2  -1   48.26    1.58
   2  -2  -1   49.71    1.68
  -2   2   1   49.62    1.37
  -2   2   1   46.24    1.66
  -2   2   1   49.24    1.65
  -2   2   1   49.25    1.63
   1  -2  -1  397.17    9.59
   1  -2  -1  376.78    9.58
   1  -2  -1  383.90    9.37
   1  -2  -1  362.56    9.58
  -1   2   1  378.07    9.57
  -1   2   1  380.61    9.37
  -1   2   1  367.38    9.57
  -1   2   1  397.05    9.59
   0  -2  -1   21.98    0.81
   0  -2  -1   19.88    0.78
   0  -2  -1   21.29    0.78
   0  -2  -1   21.43    0.69
   0   2   1   20.64    0.77
   0   2   1   21.39    0.79
   0   2   1   21.61    0.78
   0   2   1   21.29    0.70
  -1  -2  -1  116.25    3.08
  -1  -2  -1  116.51    3.06
  -1  -2  -1  120.12    3.06
  -1  -2  -1  122.58    3.10
  -1  -2  -1  119.56    3.09
  -1  -2  -1  115.83    3.02
   1   2   1  118.39    3.09
   1   2   1  115.74    3.09
   1   2   1  119.05    3.06
   1   2   1  112.71    3.08
   1   2   1  118.08    3.02
  -2  -2  -1   98.00    2.72
  -2  -2  -1   97.39    2.65
  -2  -2  -1  102.07    2.70
  -2  -2  -1   96.86    2.66
  -2  -2  -1   93.90    2.69
   2   2   1   96.24    2.51
   2   2   1  101.37    2.74
   2   2   1   97.52    2.65
   2   2   1  100.58    2.66
   2   2   1  103.18    2.71
   2   2   1   99.97    2.69
  -3  -2  -1  150.13    4.02
  -3  -2  -1  159.18    4.03
  -3  -2  -1  143.14    3.95
  -3  -2  -1  142.66    3.99
  -3  -2  -1  147.84    3.96
   3   2   1  151.57    4.01
   3   2   1  145.76    3.95
   3   2   1  146.31    3.99
   3   2   1  145.04    3.93
  -4  -2  -1  263.20    6.64
  -4  -2  -1  253.73    6.58
  -4  -2  -1  250.41    6.55
  -4  -2  -1  248.81    6.55
  -4  -2  -1  244.53    6.60
   4   2   1  249.29    6.60
   4   2   1  238.95    6.59
   4   2   1  248.97    6.53
   4   2   1  246.12    6.54
   4   2   1  245.80    6.25
  -5  -2  -1    2.80    0.59
  -5  -2  -1    3.32    0.61
  -5  -2  -1    3.49    0.65
   5   2   1    3.16    0.37
   5   2   1    3.45    0.56
   5   2   1    4.02    0.63
  -6  -2  -1   20.96    1.40
  -6  -2  -1   20.29    1.40
  -6  -2  -1   23.24    1.37
   6   2   1   21.51    1.32
   6   2   1   20.87    1.25
   6   2   1   20.80    0.95
  -7  -2  -1    3.44    0.85
  -7  -2  -1    2.77    0.75
  -7  -2  -1    2.58    0.81
   7   2   1    2.38    0.75
   7   2   1    2.13    1.04
   7   2   1    2.53    0.51
  -8  -2  -1    1.09    0.79
  -8  -2  -1   -0.05    0.76
  -8  -2  -1    0.63    0.84
   8   2   1    0.33    0.74
   8   2   1    1.26    0.53
  -9  -2  -1   18.28    1.65
  -9  -2  -1   19.59    1.84
   9   2   1   18.11    1.62
   7  -3  -1    4.76    1.00
   7  -3  -1    2.20    0.94
  -7   3   1    1.76    0.95
   6  -3  -1    0.56    0.71
   6  -3  -1    1.26    0.74
  -6   3   1    0.32    0.76
  -6   3   1    0.49    0.41
   5  -3  -1   11.14    1.08
   5  -3  -1   13.75    1.31
   5  -3  -1   11.48    1.10
  -5   3   1   13.02    1.24
  -5   3   1   12.80    0.76
   4  -3  -1   11.95    1.04
   4  -3  -1   12.23    1.00
   4  -3  -1   12.16    1.01
  -4   3   1   12.66    1.09
  -4   3   1   13.08    0.70
   3  -3  -1  152.81    4.40
   3  -3  -1  151.60    4.26
   3  -3  -1  150.91    4.32
  -3   3   1  147.30    4.36
  -3   3   1  149.77    3.92
   2  -3  -1   37.29    1.45
   2  -3  -1   37.56    1.48
   2  -3  -1   37.52    1.37
   2  -3  -1   39.79    1.46
  -2   3   1   36.10    1.47
  -2   3   1   35.09    1.13
   1  -3  -1  120.99    3.39
   1  -3  -1  119.96    3.15
   1  -3  -1  125.61    3.41
   1  -3  -1  117.64    3.36
  -1   3   1  122.35    3.38
  -1   3   1  117.17    3.39
  -1   3   1  117.78    3.16
  -1   3   1  127.02    3.40
   0  -3  -1  103.74    2.92
   0  -3  -1  102.74    2.93
   0  -3  -1  100.56    2.79
   0  -3  -1  111.68    2.96
   0   3   1  105.07    2.92
   0   3   1  106.51    2.93
   0   3   1  109.87    2.94
   0   3   1  104.84    2.81
  -1  -3  -1   27.14    1.04
  -1  -3  -1   26.12    1.02
  -1  -3  -1   27.38    0.95
  -1  -3  -1   29.65    1.00
  -1  -3  -1   27.22    0.97
   1   3   1   27.71    1.03
   1   3   1   26.62    1.00
   1   3   1   28.24    0.97
   1   3   1   28.41    1.04
  -2  -3  -1   56.24    1.76
  -2  -3  -1   54.38    1.75
  -2  -3  -1   59.78    1.70
  -2  -3  -1   59.03    1.78
  -2  -3  -1   57.17    1.70
   2   3   1   57.43    1.61
   2   3   1   58.42    1.78
   2   3   1   58.68    1.70
   2   3   1   57.22    1.79
   2   3   1   57.97    1.68
   2   3   1   52.76    1.73
  -3  -3  -1   17.12    0.88
  -3  -3  -1   17.41    0.82
  -3  -3  -1   17.49    0.86
  -3  -3  -1   18.08    0.84
   3   3   1   16.12    0.62
   3   3   1   17.91    0.90
   3   3   1   16.36    0.84
   3   3   1   15.39    0.88
   3   3   1   16.80    0.80
   3   3   1   16.66    0.77
  -4  -3  -1  207.25    5.48
  -4  -3  -1  212.81    5.55
  -4  -3  -1  197.54    5.55
  -4  -3  -1  203.67    5.47
   4   3   1  200.09    5.45
   4   3   1  211.58    5.56
   4   3   1  202.47    5.47
  -5  -3  -1   69.25    2.33
  -5  -3  -1   71.67    2.35
  -5  -3  -1   72.03    2.42
   5   3   1   69.43    1.96
   5   3   1   68.46    2.28
   5   3   1   68.26    2.39
  -6  -3  -1   55.15    2.14
  -6  -3  -1   56.53    2.17
  -6  -3  -1   53.97    2.19
   6   3   1   55.27    2.09
   6   3   1   55.29    1.69
   6   3   1   54.56    2.17
  -7  -3  -1   28.90    1.80
  -7  -3  -1   29.42    1.74
  -7  -3  -1   33.06    1.81
   7   3   1   34.18    1.79
   7   3   1   30.41    1.63
   7   3   1   32.33    1.23
  -8  -3  -1    0.03    0.74
  -8  -3  -1    1.36    0.86
  -8  -3  -1    0.81    0.82
   8   3   1    1.72    0.81
   8   3   1    1.19    0.47
  -9  -3  -1   12.17    1.54
  -9  -3  -1    9.70    1.39
   9   3   1   14.31    1.56
 -10  -3  -1    6.42    1.35
 -10  -3  -1    7.59    1.44
   7  -4  -1   11.84    1.35
   7  -4  -1    9.99    1.47
  -7   4   1   12.15    1.59
   6  -4  -1   19.81    1.80
   6  -4  -1   16.82    1.50
  -6   4   1   18.96    1.73
   5  -4  -1   45.58    2.13
   5  -4  -1   47.28    2.28
  -5   4   1   46.76    2.24
  -5   4   1   44.65    1.56
   4  -4  -1   11.83    1.15
   4  -4  -1   11.26    1.01
   4  -4  -1   14.10    1.14
  -4   4   1   12.29    0.72
  -4   4   1   13.29    1.21
   3  -4  -1    4.09    0.69
   3  -4  -1    4.48    0.65
   3  -4  -1    5.05    0.76
  -3   4   1    5.10    0.46
  -3   4   1    6.34    0.82
   2  -4  -1   76.19    2.62
   2  -4  -1   82.21    2.64
  -2   4   1   77.80    2.27
  -2   4   1   87.90    2.69
   1  -4  -1   13.86    0.92
   1  -4  -1   12.69    0.85
   1  -4  -1   14.06    0.92
   1  -4  -1   13.18    0.63
  -1   4   1   14.81    0.71
  -1   4   1   13.75    0.90
   0  -4  -1   84.40    2.61
   0  -4  -1   83.76    2.62
   0  -4  -1   86.04    2.46
   0   4   1   95.15    2.67
   0   4   1   90.00    2.50
   0   4   1   86.42    2.63
   0   4   1   90.73    2.62
  -1  -4  -1   19.77    0.93
  -1  -4  -1   18.06    0.85
  -1  -4  -1   17.20    0.93
  -1  -4  -1   20.21    0.83
  -1  -4  -1   20.92    0.94
   1   4   1   20.59    0.95
   1   4   1   19.80    0.92
   1   4   1   18.33    0.87
   1   4   1   19.09    0.96
  -2  -4  -1  168.06    4.49
  -2  -4  -1  162.52    4.60
  -2  -4  -1  169.59    4.50
  -2  -4  -1  170.47    4.59
  -2  -4  -1  169.30    4.63
  -2  -4  -1  173.10    4.48
   2   4   1  180.69    4.64
   2   4   1  173.13    4.64
   2   4   1  171.85    4.49
   2   4   1  170.67    4.48
   2   4   1  169.19    4.62
  -3  -4  -1   42.14    1.53
  -3  -4  -1   43.06    1.45
  -3  -4  -1   40.16    1.55
  -3  -4  -1   41.73    1.43
   3   4   1   41.78    1.55
   3   4   1   42.61    1.41
   3   4   1   41.13    1.56
   3   4   1   41.12    1.42
   3   4   1   41.83    1.31
  -4  -4  -1   78.49    2.51
  -4  -4  -1   75.98    2.39
  -4  -4  -1   82.82    2.71
  -4  -4  -1   75.39    2.37
   4   4   1   75.24    2.14
   4   4   1   77.01    2.52
   4   4   1   77.56    2.38
   4   4   1   78.11    2.52
  -5  -4  -1   49.08    1.86
  -5  -4  -1   52.60    1.91
   5   4   1   51.65    1.84
   5   4   1   51.41    1.98
  -6  -4  -1    7.55    0.94
  -6  -4  -1    8.12    0.91
  -6  -4  -1    9.50    0.98
   6   4   1    7.77    0.56
   6   4   1    7.36    0.89
   6   4   1   10.49    0.92
  -7  -4  -1    8.24    1.00
  -7  -4  -1    9.31    1.09
  -7  -4  -1    7.17    1.02
   7   4   1    7.85    1.03
   7   4   1    6.82    0.84
   7   4   1    7.53    0.60
  -8  -4  -1   10.12    1.21
  -8  -4  -1    9.73    1.29
  -8  -4  -1    8.30    1.19
   8   4   1    9.67    1.19
   8   4   1    9.96    0.73
  -9  -4  -1    7.56    1.32
  -9  -4  -1    5.60    1.22
   9   4   1    6.49    1.20
 -10  -4  -1    6.91    1.45
 -10  -4  -1    8.42    1.45
   6  -5  -1    2.41    0.99
   6  -5  -1    2.64    0.99
  -6   5   1    2.25    1.03
   5  -5  -1    4.57    0.98
   5  -5  -1    6.29    1.10
  -5   5   1    6.11    1.10
   4  -5  -1    2.24    0.81
   4  -5  -1    4.33    0.91
   4  -5  -1    2.53    0.71
  -4   5   1    3.33    0.82
  -4   5   1    2.15    0.44
   3  -5  -1    1.36    0.60
   3  -5  -1    0.80    0.58
   3  -5  -1    2.16    0.56
  -3   5   1    1.04    0.61
  -3   5   1    1.94    0.40
   2  -5  -1  101.83    3.23
   2  -5  -1   97.51    3.23
  -2   5   1  100.16    3.23
  -2   5   1  100.67    2.85
   1  -5  -1   75.26    2.46
   1  -5  -1   70.29    2.44
   1  -5  -1   69.82    2.12
  -1   5   1   72.16    2.19
  -1   5   1   73.13    2.46
   0  -5  -1   95.52    2.89
   0  -5  -1   93.16    2.92
   0  -5  -1   92.86    2.70
   0   5   1   96.98    2.77
   0   5   1   95.31    2.94
  -1  -5  -1   47.00    1.74
  -1  -5  -1   49.01    1.79
  -1  -5  -1   48.63    1.71
  -1  -5  -1   48.66    1.64
  -1  -5  -1   48.81    1.60
   1   5   1   49.85    1.71
   1   5   1   51.18    1.79
  -2  -5  -1    6.47    0.57
  -2  -5  -1    5.70    0.52
  -2  -5  -1    5.54    0.51
  -2  -5  -1    5.36    0.60
  -2  -5  -1    5.61    0.65
   2   5   1    6.97    0.68
   2   5   1    6.62    0.60
   2   5   1    7.10    0.70
  -3  -5  -1    1.28    0.46
  -3  -5  -1    1.31    0.38
  -3  -5  -1    1.65    0.38
   3   5   1    1.60    0.37
   3   5   1    1.09    0.34
   3   5   1    1.60    0.48
   3   5   1    0.75    0.44
  -4  -5  -1   40.56    1.53
  -4  -5  -1   41.71    1.56
  -4  -5  -1   40.06    1.67
   4   5   1   40.62    1.51
   4   5   1   39.83    1.35
   4   5   1   40.03    1.68
   4   5   1   42.57    1.70
  -5  -5  -1   22.22    1.30
  -5  -5  -1   23.25    1.23
  -5  -5  -1   22.62    1.21
   5   5   1   21.19    1.27
   5   5   1   20.31    1.28
   5   5   1   22.63    1.14
   5   5   1   21.09    0.88
  -6  -5  -1   72.99    2.56
  -6  -5  -1   73.68    2.55
  -6  -5  -1   77.90    2.72
   6   5   1   71.88    2.65
   6   5   1   72.66    2.48
   6   5   1   66.54    2.08
  -7  -5  -1   28.58    1.75
  -7  -5  -1   28.96    1.74
  -7  -5  -1   28.13    1.67
   7   5   1   29.88    1.79
   7   5   1   30.60    1.16
   7   5   1   27.34    1.74
  -8  -5  -1   26.62    1.91
  -8  -5  -1   27.60    1.83
  -8  -5  -1   25.25    1.82
   8   5   1   26.29    1.19
   8   5   1   28.95    1.89
  -9  -5  -1    2.25    1.06
  -9  -5  -1    2.98    1.11
   9   5   1    4.61    1.11
   5  -6  -1    0.69    0.90
   5  -6  -1    1.27    0.92
  -5   6   1    0.59    0.87
   4  -6  -1   26.21    1.81
   4  -6  -1   23.28    1.77
  -4   6   1   24.10    1.83
  -4   6   1   24.43    1.15
   3  -6  -1   39.00    1.99
   3  -6  -1   37.41    1.74
   3  -6  -1   38.25    1.99
  -3   6   1   40.13    2.02
  -3   6   1   35.13    1.43
   2  -6  -1   11.65    1.09
   2  -6  -1   13.92    1.21
  -2   6   1   14.63    1.21
  -2   6   1   13.07    0.88
   1  -6  -1   16.11    1.22
   1  -6  -1   15.38    1.18
  -1   6   1   15.36    0.97
  -1   6   1   15.30    1.18
   0  -6  -1    5.65    0.73
   0  -6  -1    6.37    0.76
   0   6   1    6.72    0.70
   0   6   1    7.45    0.84
  -1  -6  -1   52.36    1.88
  -1  -6  -1   50.27    1.69
  -1  -6  -1   49.03    1.96
   1   6   1   49.04    1.93
   1   6   1   49.60    1.84
  -2  -6  -1    1.13    0.50
  -2  -6  -1    2.37    0.49
  -2  -6  -1    1.21    0.40
  -2  -6  -1    1.88    0.39
   2   6   1    2.09    0.53
   2   6   1    2.07    0.54
  -3  -6  -1   21.30    1.04
  -3  -6  -1   21.56    1.05
  -3  -6  -1   22.72    1.28
   3   6   1   23.14    1.28
   3   6   1   21.31    1.27
  -4  -6  -1   60.64    2.28
  -4  -6  -1   59.77    2.04
  -4  -6  -1   63.00    2.06
   4   6   1   57.70    2.23
   4   6   1   60.86    2.02
   4   6   1   58.66    1.93
   4   6   1   59.43    2.25
  -5  -6  -1   17.71    1.22
  -5  -6  -1   16.25    1.13
  -5  -6  -1   17.32    1.09
   5   6   1   15.57    1.02
   5   6   1   15.51    0.86
   5   6   1   17.58    1.27
   5   6   1   16.90    1.22
  -6  -6  -1   34.11    1.65
  -6  -6  -1   33.52    1.68
  -6  -6  -1   34.88    1.81
   6   6   1   33.34    1.75
   6   6   1   33.94    1.56
   6   6   1   32.20    1.25
   6   6   1   34.65    1.84
  -7  -6  -1    0.88    0.74
  -7  -6  -1    1.04    0.68
  -7  -6  -1    1.36    0.71
   7   6   1    0.14    0.66
  -8  -6  -1    0.55    0.86
  -8  -6  -1    0.76    0.83
  -8  -6  -1    1.86    0.84
   8   6   1    2.65    0.94
  -9  -6  -1    8.29    1.39
  -9  -6  -1    8.06    1.34
   9   6   1    7.40    1.27
  -5   7   1    1.93    1.09
   4  -7  -1    1.22    0.93
   4  -7  -1    1.75    0.91
  -4   7   1    1.78    0.92
   3  -7  -1    2.30    0.87
   3  -7  -1    1.51    0.80
  -3   7   1    1.71    0.83
  -3   7   1    1.63    0.55
   2  -7  -1    0.62    0.68
   2  -7  -1    1.25    0.70
  -2   7   1    0.40    0.51
  -2   7   1    0.58    0.69
   1  -7  -1   27.88    1.66
   1  -7  -1   26.09    1.62
  -1   7   1   27.30    1.67
  -1   7   1   26.98    1.36
   0  -7  -1   53.39    2.18
   0  -7  -1   55.05    2.24
   0   7   1   57.84    2.29
   0   7   1   53.90    2.05
  -1  -7  -1   17.64    0.97
  -1  -7  -1   18.62    1.29
  -1  -7  -1   18.11    1.23
   1   7   1   17.60    1.20
   1   7   1   16.42    1.23
  -2  -7  -1   26.62    1.21
  -2  -7  -1   29.64    1.54
  -2  -7  -1   27.07    1.23
  -2  -7  -1   27.74    1.38
   2   7   1   26.36    1.51
   2   7   1   29.82    1.50
  -3  -7  -1    1.83    0.62
  -3  -7  -1    2.33    0.53
  -3  -7  -1    2.91    0.51
   3   7   1    2.29    0.67
   3   7   1    2.68    0.69
  -4  -7  -1    1.22    0.61
  -4  -7  -1    1.57    0.50
  -4  -7  -1    1.64    0.47
   4   7   1    1.76    0.47
   4   7   1    1.06    0.60
   4   7   1    1.39    0.68
  -5  -7  -1    0.61    0.61
  -5  -7  -1    1.05    0.52
  -5  -7  -1    0.67    0.55
   5   7   1    0.71    0.71
   5   7   1    1.12    0.64
   5   7   1    1.82    0.53
  -6  -7  -1   -0.33    0.54
  -6  -7  -1   -0.27    0.65
  -6  -7  -1    0.48    0.62
   6   7   1    0.88    0.75
   6   7   1    0.10    0.46
   6   7   1    0.99    0.70
  -7  -7  -1   36.02    1.90
  -7  -7  -1   35.70    1.93
  -7  -7  -1   35.85    2.09
   7   7   1   35.33    2.04
  -8  -7  -1    4.75    1.10
  -8  -7  -1    5.38    1.14
  -8  -7  -1    4.76    1.01
   8   7   1    5.98    1.11
  -9  -7  -1    3.55    1.19
  -9  -7  -1    2.51    1.11
   9   7   1    3.62    1.13
   3  -8  -1    3.12    1.02
   3  -8  -1    2.05    0.94
  -3   8   1    2.30    0.98
   2  -8  -1   22.25    1.81
   2  -8  -1   22.21    1.74
  -2   8   1   24.26    1.78
  -2   8   1   20.21    1.34
   1  -8  -1   11.90    1.26
   1  -8  -1   15.23    1.42
  -1   8   1   11.67    1.28
  -1   8   1   14.10    1.12
   0  -8  -1    0.54    0.66
   0  -8  -1    1.54    0.70
   0  -8  -1    0.18    0.44
   0   8   1    1.39    0.63
   0   8   1    0.55    0.68
  -1  -8  -1   -0.19    0.56
  -1  -8  -1    0.71    0.60
  -1  -8  -1    0.46    0.40
   1   8   1    0.06    0.62
   1   8   1   -0.10    0.61
  -2  -8  -1   15.17    0.99
  -2  -8  -1   16.87    1.26
  -2  -8  -1   13.86    1.23
  -2  -8  -1   13.98    0.99
   2   8   1   12.23    1.19
   2   8   1   12.91    1.20
  -3  -8  -1   33.90    1.46
  -3  -8  -1   33.45    1.48
  -3  -8  -1   37.67    1.89
   3   8   1   31.83    1.80
   3   8   1   33.16    1.84
  -4  -8  -1    1.99    0.57
  -4  -8  -1    2.23    0.56
  -4  -8  -1    2.05    0.78
   4   8   1    2.70    0.78
   4   8   1    1.34    0.72
  -5  -8  -1   15.16    1.15
  -5  -8  -1   12.66    1.02
  -5  -8  -1   13.91    1.37
   5   8   1   12.08    1.33
   5   8   1   11.65    0.96
   5   8   1   13.09    1.30
  -6  -8  -1   15.42    1.23
  -6  -8  -1   12.74    1.34
  -6  -8  -1   15.31    1.27
   6   8   1   10.81    1.00
   6   8   1   14.03    1.45
   6   8   1   14.10    1.41
  -7  -8  -1   -0.41    0.62
  -7  -8  -1   -0.69    0.71
  -7  -8  -1    0.55    0.80
   7   8   1    0.05    0.76
   7   8   1   -0.50    0.81
  -8  -8  -1    5.07    1.21
  -8  -8  -1    2.88    1.08
  -8  -8  -1    4.16    1.10
   8   8   1    3.49    1.07
   2  -9  -1    6.70    1.21
   2  -9  -1    7.58    1.28
  -2   9   1    9.00    1.38
   1  -9  -1   -0.24    0.75
   1  -9  -1    0.45    0.78
  -1   9   1   -0.30    0.79
  -1   9   1    0.08    0.66
   0  -9  -1    2.45    0.86
   0  -9  -1    2.57    0.62
   0  -9  -1    2.09    0.86
   0   9   1    3.49    0.96
   0   9   1    2.22    0.79
  -1  -9  -1   47.79    1.90
  -1  -9  -1   50.99    2.28
   1   9   1   50.18    2.27
   1   9   1   47.26    2.40
  -2  -9  -1    8.63    0.84
  -2  -9  -1    9.37    0.91
  -2  -9  -1   10.03    1.24
   2   9   1   12.07    1.33
   2   9   1   12.06    1.27
  -3  -9  -1    0.38    0.48
  -3  -9  -1   -0.82    0.48
  -3  -9  -1   -0.99    0.65
   3   9   1   -0.50    0.70
   3   9   1    0.48    0.74
  -4  -9  -1    5.56    0.75
  -4  -9  -1    5.33    0.78
  -4  -9  -1    3.12    0.94
   4   9   1    6.20    1.07
   4   9   1    5.98    1.06
  -5  -9  -1    0.30    0.81
  -5  -9  -1    0.53    0.62
  -5  -9  -1    0.20    0.55
   5   9   1   -0.33    0.80
   5   9   1    0.79    0.73
  -6  -9  -1    0.90    0.90
  -6  -9  -1    2.64    0.75
  -6  -9  -1    2.11    0.76
   6   9   1    2.12    0.92
   6   9   1    2.55    1.01
  -7  -9  -1    0.17    0.78
  -7  -9  -1   -0.84    0.71
  -7  -9  -1   -0.34    0.91
   7   9   1    0.24    0.89
   7   9   1    0.17    0.90
  -8  -9  -1    9.39    1.43
   0 -10  -1   16.82    1.70
   0 -10  -1   13.24    1.46
   0  10   1   12.75    1.54
   0  10   1    9.95    1.25
  -1 -10  -1    0.99    0.63
  -1 -10  -1    1.15    0.87
  -1 -10  -1    1.25    0.82
   1  10   1   -0.11    0.83
   1  10   1    0.70    0.80
  -2 -10  -1    2.52    0.71
  -2 -10  -1    3.66    1.02
   2  10   1    2.57    0.98
   2  10   1    2.58    0.96
  -3 -10  -1    2.36    0.92
  -3 -10  -1    1.83    0.67
   3  10   1    2.78    0.95
   3  10   1    2.22    0.93
  -4 -10  -1    5.40    0.85
  -4 -10  -1    5.51    1.16
   4  10   1    4.64    1.09
   4  10   1    5.10    1.13
  -5 -10  -1    4.25    0.89
  -5 -10  -1    3.85    1.14
   5  10   1    5.65    1.20
   5  10   1    7.26    1.23
  -6 -10  -1    1.13    1.04
  -6 -10  -1    0.63    0.81
   6  10   1    1.21    1.07
   6  10   1    1.94    1.05
   5  10  -2   -0.39    0.88
   5  10  -2    0.28    1.00
  -5 -10   2    1.09    1.00
   4  10  -2   -0.44    0.94
   4  10  -2    0.00    0.87
  -4 -10   2   -0.07    0.91
   3  10  -2    3.63    1.18
   3  10  -2    5.29    1.20
  -3 -10   2    2.74    1.11
   2  10  -2    4.84    1.14
   2  10  -2    3.66    1.13
  -2 -10   2    3.54    1.07
   1  10  -2    6.13    1.25
   1  10  -2    7.83    1.29
  -1 -10   2    4.17    1.18
   0  10  -2   10.12    1.40
   0 -10   2    9.20    1.42
   7   9  -2    2.06    1.07
   7   9  -2    3.32    1.18
  -7  -9   2    2.34    1.14
   6   9  -2    1.13    0.98
   6   9  -2    1.87    0.98
  -6  -9   2    1.55    1.01
   5   9  -2    8.59    1.33
   5   9  -2    7.89    1.33
  -5  -9   2    8.96    1.30
   4   9  -2    7.98    1.29
   4   9  -2    7.38    1.19
  -4  -9   2    7.53    1.25
   3   9  -2   -0.52    0.78
   3   9  -2    0.84    0.83
  -3  -9   2    0.39    0.83
   2   9  -2   13.32    1.37
   2   9  -2   12.20    1.38
  -2  -9   2   12.99    1.43
   1   9  -2    1.60    0.85
   1   9  -2    3.22    0.99
  -1  -9   2    1.96    0.88
   0   9  -2   14.77    1.51
   0   9  -2   14.40    1.43
  -1   9  -2    1.98    0.95
  -1   9  -2   -0.47    0.80
   1  -9   2    1.12    0.87
  -2   9  -2    2.73    0.98
  -2   9  -2    4.07    1.20
   2  -9   2    3.05    1.05
   2  -9   2    3.43    1.10
  -8  -8   2    1.40    0.99
   7   8  -2    4.17    1.13
   7   8  -2    5.92    1.20
  -7  -8   2    6.59    1.08
  -7  -8   2    6.59    1.25
   6   8  -2   11.26    1.40
   6   8  -2   10.97    1.36
  -6  -8   2    9.55    1.05
  -6  -8   2   10.71    1.40
  -6  -8   2    8.55    1.04
   5   8  -2    0.04    0.79
   5   8  -2   -0.28    0.69
  -5  -8   2    0.09    0.75
  -5  -8   2   -0.71    0.54
  -5  -8   2   -0.34    0.53
   4   8  -2    0.97    0.75
   4   8  -2    2.00    0.86
  -4  -8   2    1.10    0.76
  -4  -8   2    0.68    0.46
  -4  -8   2    0.74    0.50
   3   8  -2    0.00    0.72
   3   8  -2    0.75    0.69
  -3  -8   2    0.37    0.38
  -3  -8   2    0.00    0.40
  -3  -8   2    1.23    0.74
   2   8  -2   19.40    1.51
   2   8  -2   19.99    1.56
  -2  -8   2   21.96    1.60
  -2  -8   2   17.73    0.92
  -2  -8   2   18.47    0.92
   1   8  -2    5.41    0.95
   1   8  -2    4.38    0.93
  -1  -8   2    3.28    0.47
  -1  -8   2    4.39    0.53
  -1  -8   2    2.27    0.82
   0   8  -2   28.06    1.86
   0   8  -2   30.07    1.83
   0  -8   2   30.09    1.23
   0  -8   2   32.57    1.85
  -1   8  -2   20.08    1.67
  -1   8  -2   22.52    1.60
   1  -8   2   19.27    1.55
   1  -8   2   24.43    1.75
  -2   8  -2    2.17    0.93
  -2   8  -2    2.77    0.84
   2  -8   2    3.19    0.94
   2  -8   2    3.63    0.98
  -3   8  -2    2.77    0.85
  -3   8  -2    2.05    0.99
   3  -8   2    1.90    0.94
   3  -8   2    1.48    0.97
   8   7  -2    2.98    1.05
   8   7  -2    1.98    1.02
  -8  -7   2    2.63    1.01
  -8  -7   2    2.27    1.05
  -8  -7   2    2.73    0.91
   7   7  -2    1.53    0.89
   7   7  -2   -0.44    0.79
  -7  -7   2    0.08    0.65
  -7  -7   2   -0.14    0.73
  -7  -7   2   -0.05    0.78
   6   7  -2   12.06    0.98
   6   7  -2   16.03    1.52
   6   7  -2   15.55    1.46
  -6  -7   2   14.68    1.46
  -6  -7   2   14.10    1.14
  -6  -7   2   12.57    1.13
   5   7  -2   13.66    0.96
   5   7  -2   14.70    1.33
   5   7  -2   12.95    1.25
  -5  -7   2   17.30    1.42
  -5  -7   2   14.11    1.10
  -5  -7   2   16.86    1.16
   4   7  -2   11.05    0.80
   4   7  -2   12.33    1.24
   4   7  -2   13.71    1.26
  -4  -7   2    9.25    1.09
  -4  -7   2   11.87    0.86
  -4  -7   2   11.45    0.85
   3   7  -2    5.67    0.87
   3   7  -2    7.51    0.97
  -3  -7   2    6.06    0.92
  -3  -7   2    7.24    0.63
  -3  -7   2    7.31    0.60
   2   7  -2    4.43    0.81
   2   7  -2    5.37    0.86
  -2  -7   2    6.90    0.93
  -2  -7   2    6.40    0.54
  -2  -7   2    6.95    0.54
   1   7  -2   16.48    1.34
   1   7  -2   17.92    1.36
  -1  -7   2   18.28    0.84
  -1  -7   2   18.20    0.85
  -1  -7   2   18.93    1.34
   0   7  -2   11.91    1.11
   0   7  -2   13.11    1.15
   0  -7   2   12.59    1.19
   0  -7   2   11.50    0.72
   0  -7   2   10.48    0.71
  -1   7  -2    4.95    0.87
  -1   7  -2    6.76    0.89
   1  -7   2    6.57    0.95
   1  -7   2    6.59    0.93
   1  -7   2    6.82    0.64
  -2   7  -2   40.08    1.88
  -2   7  -2   40.62    2.08
   2  -7   2   35.88    1.59
   2  -7   2   38.33    2.01
   2  -7   2   37.28    2.02
  -3   7  -2    5.12    1.04
  -3   7  -2    6.56    0.92
   3  -7   2    5.22    0.80
   3  -7   2    5.81    1.08
   3  -7   2    6.05    1.10
  -4   7  -2   15.48    1.57
  -4   7  -2   14.66    1.25
   4  -7   2   12.47    1.39
   4  -7   2   14.78    1.56
  -5   7  -2    4.83    1.25
   5  -7   2    4.79    1.19
   5  -7   2    3.72    1.19
   9   6  -2    7.58    1.38
  -9  -6   2    8.81    1.49
  -9  -6   2   10.02    1.33
   8   6  -2   11.03    1.03
   8   6  -2    9.98    1.38
  -8  -6   2    9.57    1.16
  -8  -6   2    8.11    1.21
  -8  -6   2    7.29    1.24
   7   6  -2   10.27    1.33
   7   6  -2   10.05    1.21
   7   6  -2    6.89    0.90
  -7  -6   2    8.34    1.10
  -7  -6   2    8.02    1.04
  -7  -6   2   10.04    1.28
   6   6  -2    4.75    0.67
   6   6  -2    3.10    0.85
   6   6  -2    4.56    0.88
  -6  -6   2    3.66    0.82
  -6  -6   2    3.25    0.87
  -6  -6   2    3.63    0.76
   5   6  -2   28.95    1.30
   5   6  -2   28.08    1.67
   5   6  -2   29.47    1.71
  -5  -6   2   29.46    1.43
  -5  -6   2   26.01    1.41
  -5  -6   2   32.56    1.73
   4   6  -2    4.13    0.50
   4   6  -2    4.48    0.50
   4   6  -2    4.55    0.78
   4   6  -2    4.33    0.82
  -4  -6   2    5.25    0.61
  -4  -6   2    4.74    0.60
  -4  -6   2    3.89    0.72
   3   6  -2    6.45    0.81
   3   6  -2    6.68    0.52
   3   6  -2    6.66    0.86
  -3  -6   2    7.43    0.87
  -3  -6   2    7.31    0.58
  -3  -6   2    8.04    0.60
   2   6  -2    0.56    0.48
   2   6  -2    1.08    0.57
  -2  -6   2    0.69    0.51
  -2  -6   2    0.74    0.30
  -2  -6   2    0.70    0.28
   1   6  -2    6.34    0.80
   1   6  -2    4.84    0.71
  -1  -6   2    4.74    0.43
  -1  -6   2    5.32    0.44
  -1  -6   2    6.56    0.80
   0   6  -2   54.06    2.19
   0   6  -2   57.86    2.13
   0  -6   2   55.79    1.70
   0  -6   2   57.26    2.18
   0  -6   2   56.36    1.70
  -1   6  -2   26.69    1.51
  -1   6  -2   24.97    1.40
   1  -6   2   27.02    1.52
   1  -6   2   29.00    1.51
   1  -6   2   28.04    1.12
  -2   6  -2   44.88    1.86
  -2   6  -2   46.25    2.07
   2  -6   2   43.99    2.06
   2  -6   2   44.23    1.98
   2  -6   2   42.14    1.66
  -3   6  -2    5.50    0.80
  -3   6  -2    6.58    1.03
   3  -6   2    7.95    1.06
   3  -6   2    6.05    0.94
   3  -6   2    6.54    0.78
  -4   6  -2    0.25    0.75
  -4   6  -2    0.75    0.61
   4  -6   2   -0.21    0.76
   4  -6   2    0.11    0.78
   4  -6   2   -0.58    0.56
  -5   6  -2    0.28    0.64
  -5   6  -2   -0.32    0.86
   5  -6   2    0.52    0.82
   5  -6   2    0.00    0.84
  -6   6  -2    0.21    1.01
   6  -6   2    0.24    0.97
   6  -6   2    0.77    0.91
   9   5  -2   10.51    1.55
  -9  -5   2    8.53    1.47
  -9  -5   2   12.26    1.47
   8   5  -2    0.57    0.80
   8   5  -2   -0.13    0.58
  -8  -5   2    0.22    0.68
  -8  -5   2    0.51    0.89
  -8  -5   2    0.24    0.81
   7   5  -2    1.24    0.79
   7   5  -2    3.42    0.90
   7   5  -2    1.94    0.69
   7   5  -2    1.98    0.62
  -7  -5   2    3.00    0.89
  -7  -5   2    3.46    0.83
  -7  -5   2    2.12    0.86
   6   5  -2    4.51    0.86
   6   5  -2    5.65    0.90
   6   5  -2    6.00    0.74
  -6  -5   2    6.09    0.88
  -6  -5   2    5.42    0.81
  -6  -5   2    4.27    0.84
   5   5  -2   27.42    1.49
   5   5  -2   25.23    1.23
   5   5  -2   28.89    1.58
  -5  -5   2   27.41    1.38
  -5  -5   2   27.21    1.41
  -5  -5   2   25.89    1.51
   4   5  -2   60.85    2.32
   4   5  -2   63.03    1.98
   4   5  -2   61.66    1.96
   4   5  -2   63.90    2.30
  -4  -5   2   62.38    2.05
  -4  -5   2   63.46    2.06
  -4  -5   2   63.97    2.30
   3   5  -2   75.04    2.20
   3   5  -2   76.56    2.62
   3   5  -2   78.47    2.22
   3   5  -2   76.07    2.59
  -3  -5   2   80.52    2.26
  -3  -5   2   79.61    2.26
  -3  -5   2   71.49    2.56
   2   5  -2    0.24    0.42
   2   5  -2    1.45    0.53
  -2  -5   2    0.56    0.27
  -2  -5   2    0.62    0.25
  -2  -5   2    0.88    0.45
   1   5  -2   27.22    1.35
   1   5  -2   30.97    1.37
  -1  -5   2   28.77    0.96
  -1  -5   2   29.57    0.96
  -1  -5   2   31.15    1.39
   0   5  -2    1.39    0.48
   0   5  -2    0.82    0.46
   0  -5   2    0.84    0.45
  -1   5  -2   26.93    1.26
   1  -5   2   25.46    1.34
   1  -5   2   26.71    1.33
   1  -5   2   26.07    1.01
  -2   5  -2    1.21    0.58
  -2   5  -2    1.74    0.52
   2  -5   2    0.82    0.54
   2  -5   2    2.00    0.45
   2  -5   2    1.59    0.44
   2  -5   2    0.98    0.54
  -3   5  -2   50.51    2.17
  -3   5  -2   49.52    1.90
   3  -5   2   46.60    1.87
   3  -5   2   53.44    2.18
   3  -5   2   51.03    2.09
  -4   5  -2   26.98    1.76
  -4   5  -2   29.55    1.44
   4  -5   2   26.20    1.71
   4  -5   2   25.95    1.67
   4  -5   2   27.24    1.49
  -5   5  -2   23.02    1.80
  -5   5  -2   22.45    1.39
   5  -5   2   21.71    1.64
   5  -5   2   23.94    1.75
  -6   5  -2   14.58    1.22
  -6   5  -2   12.73    1.50
   6  -5   2   13.25    1.51
   6  -5   2   13.58    1.44
   9   4  -2   25.17    1.64
   9   4  -2   24.76    2.09
  -9  -4   2   21.46    2.02
  -9  -4   2   23.29    1.88
   8   4  -2    0.64    0.59
   8   4  -2    0.75    0.85
  -8  -4   2    0.74    0.67
  -8  -4   2    0.71    0.83
  -8  -4   2    1.35    0.90
   7   4  -2   18.97    1.49
   7   4  -2   17.23    1.17
  -7  -4   2   15.55    1.36
  -7  -4   2   14.08    1.27
  -7  -4   2   15.34    1.41
   6   4  -2   43.08    1.67
   6   4  -2   43.16    2.00
   6   4  -2   41.95    1.91
   6   4  -2   42.79    1.82
  -6  -4   2   44.33    1.93
  -6  -4   2   44.71    1.98
  -6  -4   2   40.73    1.99
   5   4  -2   50.57    1.99
   5   4  -2   46.29    1.76
   5   4  -2   47.91    1.91
  -5  -4   2   48.25    1.86
  -5  -4   2   44.50    1.95
  -5  -4   2   47.72    1.88
   4   4  -2    5.58    0.54
   4   4  -2    5.16    0.71
   4   4  -2    5.45    0.72
   4   4  -2    5.18    0.53
  -4  -4   2    5.72    0.64
  -4  -4   2    5.25    0.63
  -4  -4   2    4.73    0.69
   3   4  -2   68.74    1.98
   3   4  -2   70.63    2.31
   3   4  -2   66.00    2.23
   3   4  -2   66.64    1.99
   3   4  -2   70.42    2.29
  -3  -4   2   67.89    2.27
  -3  -4   2   66.48    2.04
  -3  -4   2   69.76    2.06
   2   4  -2  378.27    9.62
   2   4  -2  378.19    9.59
   2   4  -2  390.96    9.65
   2   4  -2  354.66    9.25
   2   4  -2  361.01    9.48
  -2  -4   2  371.95    9.28
  -2  -4   2  365.88    9.28
  -2  -4   2  377.31    9.61
   1   4  -2   30.98    1.32
   1   4  -2   34.43    1.33
   1   4  -2   31.93    1.30
  -1  -4   2   33.33    1.34
  -1  -4   2   33.17    0.97
  -1  -4   2   32.36    0.97
   0   4  -2   19.52    0.97
   0   4  -2   17.52    0.98
   0   4  -2   19.46    1.02
   0  -4   2   17.56    0.89
   0  -4   2   20.28    1.01
  -1   4  -2   69.89    2.24
  -1   4  -2   64.90    2.13
  -1   4  -2   64.87    2.18
   1  -4   2   66.02    2.19
   1  -4   2   72.16    2.28
   1  -4   2   66.85    1.92
   1  -4   2   64.11    2.20
   1  -4   2   64.79    1.93
  -2   4  -2  167.22    4.59
  -2   4  -2  163.21    4.42
   2  -4   2  158.93    4.33
   2  -4   2  154.78    4.49
   2  -4   2  161.11    4.31
   2  -4   2  148.87    4.53
  -3   4  -2   17.16    1.01
  -3   4  -2   13.83    1.11
   3  -4   2   15.57    1.01
   3  -4   2   17.08    1.17
   3  -4   2   16.02    1.12
  -4   4  -2   12.47    0.97
  -4   4  -2   10.01    1.07
   4  -4   2   10.18    1.08
   4  -4   2   11.51    1.04
   4  -4   2   11.82    0.99
  -5   4  -2    1.36    0.78
  -5   4  -2    2.16    0.60
   5  -4   2   -0.76    0.60
   5  -4   2    0.90    0.61
   5  -4   2    2.31    0.77
  -6   4  -2    3.40    1.00
  -6   4  -2    3.92    0.74
   6  -4   2    3.78    0.93
   6  -4   2    2.24    0.90
  -7   4  -2   -0.26    0.90
  -7   4  -2    0.35    0.62
   7  -4   2    0.61    0.80
   7  -4   2   -0.48    0.83
   9   3  -2    2.74    1.07
   9   3  -2    2.20    0.79
  -9  -3   2    2.79    1.06
  -9  -3   2    1.94    1.05
   8   3  -2   12.06    1.43
   8   3  -2   10.69    1.03
  -8  -3   2   15.59    1.55
  -8  -3   2   12.87    1.40
   7   3  -2    3.44    0.64
   7   3  -2    2.83    0.81
  -7  -3   2    2.22    0.82
  -7  -3   2    3.98    0.89
  -7  -3   2    3.56    0.76
   6   3  -2    1.57    0.63
   6   3  -2    0.74    0.51
   6   3  -2    1.81    0.52
  -6  -3   2    0.75    0.64
  -6  -3   2    0.60    0.55
  -6  -3   2    0.36    0.60
   5   3  -2    1.81    0.52
   5   3  -2    0.83    0.50
   5   3  -2    1.76    0.48
  -5  -3   2    0.88    0.51
  -5  -3   2    1.41    0.52
  -5  -3   2    1.68    0.59
   4   3  -2   43.63    1.73
   4   3  -2   43.16    1.58
   4   3  -2   46.33    1.62
   4   3  -2   46.67    1.70
  -4  -3   2   48.84    1.71
  -4  -3   2   43.76    1.74
  -4  -3   2   46.15    1.67
   3   3  -2  302.71    7.60
   3   3  -2  298.82    7.61
   3   3  -2  301.90    7.80
   3   3  -2  283.28    7.79
   3   3  -2  306.85    7.79
  -3  -3   2  303.91    7.67
  -3  -3   2  301.84    7.66
  -3  -3   2  298.51    7.77
  -3  -3   2  291.16    7.80
   2   3  -2   78.80    2.18
   2   3  -2   80.39    2.44
   2   3  -2   81.08    2.44
   2   3  -2   79.95    2.18
   2   3  -2   80.16    2.41
  -2  -3   2   81.45    2.41
  -2  -3   2   85.71    2.23
  -2  -3   2   77.97    2.42
  -2  -3   2   81.33    2.40
  -2  -3   2   84.30    2.24
   1   3  -2   40.10    1.39
   1   3  -2   41.73    1.42
   1   3  -2   40.22    1.42
  -1  -3   2   40.46    1.11
  -1  -3   2   40.73    1.42
  -1  -3   2   40.78    1.38
  -1  -3   2   40.64    1.39
  -1  -3   2   40.44    1.11
   0   3  -2    3.89    0.47
   0   3  -2    4.33    0.47
   0   3  -2    4.34    0.50
   0   3  -2    3.54    0.43
   0  -3   2    4.31    0.44
   0  -3   2    4.00    0.46
   0  -3   2    4.33    0.44
  -1   3  -2   28.35    1.18
  -1   3  -2   30.06    1.18
  -1   3  -2   28.98    1.18
  -1   3  -2   29.78    1.15
   1  -3   2   29.04    1.00
   1  -3   2   28.36    1.18
   1  -3   2   29.54    1.11
   1  -3   2   29.64    0.99
   1  -3   2   29.48    1.20
   1  -3   2   28.51    1.15
  -2   3  -2   12.70    0.79
  -2   3  -2   12.93    0.91
  -2   3  -2   13.03    0.86
   2  -3   2   16.76    0.83
   2  -3   2   12.84    0.88
   2  -3   2   15.53    0.82
   2  -3   2   13.70    0.87
  -3   3  -2    0.23    0.34
  -3   3  -2    0.47    0.46
  -3   3  -2    0.56    0.38
   3  -3   2    0.94    0.44
   3  -3   2    1.33    0.50
   3  -3   2    1.10    0.46
   3  -3   2    1.80    0.44
  -4   3  -2  148.07    4.43
  -4   3  -2  148.44    4.15
  -4   3  -2  145.94    4.23
   4  -3   2  141.52    4.23
   4  -3   2  148.49    4.42
   4  -3   2  146.43    4.24
  -5   3  -2   22.46    1.36
  -5   3  -2   21.66    1.52
  -5   3  -2   20.69    1.20
   5  -3   2   21.90    1.50
   5  -3   2   22.06    1.33
   5  -3   2   23.09    1.38
  -6   3  -2    8.84    0.91
  -6   3  -2    8.84    1.17
  -6   3  -2   10.46    1.17
   6  -3   2    9.28    1.17
   6  -3   2    9.20    1.03
  -7   3  -2    9.61    1.33
  -7   3  -2   12.65    1.33
  -7   3  -2   10.21    1.05
   7  -3   2   13.64    1.50
   7  -3   2   11.69    1.21
  -8   3  -2   15.82    1.75
   8  -3   2   17.05    1.76
   8  -3   2   16.31    1.47
   9   2  -2    0.26    0.75
   9   2  -2    0.82    0.94
  -9  -2   2   -1.01    0.88
  -9  -2   2    0.15    0.93
   8   2  -2    8.64    1.00
   8   2  -2    9.67    1.31
  -8  -2   2    9.43    1.34
  -8  -2   2   10.82    1.30
   7   2  -2   50.63    1.97
   7   2  -2   49.74    2.30
  -7  -2   2   48.07    2.34
  -7  -2   2   47.45    2.23
   6   2  -2    4.37    0.76
   6   2  -2    4.32    0.66
   6   2  -2    4.25    0.70
  -6  -2   2    4.56    0.86
  -6  -2   2    5.82    0.87
  -6  -2   2    5.41    0.80
   5   2  -2   50.46    1.82
   5   2  -2   47.39    1.87
   5   2  -2   50.25    1.94
   5   2  -2   47.17    1.71
  -5  -2   2   47.43    1.95
  -5  -2   2   47.77    1.87
  -5  -2   2   48.96    1.91
   4   2  -2   95.97    2.88
   4   2  -2   98.06    2.77
   4   2  -2   93.29    2.82
   4   2  -2   95.02    2.93
   4   2  -2   93.20    2.93
  -4  -2   2   95.63    2.88
  -4  -2   2   96.06    2.90
  -4  -2   2   95.34    2.81
  -4  -2   2   95.76    2.96
   3   2  -2   19.46    0.91
   3   2  -2   19.21    0.94
   3   2  -2   18.56    0.96
   3   2  -2   20.40    0.93
   3   2  -2   18.44    0.89
  -3  -2   2   20.13    0.98
  -3  -2   2   18.43    0.93
  -3  -2   2   18.27    0.92
  -3  -2   2   18.09    0.96
  -3  -2   2   18.11    0.88
   2   2  -2   13.62    0.73
   2   2  -2   11.70    0.72
   2   2  -2   15.15    0.77
   2   2  -2   14.30    0.63
   2   2  -2   14.17    0.64
  -2  -2   2   14.59    0.76
  -2  -2   2   14.65    0.69
  -2  -2   2   13.04    0.67
  -2  -2   2   13.92    0.72
  -2  -2   2   14.21    0.72
   1   2  -2   18.16    0.57
   1   2  -2   19.31    0.79
   1   2  -2   18.13    0.56
   1   2  -2   15.87    0.74
  -1  -2   2   19.04    0.60
  -1  -2   2   17.20    0.77
  -1  -2   2   18.93    0.77
  -1  -2   2   19.79    0.61
  -1  -2   2   18.52    0.77
   0   2  -2  944.07   23.57
   0   2  -2  984.45   23.59
   0   2  -2  969.90   23.60
   0   2  -2  871.21   23.56
   0  -2   2  968.49   23.59
   0  -2   2  966.96   23.59
   0  -2   2 1000.00   23.58
  -1   2  -2   14.65    0.74
  -1   2  -2   13.66    0.71
  -1   2  -2   14.14    0.73
  -1   2  -2   14.28    0.56
  -1   2  -2   13.65    0.71
   1  -2   2   15.33    0.61
   1  -2   2   15.42    0.71
   1  -2   2   14.87    0.60
   1  -2   2   14.31    0.73
   1  -2   2   13.93    0.73
   1  -2   2   14.81    0.70
  -2   2  -2   54.57    1.81
  -2   2  -2   55.24    1.69
  -2   2  -2   56.21    1.79
  -2   2  -2   56.19    1.74
  -2   2  -2   55.56    1.75
   2  -2   2   56.06    1.80
   2  -2   2   57.29    1.78
   2  -2   2   56.52    1.71
   2  -2   2   52.53    1.79
   2  -2   2   55.93    1.72
  -3   2  -2  207.12    5.57
  -3   2  -2  203.30    5.68
  -3   2  -2  207.27    5.59
  -3   2  -2  224.28    5.74
  -3   2  -2  210.34    5.57
   3  -2   2  212.03    5.72
   3  -2   2  211.00    5.59
   3  -2   2  209.70    5.59
   3  -2   2  211.07    5.61
  -4   2  -2   85.97    2.70
  -4   2  -2   86.96    2.82
   4  -2   2   86.24    2.64
   4  -2   2   83.47    2.69
   4  -2   2   82.36    2.79
  -5   2  -2   33.03    1.62
  -5   2  -2   34.40    1.75
   5  -2   2   32.80    1.51
   5  -2   2   35.88    1.70
   5  -2   2   35.09    1.61
  -6   2  -2    4.14    0.89
  -6   2  -2    4.47    0.85
   6  -2   2    2.21    0.77
   6  -2   2    3.80    0.73
   6  -2   2    5.19    0.80
  -7   2  -2    7.68    1.13
  -7   2  -2    5.22    1.09
   7  -2   2    4.47    0.84
   7  -2   2    6.30    1.10
  -8   2  -2   14.11    1.60
  -8   2  -2   13.69    1.50
   8  -2   2   15.00    1.63
   8  -2   2   14.44    1.30
   9   1  -2   25.60    2.06
   9   1  -2   29.21    1.84
  -9  -1   2   28.14    2.15
  -9  -1   2   24.06    2.11
   8   1  -2   31.77    2.02
   8   1  -2   36.99    1.81
  -8  -1   2   33.87    2.06
  -8  -1   2   33.49    2.14
   7   1  -2   -0.01    0.58
   7   1  -2    0.42    0.69
  -7  -1   2    0.39    0.70
  -7  -1   2    0.87    0.75
   6   1  -2    1.09    0.55
   6   1  -2    0.89    0.51
   6   1  -2    0.90    0.60
  -6  -1   2    1.68    0.70
  -6  -1   2    1.24    0.64
   5   1  -2    4.94    0.66
   5   1  -2    7.02    0.69
   5   1  -2    5.71    0.76
  -5  -1   2    6.05    0.82
  -5  -1   2    5.99    0.62
  -5  -1   2    6.34    0.78
   4   1  -2    2.51    0.53
   4   1  -2    2.87    0.46
   4   1  -2    3.87    0.57
   4   1  -2    3.47    0.49
   4   1  -2    2.93    0.53
  -4  -1   2    3.12    0.54
  -4  -1   2    2.79    0.57
  -4  -1   2    2.86    0.43
  -4  -1   2    2.60    0.50
   3   1  -2    3.13    0.48
   3   1  -2    3.92    0.42
   3   1  -2    2.59    0.44
   3   1  -2    3.83    0.50
   3   1  -2    3.31    0.43
   3   1  -2    4.11    0.51
  -3  -1   2    2.04    0.42
  -3  -1   2    2.50    0.46
  -3  -1   2    2.47    0.37
  -3  -1   2    2.68    0.46
  -3  -1   2    2.42    0.46
   2   1  -2  319.20    8.16
   2   1  -2  323.46    8.20
   2   1  -2  326.15    8.20
   2   1  -2  318.35    8.22
   2   1  -2  319.81    8.23
  -2  -1   2  326.69    8.19
  -2  -1   2  328.84    8.16
  -2  -1   2  318.69    8.24
  -2  -1   2  342.00    8.23
   1   1  -2  831.58   20.01
   1   1  -2  855.55   20.34
   1   1  -2  844.19   20.31
   1   1  -2  770.47   19.95
   1   1  -2  747.18   19.95
  -1  -1   2  832.97   20.08
  -1  -1   2  825.64   19.96
  -1  -1   2  803.96   19.95
  -1  -1   2  798.56   19.95
   0   1  -2   50.54    1.41
   0   1  -2   51.30    1.47
   0   1  -2   50.23    1.41
   0  -1   2   51.26    1.40
   0  -1   2   51.76    1.46
  -1   1  -2    6.38    0.45
  -1   1  -2    6.05    0.48
  -1   1  -2    6.81    0.38
  -1   1  -2    5.41    0.39
  -1   1  -2    6.91    0.38
  -1   1  -2    5.65    0.43
   1  -1   2    5.95    0.43
   1  -1   2    5.69    0.34
   1  -1   2    5.84    0.35
   1  -1   2    5.78    0.42
  -2   1  -2   25.21    0.97
  -2   1  -2   27.20    0.98
  -2   1  -2   25.73    0.92
  -2   1  -2   25.74    1.00
  -2   1  -2   25.77    0.99
   2  -1   2   25.50    0.95
   2  -1   2   25.69    0.95
   2  -1   2   24.31    0.99
   2  -1   2   26.70    0.99
   2  -1   2   26.82    0.95
  -3   1  -2   20.02    0.98
  -3   1  -2   20.69    1.02
  -3   1  -2   20.34    0.88
  -3   1  -2   21.06    1.04
  -3   1  -2   20.96    1.04
   3  -1   2   20.88    1.02
   3  -1   2   21.34    0.97
   3  -1   2   19.98    1.00
   3  -1   2   21.53    0.91
   3  -1   2   21.88    1.00
  -4   1  -2    3.42    0.45
  -4   1  -2    3.23    0.60
  -4   1  -2    3.94    0.64
  -4   1  -2    4.13    0.60
  -4   1  -2    3.39    0.58
   4  -1   2    3.57    0.56
   4  -1   2    2.89    0.54
   4  -1   2    3.63    0.47
  -5   1  -2   72.50    2.46
  -5   1  -2   68.13    2.40
  -5   1  -2   69.67    2.53
   5  -1   2   67.26    2.39
   5  -1   2   71.93    2.24
   5  -1   2   67.31    2.48
  -6   1  -2  216.92    6.07
  -6   1  -2  208.64    6.06
  -6   1  -2  207.06    6.23
   6  -1   2  212.59    6.21
   6  -1   2  219.01    6.08
   6  -1   2  214.86    5.82
  -7   1  -2    0.51    0.76
  -7   1  -2    0.97    0.73
   7  -1   2    0.84    0.59
   7  -1   2    1.52    0.76
  -8   1  -2    2.49    0.97
  -8   1  -2    2.13    0.91
   8  -1   2    4.08    0.79
   8  -1   2    4.34    1.08
  -9   1  -2    7.09    1.24
  -9   1  -2   11.75    1.54
   9  -1   2   10.24    1.45
   9  -1   2   11.30    1.18
   9   0  -2    2.07    1.02
   9   0  -2    1.27    0.89
  -9   0   2    1.22    0.99
   8   0  -2    9.23    1.28
   8   0  -2    9.61    1.14
  -8   0   2   10.42    1.33
  -8   0   2    8.05    1.24
   7   0  -2   11.87    1.24
   7   0  -2   12.10    1.09
  -7   0   2   11.90    1.28
  -7   0   2    7.09    1.07
   6   0  -2   32.29    1.59
   6   0  -2   33.55    1.75
  -6   0   2   32.57    1.79
  -6   0   2   31.35    1.74
  -6   0   2   35.85    1.51
   5   0  -2   58.89    2.05
   5   0  -2   55.88    2.17
   5   0  -2   60.98    2.30
  -5   0   2   58.16    2.28
  -5   0   2   55.80    2.16
  -5   0   2   56.76    1.85
   4   0  -2    1.64    0.50
   4   0  -2    1.49    0.52
   4   0  -2    1.39    0.46
   4   0  -2    1.69    0.44
  -4   0   2    0.40    0.41
  -4   0   2    0.55    0.29
  -4   0   2    1.03    0.48
   3   0  -2  255.19    7.02
   3   0  -2  262.43    7.00
   3   0  -2  265.85    6.92
   3   0  -2  267.01    7.02
   3   0  -2  275.50    6.99
  -3   0   2  273.97    6.93
  -3   0   2  263.18    6.97
  -3   0   2  262.61    6.75
  -3   0   2  265.85    7.06
  -3   0   2  282.94    7.05
   2   0  -2  141.60    3.76
   2   0  -2  144.22    3.76
   2   0  -2  139.83    3.80
   2   0  -2  138.88    3.61
   2   0  -2  140.68    3.75
   2   0  -2  142.74    3.80
  -2   0   2  143.82    3.76
  -2   0   2  137.82    3.78
  -2   0   2  138.92    3.81
  -2   0   2  140.48    3.60
   1   0  -2  202.16    4.91
   1   0  -2  194.34    4.98
   1   0  -2  203.59    4.98
   1   0  -2  200.31    4.99
  -1   0   2  191.11    4.99
  -1   0   2  184.84    4.96
  -1   0   2  199.71    4.91
   0   0  -2   36.11    0.92
   0   0  -2   34.49    0.92
   0   0  -2   35.29    1.00
   0   0   2   35.23    0.91
  -1   0  -2   28.88    0.84
  -1   0  -2   29.42    0.84
  -1   0  -2   28.11    0.84
  -1   0  -2   29.04    0.84
   1   0   2   28.40    0.84
   1   0   2   28.16    0.82
   1   0   2   28.61    0.85
   1   0   2   27.12    0.84
  -2   0  -2   82.13    2.27
  -2   0  -2   83.88    2.27
  -2   0  -2   83.12    2.30
  -2   0  -2   78.00    2.30
  -2   0  -2   81.57    2.16
   2   0   2   80.73    2.30
   2   0   2   82.93    2.26
   2   0   2   82.76    2.26
   2   0   2   83.23    2.17
   2   0   2   85.83    2.30
  -3   0  -2   19.00    0.91
  -3   0  -2   16.33    0.91
  -3   0  -2   17.25    0.87
  -3   0  -2   16.48    0.87
  -3   0  -2   16.79    0.69
   3   0   2   16.65    0.84
   3   0   2   18.67    0.83
   3   0   2   17.30    0.70
   3   0   2   18.04    0.89
   3   0   2   16.86    0.88
  -4   0  -2  310.97    7.50
  -4   0  -2  277.10    7.37
  -4   0  -2  273.49    7.36
  -4   0  -2  269.88    7.41
  -4   0  -2  273.08    7.12
   4   0   2  292.80    7.43
   4   0   2  271.16    7.33
   4   0   2  273.38    7.12
  -5   0  -2  165.82    4.37
  -5   0  -2  162.91    4.75
  -5   0  -2  160.12    4.65
   5   0   2  162.78    4.37
   5   0   2  164.44    4.65
   5   0   2  159.03    4.71
  -6   0  -2   -0.24    0.56
  -6   0  -2   -0.17    0.54
  -6   0  -2    0.08    0.55
   6   0   2   -0.07    0.45
   6   0   2    0.41    0.57
   6   0   2    0.07    0.40
  -7   0  -2   68.42    2.66
  -7   0  -2   69.81    2.73
  -7   0  -2   67.71    2.77
   7   0   2   69.02    2.32
   7   0   2   70.93    2.80
  -8   0  -2    1.18    0.82
  -8   0  -2    0.03    0.66
  -8   0  -2    0.41    0.81
   8   0   2    0.39    0.77
   8   0   2    0.49    0.58
  -9   0  -2   27.15    2.04
  -9   0  -2   20.05    1.84
   9   0   2   21.03    1.91
   9   0   2   24.65    1.50
   8  -1  -2   18.21    1.49
   8  -1  -2   16.46    1.70
  -8   1   2   18.53    1.80
   7  -1  -2   42.99    2.29
   7  -1  -2   43.30    2.05
  -7   1   2   43.85    2.31
   6  -1  -2    2.84    0.80
   6  -1  -2    3.04    0.70
  -6   1   2    2.73    0.49
  -6   1   2    2.05    0.74
  -6   1   2    2.44    0.77
   5  -1  -2    1.81    0.59
   5  -1  -2    1.25    0.54
   5  -1  -2    1.37    0.62
  -5   1   2    1.80    0.38
  -5   1   2    0.94    0.60
  -5   1   2    1.66    0.58
   4  -1  -2    0.10    0.42
   4  -1  -2    1.25    0.51
   4  -1  -2    0.67    0.45
  -4   1   2    0.59    0.39
  -4   1   2    0.13    0.26
  -4   1   2    0.25    0.46
   3  -1  -2  140.54    4.02
   3  -1  -2  148.97    3.96
   3  -1  -2  145.24    4.02
   3  -1  -2  145.62    3.99
  -3   1   2  127.66    3.97
  -3   1   2  140.10    3.63
  -3   1   2  141.73    3.93
   2  -1  -2   36.74    1.38
   2  -1  -2   39.65    1.34
   2  -1  -2   38.93    1.39
   2  -1  -2   42.36    1.43
  -2   1   2   41.04    1.38
  -2   1   2   38.77    1.08
  -2   1   2   41.61    1.41
  -2   1   2   40.54    1.39
   1  -1  -2    9.82    0.55
   1  -1  -2   10.70    0.61
   1  -1  -2   10.55    0.54
  -1   1   2   11.23    0.55
  -1   1   2   10.40    0.57
   0  -1  -2  279.37    6.88
   0  -1  -2  282.86    6.81
   0  -1  -2  274.12    6.80
   0   1   2  279.65    6.88
   0   1   2  241.29    6.78
   0   1   2  293.20    6.81
  -1  -1  -2  253.11    6.39
  -1  -1  -2  251.15    6.31
  -1  -1  -2  258.40    6.40
  -1  -1  -2  261.72    6.32
  -1  -1  -2  250.07    6.32
   1   1   2  255.56    6.40
   1   1   2  259.00    6.31
  -2  -1  -2    2.67    0.30
  -2  -1  -2    2.84    0.33
  -2  -1  -2    3.32    0.35
  -2  -1  -2    2.93    0.33
   2   1   2    2.47    0.32
   2   1   2    2.88    0.31
   2   1   2    2.89    0.31
   2   1   2    2.43    0.30
  -3  -1  -2  117.63    3.18
  -3  -1  -2  112.22    2.93
  -3  -1  -2  119.33    3.23
  -3  -1  -2  115.44    3.23
  -3  -1  -2  116.54    3.19
   3   1   2  117.89    3.21
   3   1   2  114.47    2.92
   3   1   2  116.84    3.17
   3   1   2  117.73    3.19
   3   1   2  107.77    3.19
  -4  -1  -2    1.03    0.43
  -4  -1  -2    1.80    0.50
  -4  -1  -2    1.54    0.47
  -4  -1  -2    0.86    0.23
  -4  -1  -2    1.19    0.46
   4   1   2    1.16    0.25
   4   1   2    0.92    0.40
   4   1   2    1.21    0.45
   4   1   2    1.33    0.41
   4   1   2    1.41    0.40
  -5  -1  -2   82.72    2.72
  -5  -1  -2   81.97    2.36
  -5  -1  -2   85.31    2.81
  -5  -1  -2   85.38    2.74
   5   1   2   86.14    2.69
   5   1   2   86.32    2.79
   5   1   2   83.59    2.36
  -6  -1  -2   31.96    1.64
  -6  -1  -2   33.16    1.22
  -6  -1  -2   31.71    1.62
   6   1   2   32.11    1.23
   6   1   2   31.91    1.54
   6   1   2   35.61    1.70
  -7  -1  -2  105.97    3.70
  -7  -1  -2  103.28    3.56
  -7  -1  -2  104.37    3.58
   7   1   2  105.82    3.08
   7   1   2  111.08    3.63
  -8  -1  -2   24.08    1.76
  -8  -1  -2   24.39    1.82
  -8  -1  -2   25.17    1.68
   8   1   2   25.59    1.29
   8   1   2   25.27    1.77
  -9  -1  -2   -1.41    0.75
  -9  -1  -2    1.31    0.97
   9   1   2   -0.14    0.83
   8  -2  -2    2.72    0.99
   8  -2  -2    1.20    0.94
  -8   2   2    3.42    1.08
   7  -2  -2   21.92    1.73
   7  -2  -2   19.91    1.56
  -7   2   2   20.05    1.72
   6  -2  -2   27.21    1.78
   6  -2  -2   28.20    1.68
  -6   2   2   27.28    1.77
   5  -2  -2   48.52    2.18
   5  -2  -2   53.89    2.10
   5  -2  -2   47.15    2.08
  -5   2   2   51.91    1.60
  -5   2   2   52.75    2.22
   4  -2  -2   90.56    2.83
   4  -2  -2   83.59    2.90
   4  -2  -2   86.41    2.84
  -4   2   2   84.68    2.36
  -4   2   2   88.86    2.90
   3  -2  -2    0.77    0.42
   3  -2  -2    0.96    0.39
   3  -2  -2    1.04    0.45
   3  -2  -2    1.24    0.45
  -3   2   2    0.79    0.41
  -3   2   2    0.35    0.19
   2  -2  -2   29.08    1.19
   2  -2  -2   27.57    1.21
   2  -2  -2   27.19    1.15
   2  -2  -2   28.91    1.15
  -2   2   2   28.16    1.17
  -2   2   2   30.07    1.20
  -2   2   2   31.37    1.22
   1  -2  -2  423.14   10.78
   1  -2  -2  435.21   10.83
   1  -2  -2  415.94   10.76
  -1   2   2  430.00   10.81
  -1   2   2  451.75   10.79
  -1   2   2  420.61   10.77
   0  -2  -2  100.89    2.56
   0  -2  -2  101.58    2.72
   0  -2  -2  101.40    2.66
   0  -2  -2   99.22    2.67
   0   2   2   96.83    2.70
   0   2   2   99.97    2.66
   0   2   2   99.09    2.66
  -1  -2  -2  129.01    3.51
  -1  -2  -2  132.20    3.51
  -1  -2  -2  137.46    3.55
  -1  -2  -2  136.02    3.48
  -1  -2  -2  136.37    3.54
   1   2   2  144.54    3.52
   1   2   2  138.71    3.49
   1   2   2  133.82    3.51
  -2  -2  -2  195.10    4.92
  -2  -2  -2  194.72    4.91
  -2  -2  -2  187.32    4.92
  -2  -2  -2  189.97    4.92
  -2  -2  -2  189.53    4.98
  -2  -2  -2  189.73    4.72
   2   2   2  186.65    4.72
   2   2   2  187.33    4.92
   2   2   2  187.21    4.91
   2   2   2  194.50    4.91
   2   2   2  198.58    4.91
  -3  -2  -2   47.21    1.53
  -3  -2  -2   47.53    1.53
  -3  -2  -2   46.31    1.58
  -3  -2  -2   46.11    1.51
  -3  -2  -2   47.87    1.52
   3   2   2   47.47    1.52
   3   2   2   46.13    1.51
   3   2   2   44.47    1.49
   3   2   2   45.40    1.48
  -4  -2  -2   40.82    1.58
  -4  -2  -2   40.44    1.53
  -4  -2  -2   41.33    1.54
  -4  -2  -2   40.84    1.54
  -4  -2  -2   43.97    1.55
   4   2   2   43.77    1.58
   4   2   2   43.73    1.52
   4   2   2   43.31    1.52
   4   2   2   44.78    1.58
  -5  -2  -2   21.06    1.16
  -5  -2  -2   19.98    1.14
  -5  -2  -2   19.69    1.15
  -5  -2  -2   20.20    1.13
   5   2   2   19.13    1.07
   5   2   2   19.48    0.73
   5   2   2   18.68    1.12
  -6  -2  -2   82.24    2.89
  -6  -2  -2   93.63    3.05
  -6  -2  -2   88.22    2.94
   6   2   2   87.05    2.43
   6   2   2   87.71    2.88
   6   2   2   84.73    2.95
  -7  -2  -2    9.74    1.11
  -7  -2  -2   11.16    1.19
  -7  -2  -2   10.49    1.08
   7   2   2   12.71    1.17
   7   2   2   12.78    1.23
   7   2   2   11.71    0.78
  -8  -2  -2    4.85    0.96
  -8  -2  -2    6.53    1.08
  -8  -2  -2    6.48    1.09
   8   2   2    5.50    0.62
   8   2   2    5.75    1.04
  -9  -2  -2   16.60    1.70
  -9  -2  -2   16.58    1.64
   9   2   2   18.32    1.66
   7  -3  -2   18.51    1.58
   7  -3  -2   11.82    1.44
  -7   3   2   16.29    1.65
   6  -3  -2   43.90    2.25
   6  -3  -2   42.22    2.13
  -6   3   2   39.38    2.22
   5  -3  -2   -0.27    0.56
   5  -3  -2    1.40    0.68
  -5   3   2    0.48    0.31
  -5   3   2    0.64    0.29
  -5   3   2    0.70    0.67
   4  -3  -2   11.89    1.07
   4  -3  -2   14.37    1.11
   4  -3  -2   15.49    1.20
  -4   3   2   14.15    1.18
  -4   3   2   15.20    0.62
   3  -3  -2   31.46    1.45
   3  -3  -2   30.06    1.43
  -3   3   2   28.71    0.90
  -3   3   2   30.93    1.42
   2  -3  -2  108.87    3.18
   2  -3  -2  111.46    3.23
   2  -3  -2  106.70    3.22
  -2   3   2  105.14    2.76
  -2   3   2  108.45    3.19
   1  -3  -2  197.97    5.23
   1  -3  -2  191.53    5.17
   1  -3  -2  192.45    5.19
   1  -3  -2  193.11    4.88
  -1   3   2  190.29    5.18
  -1   3   2  201.91    4.90
  -1   3   2  197.11    5.21
  -1   3   2  194.34    5.17
   0  -3  -2   81.01    2.38
   0  -3  -2   83.91    2.36
   0  -3  -2   78.57    2.34
   0  -3  -2   83.41    2.20
   0   3   2   82.60    2.22
   0   3   2   85.35    2.35
   0   3   2   78.94    2.34
   0   3   2   82.20    2.37
  -1  -3  -2  233.91    5.84
  -1  -3  -2  230.81    5.81
  -1  -3  -2  227.57    5.76
  -1  -3  -2  223.67    5.76
  -1  -3  -2  212.25    5.80
   1   3   2  227.98    5.77
   1   3   2  228.84    5.79
   1   3   2  234.50    5.82
   1   3   2  211.58    5.79
  -2  -3  -2   47.27    1.50
  -2  -3  -2   48.26    1.54
  -2  -3  -2   46.18    1.49
  -2  -3  -2   46.09    1.51
  -2  -3  -2   47.62    1.36
  -2  -3  -2   47.03    1.49
   2   3   2   48.04    1.51
   2   3   2   47.54    1.49
   2   3   2   46.83    1.56
   2   3   2   46.77    1.36
  -3  -3  -2   50.89    1.66
  -3  -3  -2   51.13    1.64
  -3  -3  -2   48.61    1.69
  -3  -3  -2   48.64    1.61
  -3  -3  -2   48.54    1.62
   3   3   2   51.15    1.61
   3   3   2   51.66    1.36
   3   3   2   49.35    1.62
   3   3   2   51.13    1.66
   3   3   2   48.85    1.63
  -4  -3  -2    0.56    0.33
  -4  -3  -2    0.56    0.37
  -4  -3  -2    0.98    0.36
  -4  -3  -2    0.98    0.38
   4   3   2    0.30    0.33
   4   3   2    0.54    0.37
  -5  -3  -2   27.04    1.28
  -5  -3  -2   25.83    1.29
  -5  -3  -2   28.13    1.33
   5   3   2   27.94    1.33
   5   3   2   25.55    0.83
   5   3   2   27.11    1.23
  -6  -3  -2   40.12    1.78
  -6  -3  -2   40.64    1.79
  -6  -3  -2   38.26    1.74
   6   3   2   38.62    1.21
   6   3   2   38.84    1.68
   6   3   2   39.27    1.76
  -7  -3  -2   40.70    1.95
  -7  -3  -2   42.60    2.04
  -7  -3  -2   39.54    1.96
   7   3   2   38.89    1.31
   7   3   2   43.68    1.88
   7   3   2   36.56    1.87
  -8  -3  -2   43.31    2.20
  -8  -3  -2   37.98    2.17
  -8  -3  -2   46.56    2.31
   8   3   2   44.27    2.21
   8   3   2   43.85    1.49
  -9  -3  -2   15.67    1.68
  -9  -3  -2   13.41    1.48
   9   3   2   17.85    1.68
 -10  -3  -2    3.44    1.18
 -10  -3  -2    4.34    1.24
  10   3   2    3.61    1.20
   7  -4  -2    9.68    1.31
   7  -4  -2    7.71    1.35
  -7   4   2    7.41    1.34
   6  -4  -2   42.54    2.23
   6  -4  -2   39.41    2.31
  -6   4   2   38.86    2.29
   5  -4  -2   29.56    1.78
   5  -4  -2   25.36    1.77
  -5   4   2   26.87    0.98
  -5   4   2   28.87    1.81
   4  -4  -2   52.60    2.12
   4  -4  -2   50.92    2.22
   4  -4  -2   51.65    2.17
  -4   4   2   51.31    2.19
  -4   4   2   48.07    1.47
   3  -4  -2   71.87    2.57
   3  -4  -2   74.22    2.60
  -3   4   2   70.00    1.99
  -3   4   2   75.25    2.59
   2  -4  -2    0.77    0.47
   2  -4  -2    2.02    0.56
  -2   4   2    0.76    0.26
  -2   4   2    0.79    0.46
   1  -4  -2   47.49    1.72
   1  -4  -2   45.38    1.34
   1  -4  -2   44.01    1.62
   1  -4  -2   40.95    1.63
  -1   4   2   47.70    1.38
  -1   4   2   45.32    1.66
   0  -4  -2   50.00    1.49
   0  -4  -2   51.35    1.71
   0  -4  -2   46.43    1.68
   0  -4  -2   46.62    1.65
   0   4   2   46.80    1.66
   0   4   2   51.89    1.71
   0   4   2   51.66    1.54
  -1  -4  -2   26.62    1.09
  -1  -4  -2   25.27    1.10
  -1  -4  -2   26.55    1.04
  -1  -4  -2   25.69    1.00
  -1  -4  -2   25.80    1.06
   1   4   2   27.61    1.11
   1   4   2   26.24    1.06
   1   4   2   25.97    1.06
   1   4   2   26.94    1.09
  -2  -4  -2   99.78    2.84
  -2  -4  -2  101.45    2.77
  -2  -4  -2  101.07    2.84
  -2  -4  -2  100.99    2.88
  -2  -4  -2   97.01    2.90
  -2  -4  -2  102.71    2.91
   2   4   2  102.41    2.92
   2   4   2  100.19    2.77
   2   4   2   99.01    2.83
   2   4   2  106.07    2.92
   2   4   2   98.29    2.88
  -3  -4  -2   43.12    1.47
  -3  -4  -2   42.27    1.51
  -3  -4  -2   40.81    1.53
  -3  -4  -2   42.10    1.47
  -3  -4  -2   42.06    1.72
   3   4   2   41.08    1.28
   3   4   2   41.55    1.46
   3   4   2   41.51    1.57
   3   4   2   42.55    1.52
   3   4   2   40.64    1.42
  -4  -4  -2   90.55    2.77
  -4  -4  -2   90.95    2.77
  -4  -4  -2   93.79    2.82
  -4  -4  -2   92.50    2.84
   4   4   2   93.53    2.77
   4   4   2   91.08    2.45
   4   4   2   96.34    2.86
  -5  -4  -2   13.98    1.03
  -5  -4  -2   15.34    1.01
  -5  -4  -2   15.62    1.04
   5   4   2   14.33    0.57
   5   4   2   14.28    1.01
   5   4   2   14.50    0.95
  -6  -4  -2   37.87    1.69
  -6  -4  -2   34.80    1.71
  -6  -4  -2   36.41    1.66
   6   4   2   33.91    1.68
   6   4   2   33.77    1.57
   6   4   2   36.44    1.10
  -7  -4  -2    3.97    0.85
  -7  -4  -2    4.77    0.87
  -7  -4  -2    4.72    0.81
   7   4   2    4.14    0.40
   7   4   2    3.62    0.78
   7   4   2    4.87    0.77
  -8  -4  -2    5.38    1.07
  -8  -4  -2    4.62    0.94
  -8  -4  -2    6.24    1.11
   8   4   2    6.05    0.60
   8   4   2    4.79    0.94
  -9  -4  -2    6.91    1.20
  -9  -4  -2    9.13    1.37
   9   4   2    6.90    1.21
 -10  -4  -2    1.49    1.11
 -10  -4  -2    2.02    1.12
  10   4   2    1.16    1.01
   6  -5  -2   18.54    1.62
   6  -5  -2   21.63    1.95
  -6   5   2   20.59    1.83
   5  -5  -2   31.25    2.01
   5  -5  -2   33.23    2.00
  -5   5   2   30.66    2.02
   4  -5  -2    1.36    0.68
   4  -5  -2    1.22    0.74
  -4   5   2    2.17    0.74
  -4   5   2    0.95    0.32
   3  -5  -2    5.79    0.85
   3  -5  -2    5.36    0.88
  -3   5   2    6.88    0.50
  -3   5   2    5.82    0.86
   2  -5  -2    2.33    0.62
   2  -5  -2    1.25    0.52
  -2   5   2    1.69    0.56
  -2   5   2    1.68    0.35
   1  -5  -2    5.62    0.45
   1  -5  -2    4.72    0.69
   1  -5  -2    4.48    0.65
  -1   5   2    6.96    0.75
  -1   5   2    7.23    0.56
   0  -5  -2   74.09    2.39
   0  -5  -2   72.60    2.15
   0  -5  -2   77.48    2.40
   0  -5  -2   67.56    2.37
   0   5   2   75.85    2.23
   0   5   2   74.43    2.41
  -1  -5  -2  131.19    3.63
  -1  -5  -2  127.97    3.67
  -1  -5  -2  126.49    3.75
  -1  -5  -2  124.30    3.71
  -1  -5  -2  132.88    3.61
   1   5   2  137.49    3.77
   1   5   2  131.84    3.66
  -2  -5  -2   61.91    1.96
  -2  -5  -2   61.98    2.04
  -2  -5  -2   59.78    1.94
  -2  -5  -2   62.75    2.08
  -2  -5  -2   63.40    1.94
   2   5   2   62.59    1.95
   2   5   2   57.10    2.04
   2   5   2   61.48    2.05
  -3  -5  -2   26.38    1.22
  -3  -5  -2   26.27    1.18
  -3  -5  -2   25.30    1.11
  -3  -5  -2   24.52    1.12
   3   5   2   25.71    1.24
   3   5   2   23.05    1.19
   3   5   2   24.04    1.09
   3   5   2   24.92    1.00
  -4  -5  -2    1.96    0.46
  -4  -5  -2    2.50    0.56
  -4  -5  -2    2.13    0.44
   4   5   2    1.88    0.54
   4   5   2    2.56    0.55
   4   5   2    2.15    0.34
   4   5   2    2.39    0.46
  -5  -5  -2   36.95    1.56
  -5  -5  -2   39.29    1.70
  -5  -5  -2   39.27    1.62
   5   5   2   39.65    1.70
   5   5   2   37.26    1.54
   5   5   2   37.36    1.22
  -6  -5  -2    0.64    0.55
  -6  -5  -2    0.94    0.52
  -6  -5  -2    0.40    0.57
   6   5   2    0.82    0.47
   6   5   2    0.39    0.55
   6   5   2    1.15    0.28
  -7  -5  -2    8.53    0.97
  -7  -5  -2    7.87    1.02
  -7  -5  -2    7.78    1.04
   7   5   2    6.77    0.48
   7   5   2    7.85    1.01
  -8  -5  -2   53.04    2.50
  -8  -5  -2   54.54    2.51
  -8  -5  -2   50.55    2.38
   8   5   2   53.57    2.44
  -9  -5  -2    4.78    1.15
  -9  -5  -2    3.55    1.13
   9   5   2    5.52    1.17
 -10  -5  -2    6.97    1.43
 -10  -5  -2    3.88    1.26
   5  -6  -2   -0.14    0.83
   5  -6  -2    0.68    0.87
  -5   6   2    0.59    0.89
   4  -6  -2   78.29    3.20
   4  -6  -2   81.53    3.16
  -4   6   2   80.98    3.22
   3  -6  -2   34.48    1.85
   3  -6  -2   33.40    1.83
  -3   6   2   31.78    1.23
  -3   6   2   32.13    1.84
   2  -6  -2   10.03    1.06
   2  -6  -2    9.50    1.02
  -2   6   2   10.43    1.03
  -2   6   2   10.15    0.76
   1  -6  -2   39.68    1.81
   1  -6  -2   41.03    1.82
   1  -6  -2   40.64    1.40
  -1   6   2   41.37    1.50
  -1   6   2   40.65    1.79
   0  -6  -2    5.85    0.54
   0  -6  -2    7.34    0.81
   0  -6  -2    6.85    0.79
   0   6   2    6.76    0.67
   0   6   2    5.29    0.73
  -1  -6  -2    0.59    0.46
  -1  -6  -2    0.57    0.35
  -1  -6  -2    1.44    0.49
   1   6   2    0.48    0.43
   1   6   2    0.80    0.46
  -2  -6  -2    3.91    0.51
  -2  -6  -2    2.62    0.60
  -2  -6  -2    4.25    0.57
  -2  -6  -2    3.51    0.55
   2   6   2    3.84    0.61
   2   6   2    3.26    0.60
  -3  -6  -2   76.05    2.41
  -3  -6  -2   77.73    2.42
  -3  -6  -2   78.64    2.36
  -3  -6  -2   70.87    2.54
   3   6   2   79.17    2.60
   3   6   2   78.26    2.36
   3   6   2   74.22    2.56
  -4  -6  -2   53.78    1.90
  -4  -6  -2   55.73    1.92
  -4  -6  -2   51.97    2.06
   4   6   2   52.72    1.73
   4   6   2   52.56    1.88
   4   6   2   50.97    2.03
   4   6   2   54.94    2.09
  -5  -6  -2    3.76    0.62
  -5  -6  -2    5.86    0.82
  -5  -6  -2    4.79    0.71
   5   6   2    5.36    0.51
   5   6   2    5.60    0.84
   5   6   2    5.35    0.67
   5   6   2    6.72    0.85
  -6  -6  -2   64.59    2.49
  -6  -6  -2   60.61    2.32
  -6  -6  -2   61.83    2.34
   6   6   2   60.83    2.43
   6   6   2   63.21    2.27
   6   6   2   60.85    1.87
  -7  -6  -2    3.12    0.78
  -7  -6  -2    3.60    0.85
  -7  -6  -2    5.21    0.95
   7   6   2    5.39    0.48
   7   6   2    5.38    0.93
  -8  -6  -2    0.15    0.77
  -8  -6  -2    0.21    0.73
  -8  -6  -2    0.58    0.84
   8   6   2    1.22    0.81
  -9  -6  -2    0.82    0.95
  -9  -6  -2    2.50    1.07
   9   6   2    2.64    1.01
   4  -7  -2    7.71    1.25
   4  -7  -2    6.53    1.23
  -4   7   2    5.13    1.12
   3  -7  -2    1.69    0.83
   3  -7  -2    4.29    0.95
  -3   7   2    3.30    0.91
   2  -7  -2    4.35    0.91
   2  -7  -2    6.31    0.99
  -2   7   2    5.46    0.66
  -2   7   2    3.97    0.87
   1  -7  -2   44.93    2.09
   1  -7  -2   44.90    2.09
  -1   7   2   47.37    1.76
  -1   7   2   46.35    2.12
   0  -7  -2    1.14    0.57
   0  -7  -2    1.69    0.62
   0   7   2    0.77    0.58
   0   7   2    0.37    0.47
  -1  -7  -2   13.08    1.13
  -1  -7  -2   11.43    1.01
  -1  -7  -2   11.58    0.90
   1   7   2   14.16    1.06
   1   7   2   12.73    1.13
  -2  -7  -2  145.43    4.11
  -2  -7  -2  140.81    4.09
  -2  -7  -2  137.81    4.35
  -2  -7  -2  151.22    4.20
   2   7   2  147.34    4.29
   2   7   2  141.26    4.34
  -3  -7  -2    8.30    0.76
  -3  -7  -2    8.19    0.78
  -3  -7  -2    9.11    0.94
  -3  -7  -2    9.65    0.81
   3   7   2    7.09    0.86
   3   7   2    7.99    0.91
  -4  -7  -2    4.85    0.65
  -4  -7  -2    5.87    0.82
  -4  -7  -2    5.39    0.70
   4   7   2    6.33    0.81
   4   7   2    7.20    0.96
  -5  -7  -2    3.22    0.68
  -5  -7  -2    3.69    0.66
  -5  -7  -2    4.59    0.81
   5   7   2    4.08    0.76
   5   7   2    3.87    0.65
   5   7   2    4.54    0.89
  -6  -7  -2   14.47    1.17
  -6  -7  -2   10.69    1.15
  -6  -7  -2   13.38    1.17
   6   7   2   15.41    1.34
   6   7   2   13.13    1.08
  -7  -7  -2    0.36    0.64
  -7  -7  -2    1.08    0.77
  -7  -7  -2    0.90    0.72
   7   7   2    0.72    0.73
  -8  -7  -2    3.43    1.00
  -8  -7  -2    1.29    0.87
  -8  -7  -2    3.62    0.94
   8   7   2    1.98    0.88
  -9  -7  -2   17.31    1.71
  -9  -7  -2   17.72    1.78
   9   7   2   15.80    1.67
   3  -8  -2   27.08    2.01
   3  -8  -2   29.07    2.06
  -3   8   2   24.72    2.01
   2  -8  -2   38.97    2.16
   2  -8  -2   36.90    2.14
  -2   8   2   38.30    2.21
   1  -8  -2    1.39    0.75
   1  -8  -2    0.71    0.71
  -1   8   2    0.86    0.77
  -1   8   2    1.43    0.59
   0  -8  -2   23.87    1.60
   0  -8  -2   20.26    1.25
   0  -8  -2   21.92    1.56
   0   8   2   21.48    1.53
   0   8   2   21.16    1.34
  -1  -8  -2   14.91    1.28
  -1  -8  -2   17.45    1.09
  -1  -8  -2   17.12    1.31
   1   8   2   17.15    1.30
   1   8   2   17.36    1.40
  -2  -8  -2    0.02    0.41
  -2  -8  -2    0.51    0.49
  -2  -8  -2   -0.77    0.48
  -2  -8  -2   -0.23    0.57
   2   8   2    0.61    0.63
   2   8   2    0.19    0.59
  -3  -8  -2    8.24    0.84
  -3  -8  -2    5.57    0.91
  -3  -8  -2    4.90    0.67
   3   8   2    5.18    0.91
   3   8   2    6.58    0.95
  -4  -8  -2   13.22    1.08
  -4  -8  -2   15.03    1.36
  -4  -8  -2   15.50    1.09
   4   8   2   12.28    1.25
   4   8   2   14.10    1.27
  -5  -8  -2   31.78    1.59
  -5  -8  -2   29.29    1.53
  -5  -8  -2   29.08    1.80
   5   8   2   28.27    1.84
   5   8   2   32.34    1.52
   5   8   2   29.80    1.80
  -6  -8  -2    5.25    0.89
  -6  -8  -2    3.70    0.91
  -6  -8  -2    3.83    0.77
   6   8   2    3.77    0.96
   6   8   2    3.52    0.86
  -7  -8  -2    6.49    1.04
  -7  -8  -2    8.42    1.25
  -7  -8  -2    4.91    0.92
   7   8   2    8.52    1.23
  -8  -8  -2    7.61    1.22
  -8  -8  -2    7.44    1.26
   8   8   2    8.71    1.33
   2  -9  -2    1.15    0.92
   2  -9  -2   -0.32    0.84
  -2   9   2    2.09    1.01
   1  -9  -2    0.29    0.74
   1  -9  -2   -0.49    0.72
  -1   9   2    0.28    0.79
  -1   9   2    0.63    0.68
   0  -9  -2    9.30    1.24
   0  -9  -2    8.55    0.93
   0  -9  -2    9.42    1.15
   0   9   2   10.34    1.27
   0   9   2    9.87    1.10
  -1  -9  -2   12.18    1.03
  -1  -9  -2   12.43    1.19
   1   9   2   13.36    1.22
   1   9   2   12.67    1.32
  -2  -9  -2   -0.05    0.54
  -2  -9  -2    0.22    0.54
  -2  -9  -2    0.20    0.67
  -2  -9  -2    0.85    0.51
   2   9   2   -0.15    0.68
   2   9   2    0.38    0.70
  -3  -9  -2   40.23    1.75
  -3  -9  -2   35.88    1.68
  -3  -9  -2   39.33    2.06
   3   9   2   35.39    2.05
   3   9   2   39.58    2.07
  -4  -9  -2   23.29    1.76
  -4  -9  -2   22.46    1.36
  -4  -9  -2   20.81    1.39
   4   9   2   22.73    1.73
   4   9   2   24.85    1.74
  -5  -9  -2    0.13    0.62
  -5  -9  -2    0.60    0.81
  -5  -9  -2    0.36    0.56
   5   9   2    1.12    0.90
   5   9   2   -0.19    0.67
  -6  -9  -2   -0.60    0.67
  -6  -9  -2   -0.72    0.58
  -6  -9  -2   -0.59    0.78
   6   9   2   -0.03    0.83
   6   9   2   -1.16    0.66
  -7  -9  -2    2.63    0.90
  -7  -9  -2    0.87    0.91
  -7  -9  -2    1.30    0.78
   7   9   2    0.70    0.86
  -8  -9  -2    7.91    1.24
  -8  -9  -2    9.24    1.44
   8   9   2    6.45    1.28
   0 -10  -2    4.45    1.06
   0 -10  -2    4.46    0.97
   0 -10  -2    2.27    1.02
   0  10   2    4.14    0.93
   0  10   2    3.47    1.11
  -1 -10  -2    0.50    0.77
  -1 -10  -2    1.34    0.62
   1  10   2    1.98    0.85
   1  10   2    1.25    0.93
  -2 -10  -2    9.23    1.00
  -2 -10  -2    6.76    1.18
  -2 -10  -2    6.48    0.87
  -2 -10  -2    8.09    1.11
   2  10   2   10.26    1.34
   2  10   2    8.09    1.19
  -3 -10  -2    0.35    0.81
  -3 -10  -2    0.12    0.56
  -3 -10  -2    0.12    0.62
   3  10   2    0.88    0.88
   3  10   2    0.45    0.80
  -4 -10  -2    1.67    0.66
  -4 -10  -2    1.59    0.89
  -4 -10  -2    1.85    0.71
   4  10   2    2.46    0.97
   4  10   2    1.65    0.88
  -5 -10  -2    4.97    0.90
  -5 -10  -2    5.51    0.87
  -5 -10  -2    5.66    1.23
   5  10   2    4.74    1.10
   5  10   2    5.45    1.17
  -6 -10  -2    4.92    0.98
  -6 -10  -2    5.31    1.22
  -6 -10  -2    5.16    0.93
   6  10   2    5.55    1.26
   6  10   2    6.21    1.23
   4  10  -3    0.93    1.00
   4  10  -3    0.54    1.01
  -4 -10   3    0.17    0.97
   3  10  -3    1.70    0.99
   3  10  -3    0.39    0.97
  -3 -10   3    0.90    0.98
   2  10  -3    1.04    0.94
   2  10  -3    1.54    1.06
  -2 -10   3    0.67    0.96
   1  10  -3    0.45    0.95
   1  10  -3   -0.77    0.88
  -1 -10   3    1.38    1.00
   6   9  -3   -0.72    0.89
   6   9  -3    1.09    0.96
  -6  -9   3    0.06    0.96
   5   9  -3   10.10    1.45
   5   9  -3    9.40    1.39
  -5  -9   3   11.64    1.50
   4   9  -3    6.59    1.16
   4   9  -3    4.54    1.13
  -4  -9   3    6.93    1.20
   3   9  -3    3.90    1.04
   3   9  -3    5.13    1.07
  -3  -9   3    3.53    1.01
   2   9  -3    1.54    0.93
   2   9  -3    2.98    0.95
  -2  -9   3    4.74    1.06
   1   9  -3   -0.49    0.77
   1   9  -3    0.25    0.82
  -1  -9   3    0.29    0.77
   0   9  -3    1.36    0.94
   0   9  -3    2.81    0.99
  -1   9  -3    2.94    1.04
  -1   9  -3    5.15    1.08
   1  -9   3    4.39    1.14
  -2   9  -3    7.58    1.25
  -2   9  -3    9.43    1.48
   2  -9   3    8.86    1.40
   7   8  -3    6.20    1.21
   7   8  -3    6.28    1.27
  -7  -8   3    4.62    1.17
  -7  -8   3    3.38    1.16
   6   8  -3    1.54    0.94
   6   8  -3    1.28    0.93
  -6  -8   3    1.39    0.73
  -6  -8   3    0.61    0.88
   5   8  -3    6.49    1.14
   5   8  -3    8.03    1.21
  -5  -8   3    7.57    0.86
  -5  -8   3    6.18    1.09
   4   8  -3   10.31    1.34
   4   8  -3   10.61    1.28
  -4  -8   3   11.26    1.25
  -4  -8   3   10.52    0.83
   3   8  -3    0.70    0.70
   3   8  -3    1.54    0.83
  -3  -8   3    0.65    0.42
  -3  -8   3    0.96    0.75
   2   8  -3    6.66    1.03
   2   8  -3    8.48    1.11
  -2  -8   3    7.16    1.04
  -2  -8   3    7.68    0.83
   1   8  -3    2.57    0.86
   1   8  -3    1.57    0.77
  -1  -8   3    1.46    0.74
   0   8  -3   14.46    1.36
   0   8  -3   15.16    1.42
  -1   8  -3    3.10    0.90
  -1   8  -3    4.48    1.05
   1  -8   3    3.63    0.97
  -2   8  -3    5.43    1.12
  -2   8  -3    5.83    1.05
   2  -8   3    5.03    1.09
  -3   8  -3   14.93    1.64
  -3   8  -3   11.30    1.31
   3  -8   3   11.44    1.46
   3  -8   3   13.35    1.59
   8   7  -3    6.17    1.23
   8   7  -3    4.22    1.18
  -8  -7   3    6.34    1.31
  -8  -7   3    5.39    1.05
   7   7  -3    1.71    0.93
   7   7  -3    0.87    0.89
  -7  -7   3    1.73    0.78
  -7  -7   3    0.62    0.85
  -7  -7   3    0.79    0.71
   6   7  -3   -0.70    0.71
   6   7  -3    0.20    0.48
   6   7  -3    1.47    0.86
  -6  -7   3    1.26    0.64
  -6  -7   3    0.27    0.77
  -6  -7   3    0.53    0.66
   5   7  -3    0.27    0.74
   5   7  -3   -0.29    0.66
   5   7  -3    0.79    0.44
  -5  -7   3    1.09    0.59
  -5  -7   3   -0.08    0.67
  -5  -7   3   -0.23    0.52
   4   7  -3    3.37    0.79
   4   7  -3    3.23    0.87
   4   7  -3    3.04    0.45
  -4  -7   3    4.91    0.88
  -4  -7   3    3.23    0.56
  -4  -7   3    3.35    0.57
   3   7  -3   79.03    3.00
   3   7  -3   80.84    3.00
  -3  -7   3   80.98    2.35
  -3  -7   3   83.97    3.00
  -3  -7   3   79.86    2.34
   2   7  -3   14.73    1.28
   2   7  -3   16.90    1.32
  -2  -7   3   15.13    1.25
  -2  -7   3   14.51    0.70
  -2  -7   3   14.44    0.70
   1   7  -3   13.75    1.23
   1   7  -3   16.54    1.33
  -1  -7   3   14.41    0.67
  -1  -7   3   15.75    0.69
  -1  -7   3   15.59    1.29
  -1  -7   3   14.65    0.65
   0   7  -3    1.65    0.70
   0   7  -3    0.23    0.63
   0  -7   3    1.25    0.34
   0  -7   3    0.95    0.30
   0  -7   3    0.48    0.61
  -1   7  -3    0.56    0.66
  -1   7  -3    1.28    0.72
   1  -7   3    1.81    0.73
   1  -7   3    0.81    0.41
  -2   7  -3    1.12    0.71
  -2   7  -3    0.78    0.79
   2  -7   3    1.90    0.56
   2  -7   3    2.21    0.83
   2  -7   3    0.33    0.71
  -3   7  -3    3.66    0.99
  -3   7  -3    5.21    0.92
   3  -7   3    3.18    0.91
   3  -7   3    5.67    1.09
  -4   7  -3   16.55    1.41
  -4   7  -3   13.39    1.53
   4  -7   3   17.64    1.57
   4  -7   3   16.35    1.63
   8   6  -3    4.17    0.82
   8   6  -3    3.78    1.09
   8   6  -3    2.88    0.99
  -8  -6   3    3.43    1.15
  -8  -6   3    3.64    0.98
  -8  -6   3    3.93    0.89
   7   6  -3    5.41    0.84
   7   6  -3    5.92    1.11
   7   6  -3    5.01    1.05
  -7  -6   3    2.86    0.95
  -7  -6   3    3.28    0.79
  -7  -6   3    4.81    0.93
   6   6  -3    6.03    0.74
   6   6  -3    5.79    0.99
   6   6  -3    4.13    0.88
  -6  -6   3    7.45    0.90
  -6  -6   3    6.97    1.06
  -6  -6   3    6.55    0.92
   5   6  -3   33.40    1.85
   5   6  -3   34.02    1.88
   5   6  -3   33.93    1.40
  -5  -6   3   33.27    1.56
  -5  -6   3   32.53    1.81
  -5  -6   3   33.28    1.54
   4   6  -3    0.51    0.32
   4   6  -3    0.71    0.36
   4   6  -3    1.13    0.66
   4   6  -3    0.65    0.60
  -4  -6   3   -0.22    0.42
  -4  -6   3    0.17    0.54
  -4  -6   3    0.59    0.47
   3   6  -3   50.45    2.12
   3   6  -3   53.29    2.15
   3   6  -3   49.49    1.53
  -3  -6   3   48.30    1.60
  -3  -6   3   51.02    2.08
  -3  -6   3   49.78    1.60
   2   6  -3    2.94    0.66
   2   6  -3    2.19    0.68
  -2  -6   3    2.57    0.33
  -2  -6   3    2.78    0.34
  -2  -6   3    2.17    0.60
   1   6  -3   70.80    2.48
   1   6  -3   66.62    2.45
  -1  -6   3   67.86    2.45
  -1  -6   3   67.04    1.84
  -1  -6   3   65.19    1.83
   0   6  -3   11.90    1.04
   0   6  -3   13.81    1.15
   0  -6   3   10.19    0.58
   0  -6   3   10.99    0.57
   0  -6   3   12.39    1.09
  -1   6  -3    5.62    0.80
  -1   6  -3    6.26    0.87
   1  -6   3    6.96    0.87
   1  -6   3    7.08    0.60
   1  -6   3    7.36    0.60
  -2   6  -3   40.61    1.84
  -2   6  -3   43.74    2.00
   2  -6   3   42.66    1.97
   2  -6   3   39.75    1.96
   2  -6   3   38.72    1.57
   2  -6   3   37.35    1.55
  -3   6  -3   27.47    1.55
  -3   6  -3   27.62    1.77
   3  -6   3   26.97    1.41
   3  -6   3   27.69    1.71
   3  -6   3   30.67    1.81
  -4   6  -3    6.03    1.05
  -4   6  -3    5.41    0.89
   4  -6   3    4.82    0.82
   4  -6   3    6.74    1.04
   4  -6   3    5.81    1.12
  -5   6  -3    4.69    1.16
  -5   6  -3    2.14    0.79
   5  -6   3    2.70    1.05
   5  -6   3    1.80    0.92
   8   5  -3    4.13    1.07
   8   5  -3    6.44    0.93
  -8  -5   3    5.51    1.01
  -8  -5   3    5.20    1.17
  -8  -5   3    7.34    1.14
   7   5  -3    2.32    0.87
   7   5  -3    2.91    0.70
   7   5  -3    1.90    0.82
  -7  -5   3    3.03    0.92
  -7  -5   3    4.07    0.87
  -7  -5   3    3.48    0.79
   6   5  -3   -0.34    0.44
   6   5  -3    0.44    0.67
   6   5  -3    0.68    0.67
  -6  -5   3    0.62    0.65
  -6  -5   3    0.57    0.57
  -6  -5   3   -0.53    0.60
   5   5  -3    9.71    1.06
   5   5  -3    8.18    0.73
   5   5  -3   10.94    1.10
  -5  -5   3    6.73    0.89
  -5  -5   3    9.03    0.90
  -5  -5   3    7.99    0.81
   4   5  -3    5.73    0.55
   4   5  -3    6.22    0.84
   4   5  -3    5.13    0.52
   4   5  -3    5.54    0.78
  -4  -5   3    5.14    0.60
  -4  -5   3    3.92    0.59
  -4  -5   3    3.64    0.68
   3   5  -3   20.05    1.22
   3   5  -3   19.32    0.79
   3   5  -3   18.88    0.79
   3   5  -3   19.79    1.26
  -3  -5   3   18.33    1.17
  -3  -5   3   19.06    0.90
  -3  -5   3   18.48    0.89
   2   5  -3   53.97    2.08
   2   5  -3   56.36    2.12
  -2  -5   3   57.73    1.61
  -2  -5   3   57.89    2.08
  -2  -5   3   54.44    1.60
   1   5  -3  115.02    3.52
   1   5  -3  118.32    3.53
  -1  -5   3  116.40    2.96
  -1  -5   3  114.92    3.50
   0   5  -3    9.67    0.89
   0   5  -3   11.70    0.95
   0  -5   3   11.07    0.51
   0  -5   3   10.78    0.50
   0  -5   3   10.09    0.91
   0  -5   3    9.89    0.47
  -1   5  -3   27.28    1.38
  -1   5  -3   30.54    1.46
   1  -5   3   26.63    1.03
   1  -5   3   27.39    1.38
   1  -5   3   26.60    1.04
  -2   5  -3    7.17    0.85
  -2   5  -3    8.97    0.87
   2  -5   3    7.46    0.66
   2  -5   3    7.11    0.85
   2  -5   3    6.06    0.79
   2  -5   3    8.49    0.70
  -3   5  -3    3.67    0.77
  -3   5  -3    5.17    0.74
   3  -5   3    5.30    0.82
   3  -5   3    6.66    0.91
   3  -5   3    4.91    0.66
  -4   5  -3   11.35    1.04
  -4   5  -3   10.23    1.17
   4  -5   3    9.89    0.96
   4  -5   3   11.30    1.25
   4  -5   3   10.51    1.10
  -5   5  -3   62.14    2.44
  -5   5  -3   62.80    2.76
   5  -5   3   59.16    2.44
   5  -5   3   65.27    2.81
   5  -5   3   64.30    2.66
  -6   5  -3   22.24    1.55
  -6   5  -3   24.53    2.02
   6  -5   3   22.49    1.73
   6  -5   3   20.91    1.84
   9   4  -3   -0.16    0.74
   9   4  -3    0.79    0.98
  -9  -4   3   -0.22    0.97
  -9  -4   3    0.28    0.93
   8   4  -3    0.59    0.65
   8   4  -3    1.14    0.88
  -8  -4   3    1.01    0.92
  -8  -4   3    1.85    0.90
   7   4  -3   32.43    1.79
   7   4  -3   32.33    1.61
   7   4  -3   31.95    1.95
  -7  -4   3   33.20    1.85
  -7  -4   3   31.22    1.96
  -7  -4   3   28.34    1.72
   6   4  -3   33.93    1.81
   6   4  -3   31.46    1.66
   6   4  -3   33.43    1.61
  -6  -4   3   33.95    1.71
  -6  -4   3   31.12    1.77
  -6  -4   3   33.19    1.66
   5   4  -3    1.11    0.57
   5   4  -3    1.43    0.46
   5   4  -3    0.89    0.56
  -5  -4   3    1.29    0.53
  -5  -4   3    1.07    0.56
  -5  -4   3    0.74    0.54
   4   4  -3   32.47    1.52
   4   4  -3   34.82    1.56
   4   4  -3   34.02    1.28
   4   4  -3   33.74    1.30
  -4  -4   3   33.75    1.38
  -4  -4   3   32.13    1.39
  -4  -4   3   33.27    1.54
   3   4  -3   35.45    1.53
   3   4  -3   37.99    1.53
   3   4  -3   35.04    1.19
   3   4  -3   33.79    1.46
   3   4  -3   36.15    1.19
  -3  -4   3   35.98    1.28
  -3  -4   3   34.49    1.49
  -3  -4   3   34.87    1.28
   2   4  -3    4.59    0.36
   2   4  -3    5.20    0.66
   2   4  -3    4.83    0.34
   2   4  -3    5.00    0.58
   2   4  -3    5.19    0.64
  -2  -4   3    5.78    0.64
  -2  -4   3    4.79    0.39
  -2  -4   3    5.63    0.42
   1   4  -3  109.03    3.26
   1   4  -3  116.23    3.24
   1   4  -3  110.56    3.25
  -1  -4   3  106.22    3.22
   0   4  -3   70.21    2.31
   0   4  -3   72.03    2.29
   0   4  -3   72.54    2.32
   0  -4   3   70.91    2.30
  -1   4  -3  102.71    3.09
  -1   4  -3   99.60    3.07
  -1   4  -3  104.17    3.08
   1  -4   3  101.18    3.07
   1  -4   3  103.20    2.77
   1  -4   3  101.91    2.76
  -2   4  -3    3.03    0.60
  -2   4  -3    2.86    0.56
   2  -4   3    3.51    0.60
   2  -4   3    4.46    0.50
   2  -4   3    3.60    0.63
   2  -4   3    4.44    0.52
  -3   4  -3   20.56    1.16
  -3   4  -3   17.61    1.26
   3  -4   3   19.58    1.21
   3  -4   3   18.13    1.21
   3  -4   3   19.99    1.08
  -4   4  -3  177.42    5.11
  -4   4  -3  188.24    5.38
   4  -4   3  168.24    5.30
   4  -4   3  178.71    5.09
   4  -4   3  186.98    5.23
  -5   4  -3    0.95    0.73
  -5   4  -3    1.86    0.62
   5  -4   3    0.78    0.65
   5  -4   3    0.71    0.60
   5  -4   3    0.93    0.73
  -6   4  -3    0.43    0.62
  -6   4  -3    0.27    0.85
   6  -4   3   -0.23    0.68
   6  -4   3    0.17    0.75
  -7   4  -3    0.35    0.71
  -7   4  -3    0.77    0.96
   7  -4   3   -0.21    0.79
   7  -4   3   -0.25    0.84
   9   3  -3    0.40    0.74
   9   3  -3    0.77    1.00
  -9  -3   3    2.80    1.08
  -9  -3   3    2.20    1.11
   8   3  -3   51.60    2.15
   8   3  -3   47.27    2.50
  -8  -3   3   46.08    2.38
  -8  -3   3   49.31    2.59
   7   3  -3    9.40    0.94
   7   3  -3    8.02    1.15
  -7  -3   3    7.18    1.12
  -7  -3   3    9.82    1.16
   6   3  -3    4.75    0.84
   6   3  -3    5.75    0.72
   6   3  -3    5.52    0.78
   6   3  -3    5.61    0.78
  -6  -3   3    4.85    0.88
  -6  -3   3    5.69    0.86
   5   3  -3    2.11    0.52
   5   3  -3    0.96    0.53
   5   3  -3    1.14    0.51
  -5  -3   3    1.94    0.56
  -5  -3   3    2.21    0.63
  -5  -3   3    0.96    0.54
   4   3  -3   34.87    1.50
   4   3  -3   32.67    1.42
   4   3  -3   33.52    1.34
   4   3  -3   33.47    1.33
  -4  -3   3   30.05    1.43
  -4  -3   3   30.84    1.36
  -4  -3   3   31.27    1.35
   3   3  -3    5.32    0.60
   3   3  -3    5.21    0.58
   3   3  -3    6.78    0.68
   3   3  -3    5.51    0.49
   3   3  -3    5.42    0.48
  -3  -3   3    4.04    0.49
  -3  -3   3    4.30    0.48
  -3  -3   3    3.42    0.54
   2   3  -3    2.69    0.45
   2   3  -3    1.91    0.38
   2   3  -3    2.35    0.49
   2   3  -3    2.53    0.29
   2   3  -3    2.87    0.29
  -2  -3   3    1.57    0.31
  -2  -3   3    2.30    0.45
  -2  -3   3    1.83    0.40
  -2  -3   3    1.94    0.41
  -2  -3   3    2.05    0.33
   1   3  -3  164.26    4.36
   1   3  -3  157.39    4.37
   1   3  -3  155.58    4.32
  -1  -3   3  161.95    4.36
  -1  -3   3  163.01    4.33
  -1  -3   3  161.61    4.32
   0   3  -3   93.49    2.68
   0   3  -3   88.65    2.64
   0   3  -3   90.14    2.69
   0   3  -3   86.64    2.63
   0  -3   3   90.00    2.66
   0  -3   3   93.72    2.68
   0  -3   3   97.11    2.65
  -1   3  -3   23.95    1.09
  -1   3  -3   23.45    1.10
  -1   3  -3   24.67    1.08
  -1   3  -3   23.59    1.06
   1  -3   3   23.94    1.04
   1  -3   3   25.50    1.10
   1  -3   3   25.44    1.10
   1  -3   3   24.11    0.84
   1  -3   3   25.08    0.84
  -2   3  -3   26.67    0.98
  -2   3  -3   25.98    1.16
  -2   3  -3   25.91    1.18
  -2   3  -3   23.75    1.19
   2  -3   3   24.44    1.00
   2  -3   3   25.64    1.01
   2  -3   3   23.95    1.15
   2  -3   3   26.23    1.18
  -3   3  -3    4.52    0.60
  -3   3  -3    4.47    0.65
  -3   3  -3    4.98    0.58
   3  -3   3    4.73    0.64
   3  -3   3    4.84    0.67
   3  -3   3    4.38    0.55
   3  -3   3    3.92    0.54
  -4   3  -3    4.96    0.76
  -4   3  -3    4.89    0.67
  -4   3  -3    6.71    0.73
   4  -3   3    7.47    0.81
   4  -3   3    5.24    0.66
   4  -3   3    6.23    0.82
  -5   3  -3   15.80    1.31
  -5   3  -3   14.93    1.09
  -5   3  -3   13.84    1.11
   5  -3   3   15.51    1.17
   5  -3   3   14.01    1.11
   5  -3   3   13.16    1.22
  -6   3  -3  132.43    4.28
  -6   3  -3  119.39    3.97
  -6   3  -3  116.96    3.81
   6  -3   3  123.71    3.90
   6  -3   3  124.97    4.21
  -7   3  -3   67.58    2.94
  -7   3  -3   63.48    2.68
  -7   3  -3   59.65    2.45
   7  -3   3   59.86    2.87
   7  -3   3   64.90    2.57
  -8   3  -3    5.82    0.99
  -8   3  -3    7.61    1.37
  -8   3  -3    6.84    1.17
   8  -3   3    6.62    1.34
   8  -3   3    6.36    1.09
   9   2  -3    8.00    1.35
   9   2  -3    5.58    1.04
  -9  -2   3    4.77    1.29
   8   2  -3    2.26    0.91
   8   2  -3    3.74    0.85
  -8  -2   3    3.32    1.02
  -8  -2   3    2.66    0.99
   7   2  -3    3.77    0.88
   7   2  -3    3.94    0.74
  -7  -2   3    2.97    0.90
  -7  -2   3    2.70    0.89
   6   2  -3   13.52    1.18
   6   2  -3   15.17    1.18
   6   2  -3   13.91    1.09
  -6  -2   3   13.59    1.23
  -6  -2   3   14.62    1.24
   5   2  -3  156.71    4.34
   5   2  -3  153.55    4.45
   5   2  -3  150.24    4.52
   5   2  -3  154.17    4.33
  -5  -2   3  150.43    4.44
  -5  -2   3  152.26    4.57
   4   2  -3   21.14    1.05
   4   2  -3   19.70    1.13
   4   2  -3   20.47    1.09
   4   2  -3   18.92    1.06
  -4  -2   3   19.85    1.09
  -4  -2   3   21.25    1.03
  -4  -2   3   20.23    1.15
   3   2  -3    2.54    0.43
   3   2  -3    3.16    0.48
   3   2  -3    2.68    0.47
   3   2  -3    1.64    0.41
   3   2  -3    2.55    0.44
  -3  -2   3    2.18    0.39
  -3  -2   3    2.51    0.44
  -3  -2   3    2.31    0.44
   2   2  -3   89.88    2.58
   2   2  -3   88.21    2.46
   2   2  -3   87.15    2.46
   2   2  -3   92.71    2.60
   2   2  -3   92.58    2.60
  -2  -2   3   90.63    2.59
  -2  -2   3   89.22    2.57
  -2  -2   3   89.41    2.45
  -2  -2   3   86.14    2.55
   1   2  -3   33.31    0.95
   1   2  -3   34.14    1.21
   1   2  -3   34.74    0.95
   1   2  -3   33.26    1.13
   1   2  -3   31.39    1.15
  -1  -2   3   31.79    1.14
  -1  -2   3   33.94    1.14
  -1  -2   3   33.02    1.17
   0   2  -3   30.25    1.10
   0   2  -3   27.33    1.02
   0   2  -3   28.56    1.04
   0  -2   3   29.74    1.09
   0  -2   3   29.10    1.01
  -1   2  -3   68.15    1.81
  -1   2  -3   67.78    2.05
  -1   2  -3   66.79    1.81
  -1   2  -3   71.88    2.02
  -1   2  -3   66.55    1.98
   1  -2   3   66.59    1.79
   1  -2   3   67.46    1.98
   1  -2   3   67.07    2.03
   1  -2   3   64.78    1.79
   1  -2   3   68.86    1.99
  -2   2  -3  170.72    4.46
  -2   2  -3  171.12    4.53
  -2   2  -3  175.65    4.59
  -2   2  -3  167.78    4.45
  -2   2  -3  169.27    4.56
  -2   2  -3  174.91    4.59
   2  -2   3  168.34    4.55
   2  -2   3  162.34    4.56
   2  -2   3  170.82    4.43
   2  -2   3  166.32    4.56
   2  -2   3  172.83    4.45
  -3   2  -3    6.85    0.61
  -3   2  -3    6.29    0.58
  -3   2  -3    7.07    0.67
  -3   2  -3    6.00    0.63
  -3   2  -3    6.72    0.63
  -3   2  -3    7.20    0.67
   3  -2   3    7.32    0.62
   3  -2   3    7.80    0.63
   3  -2   3    5.59    0.62
   3  -2   3    5.86    0.60
  -4   2  -3    6.94    0.79
  -4   2  -3    7.01    0.72
  -4   2  -3    5.86    0.67
   4  -2   3    7.74    0.73
   4  -2   3    7.74    0.72
   4  -2   3    6.47    0.75
  -5   2  -3   71.55    2.51
  -5   2  -3   74.66    2.68
   5  -2   3   68.46    2.46
   5  -2   3   69.55    2.39
   5  -2   3   71.83    2.60
  -6   2  -3  129.01    3.98
  -6   2  -3  119.20    4.09
   6  -2   3  129.55    3.81
   6  -2   3  121.18    4.10
   6  -2   3  123.11    3.94
  -7   2  -3   10.85    1.33
  -7   2  -3   11.77    1.28
   7  -2   3    9.46    1.25
   7  -2   3   11.97    1.10
  -8   2  -3    0.56    0.87
  -8   2  -3    0.80    0.93
   8  -2   3    1.09    0.77
   8  -2   3    1.42    0.97
  -9  -1   3    9.31    1.43
   8   1  -3    5.55    1.10
   8   1  -3    7.24    1.05
  -8  -1   3    5.96    1.13
  -8  -1   3    6.56    1.18
   7   1  -3   34.61    1.75
   7   1  -3   34.94    2.02
  -7  -1   3   36.04    2.07
  -7  -1   3   37.83    2.02
   6   1  -3   51.07    2.20
   6   1  -3   54.46    2.10
   6   1  -3   56.56    2.33
  -6  -1   3   53.48    2.34
  -6  -1   3   55.09    2.28
   5   1  -3    0.29    0.49
   5   1  -3   -0.65    0.42
   5   1  -3    0.50    0.49
  -5  -1   3    0.52    0.36
  -5  -1   3    0.49    0.52
  -5  -1   3    1.14    0.58
   4   1  -3   -0.04    0.39
   4   1  -3   -0.07    0.40
   4   1  -3   -0.27    0.36
   4   1  -3    0.73    0.39
   4   1  -3    0.26    0.32
  -4  -1   3   -0.24    0.40
  -4  -1   3    0.62    0.45
  -4  -1   3   -0.11    0.28
   3   1  -3   15.40    0.88
   3   1  -3   15.87    0.89
   3   1  -3   14.22    0.90
   3   1  -3   13.30    0.84
   3   1  -3   15.05    0.77
   3   1  -3   13.75    0.88
  -3  -1   3   14.90    0.75
  -3  -1   3   15.25    0.90
  -3  -1   3   14.20    0.86
  -3  -1   3   15.90    0.98
   2   1  -3   56.22    1.68
   2   1  -3   56.42    1.71
   2   1  -3   58.07    1.70
   2   1  -3   55.84    1.73
   2   1  -3   52.14    1.71
  -2  -1   3   56.13    1.67
  -2  -1   3   55.69    1.73
  -2  -1   3   53.94    1.69
  -2  -1   3   56.60    1.67
   1   1  -3  218.63    5.45
   1   1  -3  212.12    5.38
   1   1  -3  206.92    5.45
   1   1  -3  216.18    5.49
  -1  -1   3  219.44    5.44
  -1  -1   3  206.80    5.44
  -1  -1   3  218.80    5.49
   0   1  -3   71.63    1.95
   0   1  -3   68.46    1.85
   0   1  -3   66.39    1.74
   0   1  -3   66.52    1.84
   0  -1   3   68.13    1.93
   0  -1   3   67.82    1.83
   0  -1   3   66.97    1.83
  -1   1  -3  350.60    8.73
  -1   1  -3  345.05    8.72
  -1   1  -3  367.23    8.82
  -1   1  -3  357.60    8.91
  -1   1  -3  367.70    8.81
   1  -1   3  350.98    8.72
   1  -1   3  341.71    8.79
   1  -1   3  342.60    8.80
   1  -1   3  352.54    8.72
  -2   1  -3    1.55    0.31
  -2   1  -3    1.00    0.29
  -2   1  -3    1.30    0.28
  -2   1  -3    1.20    0.32
  -2   1  -3    1.56    0.33
   2  -1   3    0.60    0.24
   2  -1   3    0.79    0.30
   2  -1   3    0.41    0.27
   2  -1   3    0.66    0.24
  -3   1  -3    4.26    0.53
  -3   1  -3    4.19    0.50
  -3   1  -3    3.15    0.48
  -3   1  -3    3.84    0.42
  -3   1  -3    3.58    0.53
   3  -1   3    3.44    0.50
   3  -1   3    4.20    0.45
   3  -1   3    3.92    0.45
   3  -1   3    3.39    0.47
   3  -1   3    3.50    0.42
  -4   1  -3    7.20    0.73
  -4   1  -3    6.77    0.73
  -4   1  -3    7.06    0.69
  -4   1  -3    6.33    0.70
  -4   1  -3    6.74    0.57
   4  -1   3    6.08    0.58
   4  -1   3    7.66    0.69
   4  -1   3    7.24    0.71
  -5   1  -3   29.99    1.50
  -5   1  -3   28.38    1.45
  -5   1  -3   31.94    1.55
   5  -1   3   30.30    1.28
   5  -1   3   29.56    1.50
   5  -1   3   30.51    1.43
  -6   1  -3    4.07    0.81
  -6   1  -3    5.16    0.83
  -6   1  -3    4.97    0.78
   6  -1   3    4.61    0.85
   6  -1   3    5.10    0.68
   6  -1   3    4.14    0.69
  -7   1  -3   10.46    1.07
  -7   1  -3    9.00    1.10
  -7   1  -3    9.90    1.23
   7  -1   3    9.87    1.20
   7  -1   3   12.19    0.98
  -8   1  -3   89.29    3.42
  -8   1  -3   77.38    3.14
   8  -1   3   76.57    2.75
   8  -1   3   74.36    3.22
  -9   1  -3   10.64    1.42
  -9   1  -3    9.96    1.48
   9  -1   3    8.56    1.41
   9  -1   3   10.26    1.44
   8   0  -3    9.29    1.33
   8   0  -3    7.78    1.08
  -8   0   3    5.80    1.17
   7   0  -3    0.21    0.68
   7   0  -3    0.24    0.70
  -7   0   3   -0.09    0.72
   6   0  -3   25.68    1.46
   6   0  -3   27.62    1.63
  -6   0   3   26.06    1.63
  -6   0   3   21.09    1.52
  -6   0   3   23.18    1.13
   5   0  -3   19.47    1.27
   5   0  -3   20.65    1.21
   5   0  -3   20.95    1.36
  -5   0   3   18.63    1.33
  -5   0   3   18.62    1.24
  -5   0   3   18.02    0.91
   4   0  -3   64.40    2.10
   4   0  -3   59.58    2.20
   4   0  -3   60.53    2.16
   4   0  -3   63.46    2.18
  -4   0   3   60.39    1.84
  -4   0   3   62.33    2.24
  -4   0   3   61.48    2.14
   3   0  -3  273.43    7.06
   3   0  -3  284.54    7.32
   3   0  -3  279.23    7.28
   3   0  -3  278.89    7.33
   3   0  -3  279.46    7.30
   3   0  -3  288.58    7.37
  -3   0   3  276.90    7.06
  -3   0   3  274.93    7.36
   2   0  -3    1.86    0.36
   2   0  -3    2.85    0.29
   2   0  -3    2.45    0.40
   2   0  -3    2.43    0.37
   2   0  -3    1.20    0.35
  -2   0   3    1.19    0.35
  -2   0   3    1.09    0.32
  -2   0   3    1.14    0.23
   1   0  -3   54.16    1.56
   1   0  -3   52.65    1.55
   1   0  -3   56.49    1.51
  -1   0   3   53.26    1.53
  -1   0   3   54.71    1.51
  -1   0   3   53.31    1.57
   0   0  -3   63.25    1.63
   0   0  -3   63.79    1.75
   0   0  -3   65.34    1.63
   0   0   3   61.30    1.62
   0   0   3   62.87    1.61
  -1   0  -3   24.16    0.73
  -1   0  -3   23.86    0.73
  -1   0  -3   25.11    0.79
  -1   0  -3   24.19    0.78
   1   0   3   23.80    0.78
   1   0   3   23.80    0.79
   1   0   3   25.24    0.74
  -2   0  -3  234.64    5.92
  -2   0  -3  226.30    5.93
  -2   0  -3  231.26    5.84
  -2   0  -3  238.23    5.94
  -2   0  -3  237.14    5.92
   2   0   3  229.79    5.90
   2   0   3  234.01    5.94
   2   0   3  234.60    5.92
   2   0   3  229.62    5.91
  -3   0  -3  135.87    3.63
  -3   0  -3  132.53    3.66
  -3   0  -3  136.32    3.67
  -3   0  -3  126.58    3.45
  -3   0  -3  131.33    3.61
   3   0   3  128.02    3.64
   3   0   3  130.87    3.61
   3   0   3  135.07    3.60
   3   0   3  137.90    3.68
   3   0   3  134.18    3.47
  -4   0  -3  124.84    3.58
  -4   0  -3  123.23    3.53
  -4   0  -3  120.11    3.27
  -4   0  -3  120.15    3.52
  -4   0  -3  126.62    3.59
   4   0   3  124.26    3.29
   4   0   3  116.85    3.55
   4   0   3  124.45    3.51
  -5   0  -3    2.76    0.61
  -5   0  -3    3.73    0.68
  -5   0  -3    3.69    0.66
  -5   0  -3    3.09    0.42
   5   0   3    2.86    0.44
   5   0   3    2.73    0.64
   5   0   3    2.58    0.55
  -6   0  -3   18.51    0.94
  -6   0  -3   17.55    1.32
  -6   0  -3   17.20    1.30
  -6   0  -3   13.43    1.14
   6   0   3   17.37    1.29
   6   0   3   17.29    0.96
   6   0   3   16.32    1.17
  -7   0  -3   24.29    1.69
  -7   0  -3   25.06    1.60
  -7   0  -3   23.40    1.65
   7   0   3   25.57    1.25
   7   0   3   23.68    1.63
  -8   0  -3    5.09    1.08
  -8   0  -3    3.95    0.86
  -8   0  -3    4.46    0.98
   8   0   3    5.76    0.75
   8   0   3    5.10    1.03
  -9   0  -3   10.93    1.49
  -9   0  -3    7.86    1.28
   9   0   3   11.03    1.44
   8  -1  -3   14.31    1.43
   8  -1  -3   13.85    1.52
  -8   1   3   15.77    1.72
   7  -1  -3    9.84    1.24
   7  -1  -3    8.92    1.09
  -7   1   3    7.86    1.17
   6  -1  -3   27.58    1.59
   6  -1  -3   24.90    1.68
  -6   1   3   25.96    1.70
   5  -1  -3  116.76    3.70
   5  -1  -3  120.36    3.63
   5  -1  -3  117.12    3.78
  -5   1   3  114.29    3.16
  -5   1   3  113.25    3.73
   4  -1  -3    0.44    0.46
   4  -1  -3   -0.02    0.43
   4  -1  -3    0.59    0.49
  -4   1   3    0.21    0.24
  -4   1   3   -0.01    0.45
   3  -1  -3   28.01    1.23
   3  -1  -3   28.34    1.25
   3  -1  -3   25.00    1.20
   3  -1  -3   26.89    1.21
  -3   1   3   25.67    1.22
  -3   1   3   25.62    0.83
   2  -1  -3   10.64    0.71
   2  -1  -3   10.96    0.77
   2  -1  -3   11.25    0.75
   2  -1  -3   11.89    0.70
  -2   1   3   11.08    0.72
  -2   1   3   10.70    0.39
  -2   1   3   10.15    0.72
  -2   1   3    9.91    0.72
   1  -1  -3   93.74    2.34
   1  -1  -3   93.26    2.54
   1  -1  -3   94.27    2.54
   1  -1  -3   94.22    2.62
  -1   1   3   86.94    2.50
  -1   1   3   93.03    2.53
  -1   1   3   92.23    2.60
   0  -1  -3   67.77    1.80
   0  -1  -3   70.21    1.80
   0  -1  -3   68.11    1.95
   0   1   3   69.83    1.80
  -1  -1  -3  137.12    3.55
  -1  -1  -3  132.29    3.39
  -1  -1  -3  136.31    3.39
   1   1   3  132.08    3.38
   1   1   3  141.52    3.38
   1   1   3  137.97    3.54
  -2  -1  -3  443.38   11.10
  -2  -1  -3  451.46   11.11
  -2  -1  -3  454.03   11.16
  -2  -1  -3  451.34   11.15
   2   1   3  440.42   11.10
   2   1   3  444.21   11.16
   2   1   3  454.69   11.16
   2   1   3  439.72   11.08
  -3  -1  -3  125.35    3.37
  -3  -1  -3  118.50    3.35
  -3  -1  -3  119.85    3.07
  -3  -1  -3  122.72    3.35
  -3  -1  -3  122.17    3.34
   3   1   3  125.07    3.33
   3   1   3  126.56    3.35
   3   1   3  116.03    3.33
   3   1   3  120.19    3.31
  -4  -1  -3   75.82    2.09
  -4  -1  -3   79.24    2.44
  -4  -1  -3   77.23    2.43
  -4  -1  -3   79.68    2.49
  -4  -1  -3   79.39    2.47
   4   1   3   77.10    2.46
   4   1   3   78.86    2.09
   4   1   3   81.63    2.66
   4   1   3   80.33    2.42
  -5  -1  -3    0.19    0.43
  -5  -1  -3    0.66    0.26
  -5  -1  -3    0.98    0.50
  -5  -1  -3    0.31    0.45
  -5  -1  -3    0.41    0.50
   5   1   3    0.89    0.27
   5   1   3    0.86    0.42
   5   1   3    0.40    0.48
  -6  -1  -3   15.16    0.78
  -6  -1  -3   17.87    1.30
  -6  -1  -3   16.02    1.26
  -6  -1  -3   16.85    1.23
   6   1   3   15.32    0.80
   6   1   3   17.37    1.23
   6   1   3   14.54    1.09
  -7  -1  -3   19.21    1.44
  -7  -1  -3   17.66    1.46
  -7  -1  -3   18.11    0.92
  -7  -1  -3   17.42    1.42
   7   1   3   18.91    0.99
   7   1   3   17.30    1.39
  -8  -1  -3   32.93    1.94
  -8  -1  -3   30.78    1.94
  -8  -1  -3   32.64    2.04
   8   1   3   33.21    1.40
   8   1   3   33.53    1.98
  -9  -1  -3   14.72    1.55
  -9  -1  -3   14.26    1.57
   9   1   3   14.97    1.56
   8  -2  -3    0.71    0.91
   8  -2  -3   -0.14    0.88
  -8   2   3    0.75    0.94
   7  -2  -3   18.43    1.70
   7  -2  -3   16.64    1.49
  -7   2   3   16.99    1.61
   6  -2  -3    0.02    0.67
   6  -2  -3    1.65    0.74
  -6   2   3    2.04    0.79
   5  -2  -3   51.01    2.20
   5  -2  -3   46.29    2.04
   5  -2  -3   51.78    2.15
  -5   2   3   50.92    2.18
  -5   2   3   46.07    1.44
   4  -2  -3   89.60    2.92
   4  -2  -3   91.80    3.01
   4  -2  -3   88.48    2.90
  -4   2   3   84.40    2.93
   3  -2  -3  116.77    3.57
   3  -2  -3  118.37    3.54
   3  -2  -3  121.55    3.57
  -3   2   3  120.64    3.55
   2  -2  -3    5.31    0.54
   2  -2  -3    6.11    0.62
   2  -2  -3    5.39    0.63
  -2   2   3    5.29    0.57
  -2   2   3    6.07    0.60
   1  -2  -3   12.66    0.67
   1  -2  -3   11.18    0.77
   1  -2  -3   13.16    0.68
  -1   2   3   11.87    0.68
  -1   2   3   12.49    0.75
  -1   2   3   12.13    0.66
   0  -2  -3   96.96    2.68
   0  -2  -3  107.93    2.70
   0  -2  -3   99.72    2.61
   0  -2  -3  101.74    2.80
   0   2   3  102.49    2.68
   0   2   3  100.17    2.67
   0   2   3   98.08    2.77
  -1  -2  -3  101.09    2.65
  -1  -2  -3   96.76    2.60
  -1  -2  -3   98.10    2.71
   1   2   3  102.10    2.60
   1   2   3  100.49    2.59
   1   2   3   97.06    2.64
  -2  -2  -3   61.21    1.85
  -2  -2  -3   64.65    1.79
  -2  -2  -3   63.25    1.78
  -2  -2  -3   63.27    1.86
  -2  -2  -3   60.57    1.66
   2   2   3   63.06    1.86
   2   2   3   66.53    1.77
   2   2   3   60.62    1.77
  -3  -2  -3  103.15    2.79
  -3  -2  -3  100.23    2.82
  -3  -2  -3  101.18    2.83
  -3  -2  -3   98.43    2.79
   3   2   3   99.66    2.77
   3   2   3   96.96    2.79
   3   2   3  101.41    2.83
   3   2   3   98.40    2.80
  -4  -2  -3  294.88    7.57
  -4  -2  -3  287.22    7.55
  -4  -2  -3  294.67    7.58
  -4  -2  -3  295.34    7.56
   4   2   3  287.20    7.54
   4   2   3  280.61    7.54
  -5  -2  -3   25.68    1.31
  -5  -2  -3   27.74    1.31
  -5  -2  -3   28.60    1.33
  -5  -2  -3   27.06    1.30
   5   2   3   28.06    1.28
   5   2   3   27.90    1.32
  -6  -2  -3   43.62    1.86
  -6  -2  -3   47.42    1.92
  -6  -2  -3   42.89    1.90
   6   2   3   42.42    1.79
   6   2   3   43.51    1.87
   6   2   3   43.09    1.31
  -7  -2  -3    4.18    0.85
  -7  -2  -3    3.83    0.84
  -7  -2  -3    5.28    0.94
   7   2   3    5.03    0.86
   7   2   3    5.84    0.97
  -8  -2  -3   10.04    1.18
  -8  -2  -3    9.13    1.25
  -8  -2  -3    9.13    1.20
   8   2   3    8.52    1.13
   8   2   3    9.26    0.70
  -9  -2  -3    0.98    0.95
  -9  -2  -3   -0.21    0.87
   9   2   3    0.59    0.82
 -10  -2  -3   16.51    1.78
 -10  -2  -3   12.77    1.61
  10   2   3   15.92    1.68
   7  -3  -3   20.98    1.72
   7  -3  -3   14.99    1.60
  -7   3   3   16.46    1.68
   6  -3  -3   12.91    1.39
   6  -3  -3   13.79    1.31
  -6   3   3   12.72    1.41
   5  -3  -3   47.34    2.15
   5  -3  -3   51.44    2.26
  -5   3   3   44.12    2.18
   4  -3  -3    8.34    0.91
   4  -3  -3    7.64    0.86
   4  -3  -3    8.71    0.97
  -4   3   3    9.01    0.99
   3  -3  -3    3.94    0.65
   3  -3  -3    4.95    0.70
  -3   3   3    4.46    0.64
   2  -3  -3    1.55    0.50
   2  -3  -3    1.40    0.39
   2  -3  -3    1.43    0.43
  -2   3   3    1.14    0.41
   1  -3  -3   59.91    1.86
   1  -3  -3   54.78    1.81
   1  -3  -3   55.57    1.93
  -1   3   3   59.81    1.86
  -1   3   3   58.73    1.84
  -1   3   3   54.75    1.89
   0  -3  -3   39.34    1.31
   0  -3  -3   41.25    1.42
   0  -3  -3   41.03    1.30
   0  -3  -3   38.95    1.15
   0   3   3   38.37    1.30
   0   3   3   37.12    1.30
   0   3   3   37.34    1.35
  -1  -3  -3  207.76    5.45
  -1  -3  -3  212.59    5.49
  -1  -3  -3  219.21    5.48
  -1  -3  -3  212.34    5.48
  -1  -3  -3  211.69    5.53
   1   3   3  211.10    5.47
   1   3   3  214.29    5.47
   1   3   3  211.22    5.48
  -2  -3  -3  162.92    4.32
  -2  -3  -3  161.93    4.12
  -2  -3  -3  158.53    4.28
  -2  -3  -3  169.32    4.25
  -2  -3  -3  163.21    4.30
  -2  -3  -3  149.79    4.22
   2   3   3  158.68    4.13
   2   3   3  159.13    4.29
   2   3   3  160.59    4.24
   2   3   3  166.06    4.23
  -3  -3  -3   30.62    1.16
  -3  -3  -3   34.50    1.21
  -3  -3  -3   30.64    1.29
  -3  -3  -3   32.38    1.21
  -3  -3  -3   31.86    1.22
   3   3   3   33.80    1.21
   3   3   3   31.81    0.90
   3   3   3   33.75    1.20
   3   3   3   31.02    1.20
   3   3   3   30.05    1.14
  -4  -3  -3   82.71    2.52
  -4  -3  -3   80.23    2.51
  -4  -3  -3   83.27    2.52
  -4  -3  -3   82.40    2.49
   4   3   3   78.86    2.48
   4   3   3   83.22    2.50
  -5  -3  -3    0.19    0.38
  -5  -3  -3    0.44    0.38
  -5  -3  -3    0.20    0.42
  -5  -3  -3   -0.14    0.38
   5   3   3    0.41    0.37
   5   3   3   -0.23    0.40
  -6  -3  -3   31.33    1.56
  -6  -3  -3   29.26    1.52
  -6  -3  -3   29.99    1.50
   6   3   3   29.82    1.45
   6   3   3   31.33    1.53
  -7  -3  -3    0.92    0.69
  -7  -3  -3    2.16    0.71
  -7  -3  -3    2.14    0.71
   7   3   3    1.03    0.55
   7   3   3    2.28    0.70
  -8  -3  -3   49.14    2.36
  -8  -3  -3   43.47    2.20
  -8  -3  -3   41.47    2.26
   8   3   3   46.94    2.25
  -9  -3  -3   36.80    2.31
  -9  -3  -3   45.20    2.47
   9   3   3   40.93    2.29
 -10  -3  -3    8.88    1.43
 -10  -3  -3   10.44    1.55
  10   3   3    7.78    1.32
   7  -4  -3   -0.23    0.91
   7  -4  -3    0.36    0.92
  -7   4   3    0.28    0.94
   6  -4  -3   13.56    1.56
   6  -4  -3   16.85    1.54
  -6   4   3   16.58    1.62
   5  -4  -3   15.78    1.45
   5  -4  -3   16.89    1.45
  -5   4   3   17.69    1.52
   4  -4  -3    0.59    0.68
   4  -4  -3    1.77    0.98
   4  -4  -3    0.14    0.56
  -4   4   3    0.74    0.62
   3  -4  -3  194.04    5.83
   3  -4  -3  203.92    5.84
  -3   4   3  217.99    5.86
   2  -4  -3  102.90    3.23
   2  -4  -3   99.13    3.16
   2  -4  -3  103.07    3.18
  -2   4   3  102.96    3.16
   1  -4  -3   42.53    1.56
   1  -4  -3   39.73    1.16
   1  -4  -3   42.71    1.55
   1  -4  -3   44.71    1.67
  -1   4   3   38.67    1.53
  -1   4   3   39.41    1.21
   0  -4  -3   37.90    1.43
   0  -4  -3   40.05    1.23
   0  -4  -3   41.02    1.43
   0  -4  -3   41.28    1.53
   0   4   3   38.03    1.43
   0   4   3   39.06    1.27
   0   4   3   41.27    1.51
  -1  -4  -3   19.49    0.91
  -1  -4  -3   16.37    0.87
  -1  -4  -3   18.21    0.92
  -1  -4  -3   18.56    0.88
  -1  -4  -3   18.17    0.82
   1   4   3   19.90    0.90
   1   4   3   19.32    0.88
   1   4   3   17.96    0.88
   1   4   3   20.56    0.90
  -2  -4  -3   20.34    0.94
  -2  -4  -3   19.54    0.94
  -2  -4  -3   19.83    0.93
  -2  -4  -3   20.73    0.84
  -2  -4  -3   21.14    0.93
  -2  -4  -3   20.57    0.96
   2   4   3   19.40    0.92
   2   4   3   19.96    0.84
   2   4   3   18.52    0.88
  -3  -4  -3    3.21    0.32
  -3  -4  -3    3.26    0.49
  -3  -4  -3    3.72    0.48
  -3  -4  -3    2.95    0.45
  -3  -4  -3    3.86    0.52
   3   4   3    3.05    0.45
   3   4   3    3.38    0.49
   3   4   3    3.72    0.35
  -4  -4  -3  148.19    4.11
  -4  -4  -3  141.72    4.10
  -4  -4  -3  151.42    4.16
  -4  -4  -3  145.44    4.11
   4   4   3  144.67    4.13
   4   4   3  150.26    4.11
   4   4   3  145.08    3.71
  -5  -4  -3   33.32    1.47
  -5  -4  -3   31.88    1.42
  -5  -4  -3   30.46    1.39
  -5  -4  -3   31.98    1.46
   5   4   3   33.87    1.47
   5   4   3   32.22    1.40
  -6  -4  -3   61.85    2.32
  -6  -4  -3   63.58    2.36
  -6  -4  -3   68.80    2.43
   6   4   3   65.43    2.29
   6   4   3   61.30    2.36
  -7  -4  -3   54.32    2.32
  -7  -4  -3   49.82    2.19
  -7  -4  -3   55.51    2.29
   7   4   3   53.02    2.25
  -8  -4  -3    0.42    0.77
  -8  -4  -3   -0.28    0.70
  -8  -4  -3   -0.10    0.75
   8   4   3   -0.34    0.68
  -9  -4  -3    0.20    0.89
  -9  -4  -3   -0.13    0.92
   9   4   3    0.04    0.78
 -10  -4  -3    4.46    1.26
 -10  -4  -3    5.62    1.35
  10   4   3    7.06    1.32
   6  -5  -3    2.59    1.03
   6  -5  -3    2.23    1.02
  -6   5   3    0.06    0.87
   5  -5  -3   32.37    2.05
   5  -5  -3   31.30    2.00
  -5   5   3   31.06    2.02
   4  -5  -3   51.79    2.33
   4  -5  -3   47.42    2.28
  -4   5   3   49.54    2.29
   3  -5  -3    2.23    0.67
   3  -5  -3    1.83    0.70
  -3   5   3    2.16    0.69
   2  -5  -3   10.85    1.04
   2  -5  -3    9.08    0.89
  -2   5   3   12.50    1.04
  -2   5   3   10.99    0.56
   1  -5  -3   63.30    2.16
   1  -5  -3   58.83    2.17
   1  -5  -3   57.21    1.68
  -1   5   3   55.15    2.07
  -1   5   3   59.49    1.75
   0  -5  -3   62.40    2.13
   0  -5  -3   65.18    2.12
   0  -5  -3   62.37    1.86
   0  -5  -3   63.17    2.16
   0   5   3   64.43    2.15
   0   5   3   59.88    1.91
  -1  -5  -3   16.49    0.94
  -1  -5  -3   17.19    0.96
  -1  -5  -3   20.07    0.97
  -1  -5  -3   18.72    0.99
  -1  -5  -3   18.11    0.84
   1   5   3   19.97    1.00
   1   5   3   15.23    0.90
  -2  -5  -3  130.80    3.62
  -2  -5  -3  120.97    3.53
  -2  -5  -3  118.97    3.56
  -2  -5  -3  127.07    3.46
  -2  -5  -3  124.55    3.52
  -2  -5  -3  125.88    3.55
   2   5   3  122.30    3.57
   2   5   3  123.66    3.57
   2   5   3  127.80    3.49
  -3  -5  -3  147.83    4.08
  -3  -5  -3  141.66    4.01
  -3  -5  -3  143.74    4.02
  -3  -5  -3  147.94    4.06
  -3  -5  -3  139.76    3.80
   3   5   3  143.11    3.99
   3   5   3  143.48    4.06
   3   5   3  139.43    4.09
   3   5   3  139.36    3.83
  -4  -5  -3   29.37    1.30
  -4  -5  -3   30.15    1.30
  -4  -5  -3   28.35    1.28
  -4  -5  -3   27.94    1.32
   4   5   3   28.64    1.00
   4   5   3   26.84    1.25
   4   5   3   26.18    1.30
  -5  -5  -3   28.30    1.42
  -5  -5  -3   27.87    1.35
  -5  -5  -3   27.15    1.36
   5   5   3   28.14    0.91
   5   5   3   27.74    1.32
   5   5   3   26.88    1.37
  -6  -5  -3    7.05    0.84
  -6  -5  -3    5.87    0.79
  -6  -5  -3    6.67    0.83
   6   5   3    6.48    0.73
   6   5   3    5.53    0.79
  -7  -5  -3   20.01    1.43
  -7  -5  -3   22.32    1.52
  -7  -5  -3   19.66    1.49
   7   5   3   20.42    1.47
  -8  -5  -3    0.85    0.72
  -8  -5  -3   -0.60    0.66
  -8  -5  -3   -0.16    0.74
   8   5   3    0.00    0.67
  -9  -5  -3    5.74    1.17
  -9  -5  -3    5.97    1.20
   9   5   3    5.17    1.08
 -10  -5  -3   18.00    1.91
 -10  -5  -3   18.76    1.86
  10   5   3   20.98    1.92
   5  -6  -3   21.10    1.86
   5  -6  -3   20.60    1.78
  -5   6   3   19.35    1.78
   4  -6  -3    3.45    0.97
   4  -6  -3    3.37    0.94
  -4   6   3    3.65    0.95
   3  -6  -3    4.26    0.93
   3  -6  -3    3.65    0.82
  -3   6   3    1.14    0.68
   2  -6  -3  122.49    4.01
   2  -6  -3  124.32    4.01
  -2   6   3  128.56    3.38
  -2   6   3  121.91    3.95
   1  -6  -3   25.48    1.48
   1  -6  -3   23.86    1.39
   1  -6  -3   25.85    0.97
  -1   6   3   24.20    1.05
  -1   6   3   25.04    1.39
   0  -6  -3    8.52    0.84
   0  -6  -3   11.93    1.00
   0  -6  -3    9.54    0.65
   0   6   3   10.92    0.80
   0   6   3   10.03    0.92
  -1  -6  -3   20.18    1.17
  -1  -6  -3   19.73    1.05
  -1  -6  -3   20.69    1.17
   1   6   3   20.38    1.07
   1   6   3   19.58    1.14
  -2  -6  -3   15.08    1.06
  -2  -6  -3   15.94    0.98
  -2  -6  -3   16.57    0.96
   2   6   3   16.90    1.06
   2   6   3   15.72    1.03
  -3  -6  -3    2.33    0.48
  -3  -6  -3    2.61    0.52
  -3  -6  -3    1.96    0.52
  -3  -6  -3    3.35    0.48
   3   6   3    3.23    0.63
   3   6   3    3.29    0.49
   3   6   3    3.79    0.59
  -4  -6  -3    6.10    0.71
  -4  -6  -3    6.01    0.68
  -4  -6  -3    5.52    0.75
   4   6   3    4.89    0.69
   4   6   3    4.30    0.76
   4   6   3    5.21    0.53
   4   6   3    4.94    0.63
  -5  -6  -3   51.77    2.01
  -5  -6  -3   53.54    2.04
  -5  -6  -3   54.77    2.13
   5   6   3   55.86    2.13
   5   6   3   52.85    1.66
   5   6   3   55.49    2.04
  -6  -6  -3   29.77    1.60
  -6  -6  -3   25.38    1.51
  -6  -6  -3   28.65    1.50
   6   6   3   25.68    1.39
   6   6   3   25.42    1.50
   6   6   3   24.53    0.93
  -7  -6  -3    6.78    1.01
  -7  -6  -3    6.80    0.94
  -7  -6  -3    8.68    1.07
   7   6   3    6.93    1.00
  -8  -6  -3    9.35    1.16
  -8  -6  -3    8.23    1.20
  -8  -6  -3   10.87    1.29
   8   6   3    9.92    1.20
  -9  -6  -3   13.42    1.54
  -9  -6  -3   11.51    1.41
   9   6   3   12.14    1.47
   4  -7  -3    8.65    1.30
   4  -7  -3    8.80    1.30
  -4   7   3    6.29    1.20
   3  -7  -3   25.78    1.84
   3  -7  -3   26.27    1.79
  -3   7   3   23.16    1.76
   2  -7  -3    2.09    0.76
   2  -7  -3    2.32    0.78
  -2   7   3    2.08    0.46
  -2   7   3    2.29    0.77
   1  -7  -3   -0.07    0.61
   1  -7  -3    0.87    0.60
  -1   7   3    0.48    0.42
  -1   7   3    0.26    0.60
   0  -7  -3    5.19    0.80
   0  -7  -3    5.74    0.81
   0   7   3    6.16    0.86
   0   7   3    5.76    0.69
  -1  -7  -3   76.94    2.62
  -1  -7  -3   77.50    2.54
  -1  -7  -3   79.03    2.73
   1   7   3   76.39    2.54
   1   7   3   71.74    2.66
  -2  -7  -3    8.60    0.80
  -2  -7  -3    9.06    0.82
  -2  -7  -3    7.41    0.85
   2   7   3    7.82    0.89
   2   7   3    9.11    0.92
  -3  -7  -3    0.44    0.46
  -3  -7  -3    0.74    0.45
  -3  -7  -3    0.88    0.43
  -3  -7  -3    0.43    0.54
   3   7   3    0.45    0.54
   3   7   3    1.24    0.58
  -4  -7  -3   58.32    2.17
  -4  -7  -3   59.07    2.32
  -4  -7  -3   60.50    2.16
   4   7   3   59.94    2.30
   4   7   3   60.97    2.37
  -5  -7  -3   30.07    1.63
  -5  -7  -3   30.54    1.49
  -5  -7  -3   27.36    1.47
   5   7   3   27.64    1.20
   5   7   3   27.01    1.41
   5   7   3   28.52    1.58
  -6  -7  -3    0.35    0.62
  -6  -7  -3   -0.36    0.50
  -6  -7  -3    0.24    0.63
   6   7   3    0.65    0.56
   6   7   3    0.43    0.59
  -7  -7  -3    0.79    0.76
  -7  -7  -3    1.28    0.67
  -7  -7  -3   -0.03    0.70
   7   7   3    1.33    0.73
  -8  -7  -3    1.74    0.92
  -8  -7  -3    4.65    1.04
  -8  -7  -3    3.74    0.97
   8   7   3    2.56    0.90
  -9  -7  -3   12.10    1.51
  -9  -7  -3   13.98    1.56
   9   7   3   14.33    1.56
   3  -8  -3    3.78    1.03
   3  -8  -3    3.66    1.07
  -3   8   3    4.00    1.10
   2  -8  -3    9.46    1.22
   2  -8  -3    9.29    1.28
  -2   8   3    9.47    1.27
   1  -8  -3   20.91    1.64
   1  -8  -3   20.34    1.62
  -1   8   3   24.38    1.70
  -1   8   3   23.67    1.26
   0  -8  -3   65.83    2.66
   0  -8  -3   64.40    2.65
   0   8   3   69.62    2.39
   0   8   3   67.26    2.69
  -1  -8  -3    1.04    0.48
  -1  -8  -3    0.69    0.59
  -1  -8  -3    0.35    0.60
   1   8   3    1.48    0.67
   1   8   3    1.71    0.62
  -2  -8  -3    0.79    0.47
  -2  -8  -3    1.28    0.66
  -2  -8  -3    1.16    0.57
  -2  -8  -3    0.82    0.53
   2   8   3    0.27    0.59
   2   8   3    0.52    0.59
  -3  -8  -3    2.80    0.74
  -3  -8  -3    3.45    0.67
  -3  -8  -3    3.25    0.64
  -3  -8  -3    3.40    0.64
   3   8   3    4.10    0.83
   3   8   3    1.93    0.69
  -4  -8  -3    0.92    0.50
  -4  -8  -3    1.51    0.71
  -4  -8  -3    2.31    0.62
   4   8   3    2.01    0.73
   4   8   3    1.08    0.64
  -5  -8  -3   12.43    1.09
  -5  -8  -3   13.68    1.26
  -5  -8  -3   14.90    1.18
   5   8   3   18.26    1.52
   5   8   3   14.38    1.32
  -6  -8  -3    2.25    0.69
  -6  -8  -3    2.93    0.79
  -6  -8  -3    2.10    0.83
   6   8   3    2.48    0.78
  -7  -8  -3   42.28    2.13
  -7  -8  -3   42.28    2.10
  -7  -8  -3   43.51    2.31
   7   8   3   41.95    2.23
  -8  -8  -3    3.14    1.00
  -8  -8  -3    1.36    0.94
   8   8   3    2.40    0.97
  -9  -8  -3    0.64    1.00
  -9  -8  -3    2.20    1.09
   9   8   3    0.78    1.02
   2  -9  -3   12.62    1.49
   2  -9  -3   12.59    1.46
  -2   9   3   12.53    1.53
   1  -9  -3   17.10    1.63
   1  -9  -3   15.77    1.55
  -1   9   3   14.87    1.52
   0  -9  -3    6.05    1.04
   0  -9  -3    7.49    1.08
   0  -9  -3   11.97    1.10
   0   9   3    9.38    1.22
   0   9   3   10.30    1.02
  -1  -9  -3    4.33    0.90
  -1  -9  -3    3.05    0.79
  -1  -9  -3    4.41    0.75
   1   9   3    3.72    0.91
   1   9   3    5.19    0.89
  -2  -9  -3   12.39    1.17
  -2  -9  -3   11.71    1.28
  -2  -9  -3   10.87    0.99
  -2  -9  -3   12.10    1.12
   2   9   3   12.11    1.25
   2   9   3   14.71    1.29
  -3  -9  -3   24.42    1.44
  -3  -9  -3   25.09    1.51
  -3  -9  -3   28.91    1.81
  -3  -9  -3   25.69    1.52
   3   9   3   28.18    1.78
   3   9   3   28.78    1.79
  -4  -9  -3    0.23    0.59
  -4  -9  -3    0.30    0.54
  -4  -9  -3   -0.26    0.70
   4   9   3    0.54    0.75
   4   9   3    0.26    0.69
  -5  -9  -3    9.16    1.02
  -5  -9  -3    7.55    0.92
  -5  -9  -3    8.36    1.22
   5   9   3    8.73    1.23
   5   9   3    9.55    1.21
  -6  -9  -3   24.99    1.69
  -6  -9  -3   26.71    1.92
  -6  -9  -3   25.31    1.63
   6   9   3   26.83    1.84
  -7  -9  -3    1.96    0.97
  -7  -9  -3    1.60    0.84
  -7  -9  -3    2.36    0.89
   7   9   3    2.68    0.94
  -8  -9  -3    0.56    1.00
  -8  -9  -3    1.12    0.94
   8   9   3    0.94    0.94
   0 -10  -3   19.75    1.69
   0 -10  -3   22.90    1.93
   0  10   3   24.54    2.03
  -1 -10  -3   12.48    1.34
  -1 -10  -3   12.88    1.18
   1  10   3   12.93    1.44
   1  10   3   12.61    1.30
  -2 -10  -3    9.21    1.29
  -2 -10  -3    9.34    1.02
  -2 -10  -3    9.40    1.09
  -2 -10  -3    9.65    1.14
   2  10   3    9.22    1.30
   2  10   3   10.16    1.23
  -3 -10  -3    0.62    0.81
  -3 -10  -3    1.35    0.69
  -3 -10  -3    1.37    0.62
   3  10   3    0.71    0.84
   3  10   3    0.04    0.79
  -4 -10  -3    0.44    0.66
  -4 -10  -3    0.32    0.81
  -4 -10  -3   -0.12    0.58
   4  10   3    0.53    0.80
   4  10   3    0.74    0.82
  -5 -10  -3    1.56    0.74
  -5 -10  -3    1.00    0.89
  -5 -10  -3    0.56    0.62
   5  10   3    1.41    0.87
   5  10   3    0.66    0.91
  -6 -10  -3    1.67    0.85
  -6 -10  -3    0.96    0.96
  -6 -10  -3    2.96    0.82
   6  10   3    2.12    0.99
  -7 -10  -3    5.09    1.24
   5   9  -4   -0.36    0.96
   5   9  -4    1.56    1.02
  -5  -9   4    1.20    1.02
   4   9  -4    0.31    0.91
   4   9  -4    1.24    0.88
  -4  -9   4    1.63    0.95
   3   9  -4    4.82    1.10
   3   9  -4    5.26    1.12
  -3  -9   4    5.86    1.12
   2   9  -4    4.13    1.03
   2   9  -4    5.99    1.19
  -2  -9   4    5.77    1.13
   1   9  -4    8.42    1.26
   1   9  -4    8.90    1.32
  -1  -9   4    8.56    1.28
   0   9  -4    3.60    1.09
   0   9  -4    4.52    1.11
   0  -9   4    4.22    1.09
  -1   9  -4    0.11    0.93
  -1   9  -4    0.66    0.95
   1  -9   4   -0.17    0.87
   7   8  -4    5.10    1.21
   7   8  -4    5.20    1.25
  -7  -8   4    5.00    1.18
   6   8  -4    2.88    1.05
   6   8  -4    1.92    1.03
  -6  -8   4    1.79    1.01
   5   8  -4   11.21    1.38
   5   8  -4    8.29    1.22
  -5  -8   4   10.46    1.32
   4   8  -4    0.60    0.77
   4   8  -4    0.04    0.77
  -4  -8   4    0.02    0.75
   3   8  -4    0.00    0.72
   3   8  -4   -0.85    0.73
  -3  -8   4    0.38    0.74
   2   8  -4   19.41    1.62
   2   8  -4   20.86    1.66
  -2  -8   4   18.45    1.55
   1   8  -4    0.42    0.78
   1   8  -4    0.59    0.72
  -1  -8   4    0.00    0.71
   0   8  -4   10.55    1.25
   0   8  -4   12.71    1.37
   0  -8   4   10.41    1.26
  -1   8  -4   12.32    1.40
  -1   8  -4    9.96    1.25
   1  -8   4   12.50    1.36
  -2   8  -4    1.72    0.93
  -2   8  -4    1.29    0.92
   2  -8   4    1.49    0.88
  -3   8  -4   11.04    1.48
  -3   8  -4   10.35    1.34
   3  -8   4   10.84    1.50
   7   7  -4    1.77    1.00
   7   7  -4    1.52    0.95
  -7  -7   4    2.51    0.77
  -7  -7   4    1.58    0.95
   6   7  -4    2.66    0.99
   6   7  -4    2.17    0.93
  -6  -7   4    2.20    0.69
  -6  -7   4    2.87    0.94
   5   7  -4    3.67    0.92
   5   7  -4    4.32    0.96
  -5  -7   4    4.50    0.68
  -5  -7   4    4.31    0.65
  -5  -7   4    3.79    0.91
   4   7  -4    0.38    0.64
   4   7  -4    0.98    0.73
  -4  -7   4    0.61    0.42
  -4  -7   4    1.20    0.71
  -4  -7   4    0.76    0.44
   3   7  -4    1.87    0.75
   3   7  -4    3.00    0.87
  -3  -7   4    2.78    0.81
  -3  -7   4    2.24    0.38
   2   7  -4    1.50    0.67
   2   7  -4    0.05    0.73
  -2  -7   4    1.33    0.69
   1   7  -4   53.73    2.38
   1   7  -4   56.78    2.38
  -1  -7   4   57.96    2.35
   0   7  -4    4.04    0.85
   0   7  -4    5.70    0.92
  -1   7  -4   11.41    1.22
  -1   7  -4    8.77    1.07
   1  -7   4    8.52    0.60
   1  -7   4    8.60    1.09
  -2   7  -4   -0.59    0.71
  -2   7  -4    0.07    0.73
   2  -7   4    0.66    0.69
  -3   7  -4   -0.48    0.73
  -3   7  -4    0.88    0.85
   3  -7   4    0.13    0.81
  -4   7  -4    0.61    0.83
  -4   7  -4    1.07    0.95
   4  -7   4   -0.59    0.87
   4  -7   4    2.87    1.04
   8   6  -4   -0.46    0.87
   8   6  -4    0.64    0.98
   8   6  -4    0.67    0.74
  -8  -6   4    0.94    1.02
  -8  -6   4    0.98    0.85
   7   6  -4   -0.72    0.76
   7   6  -4   -0.55    0.78
  -7  -6   4    0.84    0.72
  -7  -6   4   -1.29    0.76
   6   6  -4   24.29    1.77
   6   6  -4   23.65    1.32
   6   6  -4   25.09    1.73
  -6  -6   4   25.55    1.75
  -6  -6   4   24.46    1.43
  -6  -6   4   25.44    1.49
   5   6  -4   14.18    0.95
   5   6  -4   16.03    1.43
   5   6  -4   14.44    1.33
  -5  -6   4   11.62    1.21
  -5  -6   4   14.80    1.07
  -5  -6   4   14.98    1.09
   4   6  -4    8.48    1.00
   4   6  -4    7.75    0.60
   4   6  -4    8.18    0.99
   4   6  -4    7.54    0.60
  -4  -6   4    8.65    0.71
  -4  -6   4    7.75    0.96
  -4  -6   4    8.41    0.69
   3   6  -4   48.20    2.11
   3   6  -4   51.42    2.13
  -3  -6   4   45.08    2.01
  -3  -6   4   44.87    1.45
  -3  -6   4   45.17    1.45
   2   6  -4    6.90    0.91
   2   6  -4    7.27    0.93
  -2  -6   4    6.05    0.83
   1   6  -4    0.27    0.50
   1   6  -4    0.25    0.52
  -1  -6   4   -0.26    0.48
   0   6  -4   10.80    1.02
   0   6  -4    9.91    1.01
  -1   6  -4   25.65    1.52
  -1   6  -4   25.55    1.51
   1  -6   4   23.47    0.96
   1  -6   4   24.53    1.48
   1  -6   4   24.19    0.97
  -2   6  -4   48.53    2.09
  -2   6  -4   48.08    2.17
   2  -6   4   43.96    1.63
   2  -6   4   47.43    2.15
  -3   6  -4    0.32    0.64
  -3   6  -4    0.82    0.71
   3  -6   4    1.46    0.74
   3  -6   4    0.40    0.71
   3  -6   4   -0.29    0.49
  -4   6  -4   19.05    1.63
  -4   6  -4   17.34    1.45
   4  -6   4   19.82    1.51
   4  -6   4   23.67    1.80
   4  -6   4   19.12    1.60
  -5   6  -4   17.90    1.72
  -5   6  -4   17.46    1.47
   5  -6   4   19.23    1.64
   5  -6   4   18.99    1.79
   8   5  -4    9.55    1.37
   8   5  -4    8.27    1.07
  -8  -5   4    9.07    1.21
  -8  -5   4    8.22    1.38
   7   5  -4   13.73    1.49
   7   5  -4   11.10    1.25
   7   5  -4   15.13    1.22
  -7  -5   4   13.54    1.42
  -7  -5   4   16.62    1.37
   6   5  -4   11.34    1.22
   6   5  -4    9.65    1.09
   6   5  -4   10.75    0.95
  -6  -5   4   12.51    1.10
  -6  -5   4   12.07    1.23
   5   5  -4    8.64    1.03
   5   5  -4   11.75    1.16
   5   5  -4   11.27    0.85
  -5  -5   4   10.18    0.88
  -5  -5   4   10.49    1.08
  -5  -5   4   10.64    0.93
   4   5  -4    4.93    0.81
   4   5  -4    6.13    0.57
   4   5  -4    7.21    0.59
   4   5  -4    7.54    0.93
  -4  -5   4    5.72    0.81
  -4  -5   4    7.05    0.67
  -4  -5   4    6.67    0.65
   3   5  -4   45.12    1.39
   3   5  -4   47.08    1.90
   3   5  -4   44.13    1.38
   3   5  -4   47.10    1.96
  -3  -5   4   46.69    1.46
  -3  -5   4   42.05    1.84
  -3  -5   4   45.87    1.45
   2   5  -4    1.40    0.56
   2   5  -4    1.79    0.55
  -2  -5   4    1.03    0.51
   1   5  -4   11.82    0.96
   1   5  -4   11.05    0.96
  -1  -5   4    9.29    0.87
   0   5  -4   78.35    2.66
   0   5  -4   80.01    2.65
   0  -5   4   77.12    2.60
  -1   5  -4   41.46    1.77
  -1   5  -4   42.07    1.78
   1  -5   4   40.05    1.27
   1  -5   4   40.56    1.26
   1  -5   4   42.77    1.75
  -2   5  -4    6.83    0.86
  -2   5  -4    8.84    0.91
   2  -5   4    9.27    0.94
   2  -5   4    8.19    0.65
   2  -5   4    9.22    0.68
  -3   5  -4    0.85    0.62
  -3   5  -4    0.65    0.59
   3  -5   4    1.95    0.51
   3  -5   4    2.46    0.72
   3  -5   4    1.09    0.65
  -4   5  -4   40.86    1.92
  -4   5  -4   39.72    2.03
   4  -5   4   40.23    2.09
   4  -5   4   38.40    1.73
   4  -5   4   41.62    2.01
  -5   5  -4    7.33    1.17
  -5   5  -4    6.60    0.95
   5  -5   4    6.33    0.91
   5  -5   4    8.03    1.10
   5  -5   4    7.64    1.18
  -6   5  -4    0.96    0.95
  -6   5  -4    1.42    0.77
   6  -5   4    0.21    0.80
   6  -5   4    1.61    1.01
   8   4  -4   -0.57    0.80
   8   4  -4   -0.38    0.67
  -8  -4   4    0.90    0.91
  -8  -4   4    1.25    0.90
   7   4  -4    4.89    0.84
   7   4  -4    2.46    0.81
   7   4  -4    3.01    0.89
  -7  -4   4    2.72    0.84
  -7  -4   4    3.37    0.96
   6   4  -4    0.71    0.61
   6   4  -4    0.49    0.66
   6   4  -4    0.83    0.54
  -6  -4   4    0.97    0.70
  -6  -4   4    0.85    0.65
   5   4  -4   26.64    1.31
   5   4  -4   26.44    1.51
   5   4  -4   26.09    1.54
  -5  -4   4   28.25    1.56
  -5  -4   4   28.66    1.42
   4   4  -4   75.73    2.31
   4   4  -4   74.13    2.62
   4   4  -4   77.93    2.33
   4   4  -4   76.68    2.60
  -4  -4   4   72.69    2.59
  -4  -4   4   73.89    2.35
   3   4  -4    8.00    0.75
   3   4  -4    7.11    0.54
   3   4  -4    6.90    0.53
   3   4  -4    7.47    0.84
   3   4  -4    7.83    0.79
  -3  -4   4    6.56    0.74
  -3  -4   4    7.47    0.57
   2   4  -4   13.60    0.99
   2   4  -4   14.29    0.54
   2   4  -4   13.54    0.53
   2   4  -4   14.04    0.96
   2   4  -4   13.07    0.90
  -2  -4   4   15.70    0.97
  -2  -4   4   14.02    0.56
   1   4  -4   69.73    2.26
   1   4  -4   72.08    2.32
  -1  -4   4   69.56    2.28
   0   4  -4    0.86    0.40
   0   4  -4    0.30    0.39
   0   4  -4    0.60    0.46
  -1   4  -4    5.24    0.64
  -1   4  -4    4.04    0.62
  -1   4  -4    4.46    0.61
   1  -4   4    4.46    0.33
   1  -4   4    4.88    0.34
   1  -4   4    4.10    0.59
  -2   4  -4   64.44    2.27
  -2   4  -4   65.08    2.28
   2  -4   4   62.92    1.93
   2  -4   4   64.69    2.26
   2  -4   4   65.92    1.95
  -3   4  -4   65.47    2.37
  -3   4  -4   70.43    2.52
   3  -4   4   71.42    2.22
   3  -4   4   70.00    2.45
   3  -4   4   67.12    2.18
   3  -4   4   66.04    2.47
  -4   4  -4   35.38    1.81
  -4   4  -4   32.77    1.65
   4  -4   4   33.61    1.70
   4  -4   4   37.13    1.80
   4  -4   4   36.03    1.56
  -5   4  -4    4.99    0.84
  -5   4  -4    4.50    0.92
   5  -4   4    4.64    0.85
   5  -4   4    4.72    0.78
   5  -4   4    4.64    0.93
  -6   4  -4   34.87    1.85
  -6   4  -4   34.12    2.13
   6  -4   4   35.01    1.90
   6  -4   4   35.42    2.12
  -7   4  -4    4.99    1.24
  -7   4  -4    6.86    1.05
   7  -4   4    8.09    1.36
   7  -4   4    9.16    1.17
   8   3  -4    7.44    1.04
   8   3  -4    9.83    1.37
  -8  -3   4    9.05    1.38
  -8  -3   4    8.01    1.20
   7   3  -4    4.45    0.80
   7   3  -4    5.02    1.03
  -7  -3   4    3.67    0.97
  -7  -3   4    3.45    0.89
   6   3  -4   27.10    1.65
   6   3  -4   26.78    1.50
   6   3  -4   25.96    1.45
   6   3  -4   25.01    1.52
  -6  -3   4   27.65    1.70
  -6  -3   4   28.60    1.62
   5   3  -4   16.89    1.14
   5   3  -4   15.62    1.12
   5   3  -4   17.92    1.27
  -5  -3   4   17.58    1.28
  -5  -3   4   16.25    1.16
   4   3  -4    3.25    0.60
   4   3  -4    2.47    0.57
   4   3  -4    3.30    0.54
  -4  -3   4    3.20    0.54
  -4  -3   4    2.46    0.58
   3   3  -4    0.72    0.41
   3   3  -4    0.80    0.42
   3   3  -4    0.45    0.33
   3   3  -4    0.05    0.35
   3   3  -4    0.42    0.31
  -3  -3   4    0.12    0.38
  -3  -3   4    0.61    0.33
   2   3  -4    7.01    0.46
   2   3  -4    6.85    0.65
   2   3  -4    6.94    0.64
   2   3  -4    6.84    0.62
   2   3  -4    6.84    0.46
  -2  -3   4    8.10    0.67
   1   3  -4  155.10    4.05
   1   3  -4  143.21    3.99
   1   3  -4  145.95    4.08
  -1  -3   4  139.66    3.99
   0   3  -4    8.14    0.65
   0   3  -4    7.79    0.64
  -1   3  -4  109.43    3.15
  -1   3  -4  112.12    3.09
  -1   3  -4  107.07    3.07
   1  -3   4  104.88    3.05
   1  -3   4  102.85    2.72
   1  -3   4  102.49    2.71
  -2   3  -4  163.57    4.24
  -2   3  -4  159.98    4.50
  -2   3  -4  162.94    4.48
  -2   3  -4  161.93    4.52
   2  -3   4  160.01    4.22
   2  -3   4  162.57    4.24
   2  -3   4  157.56    4.47
  -3   3  -4    4.44    0.63
  -3   3  -4    5.09    0.65
  -3   3  -4    4.25    0.54
  -3   3  -4    4.61    0.67
   3  -3   4    4.49    0.53
   3  -3   4    4.43    0.53
   3  -3   4    5.00    0.65
   3  -3   4    4.51    0.64
  -4   3  -4   -0.95    0.40
  -4   3  -4    0.47    0.48
  -4   3  -4   -0.02    0.53
   4  -3   4    0.24    0.47
   4  -3   4    0.37    0.52
   4  -3   4    0.34    0.41
  -5   3  -4    3.42    0.78
  -5   3  -4    3.95    0.72
  -5   3  -4    4.02    0.74
   5  -3   4    3.31    0.77
   5  -3   4    4.58    0.74
   5  -3   4    3.74    0.68
  -6   3  -4   38.41    1.95
  -6   3  -4   38.98    2.14
  -6   3  -4   38.53    1.88
   6  -3   4   36.92    1.86
   6  -3   4   39.61    1.87
   6  -3   4   37.96    2.08
  -7   3  -4   -0.43    0.84
  -7   3  -4    1.75    0.80
  -7   3  -4   -0.17    0.66
   7  -3   4    0.16    0.71
   7  -3   4    0.27    0.87
  -8   3  -4   12.57    1.62
  -8   3  -4   11.73    1.25
  -8   3  -4   12.75    1.44
   8  -3   4   16.09    1.42
   8  -3   4   12.56    1.64
   8   2  -4   -0.12    0.72
   8   2  -4    1.68    0.88
  -8  -2   4    0.13    0.85
  -8  -2   4   -0.22    0.85
   7   2  -4    2.97    0.77
   7   2  -4    4.22    0.96
  -7  -2   4    5.50    1.05
  -7  -2   4    3.61    0.93
   6   2  -4    0.55    0.60
   6   2  -4    0.28    0.54
   6   2  -4    1.77    0.68
  -6  -2   4    1.14    0.68
  -6  -2   4    0.95    0.72
   5   2  -4   34.28    1.65
   5   2  -4   33.04    1.50
   5   2  -4   34.20    1.47
   5   2  -4   31.79    1.56
  -5  -2   4   34.66    1.60
  -5  -2   4   33.42    1.67
   4   2  -4    3.05    0.59
   4   2  -4    2.56    0.52
   4   2  -4    2.66    0.51
   4   2  -4    3.22    0.57
  -4  -2   4    1.80    0.52
  -4  -2   4    1.91    0.49
   3   2  -4  212.00    5.65
   3   2  -4  209.13    5.63
   3   2  -4  208.38    5.71
   3   2  -4  212.27    5.61
   3   2  -4  226.13    5.73
  -3  -2   4  209.47    5.59
  -3  -2   4  207.36    5.63
  -3  -2   4  213.82    5.73
   2   2  -4   91.64    2.46
   2   2  -4   82.21    2.52
   2   2  -4   84.24    2.56
   2   2  -4   86.41    2.56
   2   2  -4   88.01    2.45
  -2  -2   4   88.16    2.55
  -2  -2   4   88.53    2.55
  -2  -2   4   85.73    2.52
   1   2  -4    6.19    0.41
   1   2  -4    4.70    0.45
   1   2  -4    6.38    0.41
   1   2  -4    5.30    0.50
   1   2  -4    5.87    0.52
  -1  -2   4    6.05    0.48
  -1  -2   4    5.99    0.49
  -1  -2   4    5.35    0.52
   0   2  -4   21.06    0.90
   0   2  -4   23.77    0.90
   0   2  -4   21.30    0.99
   0  -2   4   22.22    0.87
   0  -2   4   21.50    0.96
   0  -2   4   22.49    0.86
  -1   2  -4   68.50    1.82
  -1   2  -4   69.33    2.01
  -1   2  -4   67.73    2.02
  -1   2  -4   67.96    2.11
  -1   2  -4   67.50    2.05
  -1   2  -4   69.25    1.82
   1  -2   4   67.12    1.78
   1  -2   4   64.56    1.99
   1  -2   4   65.37    1.78
   1  -2   4   69.55    2.00
  -2   2  -4   28.35    1.11
  -2   2  -4   27.03    1.16
  -2   2  -4   26.94    1.02
  -2   2  -4   26.32    1.13
  -2   2  -4   25.62    1.08
  -2   2  -4   25.25    1.01
   2  -2   4   26.70    1.09
   2  -2   4   25.55    0.92
   2  -2   4   29.06    1.12
   2  -2   4   25.39    0.94
  -3   2  -4   42.09    1.53
  -3   2  -4   40.02    1.61
  -3   2  -4   44.50    1.61
  -3   2  -4   43.46    1.52
  -3   2  -4   42.30    1.62
   3  -2   4   41.99    1.47
   3  -2   4   43.37    1.46
   3  -2   4   43.31    1.60
   3  -2   4   44.37    1.58
  -4   2  -4  110.65    3.21
  -4   2  -4   99.21    3.25
  -4   2  -4  107.86    3.34
  -4   2  -4  107.50    3.22
   4  -2   4  107.06    3.18
   4  -2   4  106.86    3.17
   4  -2   4  107.62    3.32
  -5   2  -4   82.89    3.01
  -5   2  -4   89.60    2.91
  -5   2  -4   85.02    2.85
   5  -2   4   88.96    2.79
   5  -2   4   84.34    2.84
   5  -2   4   95.22    3.08
  -6   2  -4   11.76    1.08
  -6   2  -4   12.34    1.16
  -6   2  -4   11.69    1.23
   6  -2   4   11.88    1.02
   6  -2   4   11.55    1.18
   6  -2   4   10.44    0.99
  -7   2  -4    1.56    0.87
  -7   2  -4    1.19    0.77
   7  -2   4    1.11    0.81
   7  -2   4    1.05    0.66
  -8   2  -4   17.91    1.56
  -8   2  -4   16.84    1.75
   8  -2   4   15.69    1.30
   8  -2   4   16.73    1.69
   8   1  -4    6.04    1.13
   8   1  -4    4.81    1.00
  -8  -1   4    4.72    1.06
   7   1  -4   20.00    1.67
   7   1  -4   22.38    1.54
  -7  -1   4   22.87    1.75
   6   1  -4    3.23    0.72
   6   1  -4    5.52    0.98
   6   1  -4    3.30    0.80
  -6  -1   4    3.49    0.79
  -6  -1   4    2.07    0.76
   5   1  -4   41.70    1.72
   5   1  -4   42.26    1.57
   5   1  -4   40.68    1.80
   5   1  -4   37.91    1.81
  -5  -1   4   42.60    1.90
  -5  -1   4   42.36    1.80
  -5  -1   4   40.95    1.55
   4   1  -4  100.56    3.09
   4   1  -4   97.13    3.05
   4   1  -4   99.86    3.02
   4   1  -4   93.99    3.08
   4   1  -4   95.15    2.83
  -4  -1   4   97.14    3.01
  -4  -1   4   99.92    3.12
  -4  -1   4  100.93    2.84
   3   1  -4   21.98    1.05
   3   1  -4   21.73    1.06
   3   1  -4   20.57    0.93
   3   1  -4   20.83    1.07
   3   1  -4   20.72    1.05
   3   1  -4   21.10    1.05
  -3  -1   4   21.25    0.92
  -3  -1   4   22.95    1.11
   2   1  -4   21.23    0.92
   2   1  -4   22.81    0.92
   2   1  -4   22.16    0.94
   2   1  -4   22.82    0.97
   2   1  -4   22.74    0.93
  -2  -1   4   21.46    0.91
  -2  -1   4   22.18    0.95
  -2  -1   4   21.16    0.89
   1   1  -4   14.06    0.65
   1   1  -4   14.31    0.71
   1   1  -4   14.26    0.66
   1   1  -4   12.76    0.58
  -1  -1   4   14.64    0.70
  -1  -1   4   15.67    0.66
  -1  -1   4   13.83    0.62
   0   1  -4   82.24    2.27
   0   1  -4   86.24    2.41
   0   1  -4   85.69    2.21
   0   1  -4   85.74    2.28
   0  -1   4   83.35    2.26
   0  -1   4   84.10    2.26
   0  -1   4   86.85    2.42
  -1   1  -4   65.20    1.98
  -1   1  -4   65.10    1.82
  -1   1  -4   67.17    1.82
  -1   1  -4   65.43    1.75
  -1   1  -4   64.81    1.76
   1  -1   4   65.29    1.76
   1  -1   4   63.05    1.80
   1  -1   4   63.66    1.81
  -2   1  -4    4.09    0.44
  -2   1  -4    5.46    0.47
  -2   1  -4    4.44    0.43
  -2   1  -4    4.78    0.41
  -2   1  -4    4.85    0.39
   2  -1   4    4.57    0.39
   2  -1   4    3.94    0.37
   2  -1   4    4.29    0.41
   2  -1   4    4.93    0.45
  -3   1  -4  387.45    9.91
  -3   1  -4  377.45    9.97
  -3   1  -4  401.37    9.97
  -3   1  -4  390.69    9.91
  -3   1  -4  385.74    9.86
   3  -1   4  393.73    9.97
   3  -1   4  399.23    9.90
   3  -1   4  388.35    9.87
  -4   1  -4   34.01    1.26
  -4   1  -4   34.03    1.44
  -4   1  -4   31.48    1.41
  -4   1  -4   34.74    1.45
  -4   1  -4   34.22    1.46
   4  -1   4   32.94    1.36
   4  -1   4   34.82    1.44
   4  -1   4   35.36    1.30
  -5   1  -4    4.60    0.72
  -5   1  -4    4.89    0.77
  -5   1  -4    4.55    0.71
   5  -1   4    5.18    0.61
   5  -1   4    5.11    0.64
   5  -1   4    4.60    0.71
  -6   1  -4   18.44    1.33
  -6   1  -4   18.01    1.40
  -6   1  -4   17.89    1.38
   6  -1   4   17.05    1.33
   6  -1   4   19.47    1.11
   6  -1   4   18.93    1.27
  -7   1  -4    5.04    0.92
  -7   1  -4    7.35    1.11
  -7   1  -4    6.62    0.91
   7  -1   4    8.75    1.09
   7  -1   4    6.49    0.78
  -8   1  -4   30.47    2.07
  -8   1  -4   32.70    2.01
   8  -1   4   30.42    1.61
   8  -1   4   32.14    2.04
  -9   1  -4    6.18    1.30
  -9   1  -4    7.11    1.30
   9  -1   4    4.91    1.20
   8   0  -4    1.97    0.94
   8   0  -4    1.72    0.86
  -8   0   4    1.73    0.97
   7   0  -4    1.94    0.84
   7   0  -4    1.78    0.80
  -7   0   4    1.98    0.87
   6   0  -4    7.44    0.97
   6   0  -4    6.17    0.95
  -6   0   4    7.73    1.03
   5   0  -4    3.19    0.65
   5   0  -4    3.95    0.69
   5   0  -4    3.97    0.76
  -5   0   4    3.81    0.76
  -5   0   4    4.19    0.49
   4   0  -4   37.72    1.64
   4   0  -4   39.27    1.65
   4   0  -4   37.90    1.65
   4   0  -4   37.93    1.33
   4   0  -4   41.20    1.73
  -4   0   4   44.31    1.75
  -4   0   4   39.89    1.33
   3   0  -4   80.66    2.55
   3   0  -4   80.46    2.31
   3   0  -4   83.24    2.58
   3   0  -4   79.38    2.55
   3   0  -4   82.24    2.59
  -3   0   4   92.27    2.66
  -3   0   4   81.90    2.30
   2   0  -4  150.04    4.21
   2   0  -4  161.15    4.20
   2   0  -4  151.55    4.16
   2   0  -4  150.18    4.01
   2   0  -4  155.03    4.15
  -2   0   4  162.05    4.14
  -2   0   4  154.40    4.19
  -2   0   4  152.18    4.01
   1   0  -4   96.57    2.59
   1   0  -4   95.73    2.59
   1   0  -4   98.95    2.61
  -1   0   4   93.89    2.59
  -1   0   4   98.26    2.57
  -1   0   4   95.75    2.61
   0   0  -4    2.97    0.32
   0   0  -4    3.03    0.22
   0   0  -4    3.29    0.26
   0   0   4    3.46    0.25
  -1   0  -4   36.11    1.01
  -1   0  -4   36.75    1.12
  -1   0  -4   37.10    1.01
  -1   0  -4   36.12    1.11
   1   0   4   35.63    1.12
   1   0   4   37.22    1.00
   1   0   4   36.00    0.98
  -2   0  -4   13.98    0.65
  -2   0  -4   14.01    0.65
  -2   0  -4   14.83    0.66
  -2   0  -4   14.99    0.66
   2   0   4   15.64    0.68
   2   0   4   13.60    0.65
   2   0   4   14.71    0.62
   2   0   4   15.02    0.66
  -3   0  -4    0.75    0.32
  -3   0  -4    0.66    0.36
  -3   0  -4    0.40    0.25
  -3   0  -4    0.95    0.36
  -3   0  -4    0.48    0.33
   3   0   4    0.74    0.33
   3   0   4    0.82    0.31
   3   0   4    1.36    0.33
   3   0   4    1.34    0.36
  -4   0  -4  216.66    5.71
  -4   0  -4  227.89    6.01
  -4   0  -4  226.28    5.96
  -4   0  -4  219.52    6.00
  -4   0  -4  223.16    5.95
   4   0   4  223.07    5.99
   4   0   4  225.18    5.95
  -5   0  -4   47.24    1.92
  -5   0  -4   48.63    1.89
  -5   0  -4   45.69    1.86
  -5   0  -4   47.22    1.89
  -5   0  -4   47.47    1.55
   5   0   4   49.77    1.58
   5   0   4   49.42    1.91
   5   0   4   49.80    1.84
  -6   0  -4   46.23    2.07
  -6   0  -4   45.81    2.04
  -6   0  -4   48.61    2.04
  -6   0  -4   48.08    1.64
   6   0   4   52.02    2.10
   6   0   4   50.06    1.68
   6   0   4   48.85    1.97
  -7   0  -4   20.82    1.53
  -7   0  -4   21.33    1.52
  -7   0  -4   20.85    1.58
   7   0   4   21.27    1.59
   7   0   4   22.20    1.16
  -8   0  -4    1.89    0.83
  -8   0  -4    2.91    0.95
  -8   0  -4    3.05    0.96
   8   0   4    2.45    0.90
   8   0   4    3.42    0.67
  -9   0  -4   17.84    1.71
  -9   0  -4   18.62    1.79
   9   0   4   15.63    1.63
   8  -1  -4   10.21    1.38
   8  -1  -4   10.90    1.31
  -8   1   4   12.80    1.59
   7  -1  -4   32.20    2.03
   7  -1  -4   29.14    1.87
  -7   1   4   28.22    1.97
   6  -1  -4    9.89    1.14
   6  -1  -4   10.23    1.11
  -6   1   4   10.23    1.14
   5  -1  -4   17.61    1.33
   5  -1  -4   20.20    1.31
   5  -1  -4   19.24    1.37
  -5   1   4   18.54    0.82
  -5   1   4   20.07    1.38
   4  -1  -4   27.00    1.42
   4  -1  -4   26.15    1.37
   4  -1  -4   26.34    1.39
   4  -1  -4   28.60    1.39
  -4   1   4   28.27    0.94
  -4   1   4   27.73    1.42
   3  -1  -4   54.38    1.96
   3  -1  -4   57.16    1.99
   3  -1  -4   55.08    1.94
  -3   1   4   52.37    1.51
  -3   1   4   59.50    1.98
   2  -1  -4    5.81    0.58
   2  -1  -4    6.48    0.36
   2  -1  -4    6.01    0.56
   2  -1  -4    5.57    0.55
   2  -1  -4    5.89    0.60
  -2   1   4    6.14    0.34
  -2   1   4    6.93    0.59
  -2   1   4    6.82    0.59
   1  -1  -4   97.08    2.59
   1  -1  -4   94.81    2.58
   1  -1  -4   94.77    2.71
   1  -1  -4   91.52    2.43
  -1   1   4   89.84    2.53
  -1   1   4   93.32    2.56
   0  -1  -4   31.88    0.91
   0  -1  -4   30.49    0.90
   0  -1  -4   31.70    1.12
   0   1   4   30.25    0.86
   0   1   4   31.06    0.88
  -1  -1  -4   86.13    2.38
  -2  -1  -4  264.38    6.62
  -2  -1  -4  260.38    6.73
  -2  -1  -4  256.01    6.63
  -2  -1  -4  261.70    6.73
   2   1   4  273.30    6.59
   2   1   4  263.31    6.72
   2   1   4  269.00    6.74
  -3  -1  -4   28.10    0.87
  -3  -1  -4   28.58    1.13
  -3  -1  -4   29.51    1.13
  -3  -1  -4   30.75    1.12
  -3  -1  -4   28.69    1.11
   3   1   4   29.44    1.12
   3   1   4   29.62    1.10
   3   1   4   29.08    1.09
   3   1   4   28.20    1.05
  -4  -1  -4    4.44    0.56
  -4  -1  -4    4.78    0.37
  -4  -1  -4    4.09    0.50
  -4  -1  -4    4.68    0.57
  -4  -1  -4    4.02    0.55
   4   1   4    3.14    0.50
   4   1   4    3.81    0.49
  -5  -1  -4  130.34    3.89
  -5  -1  -4  134.02    3.98
  -5  -1  -4  129.61    3.49
  -5  -1  -4  135.89    3.91
  -5  -1  -4  138.18    3.97
   5   1   4  131.69    3.88
   5   1   4  137.91    3.94
  -6  -1  -4   28.42    1.52
  -6  -1  -4   24.69    1.43
  -6  -1  -4   26.65    1.50
  -6  -1  -4   25.24    0.98
   6   1   4   26.14    1.37
   6   1   4   26.06    0.99
   6   1   4   24.91    1.40
  -7  -1  -4    2.25    0.75
  -7  -1  -4    1.75    0.40
  -7  -1  -4    1.65    0.81
  -7  -1  -4    1.21    0.74
   7   1   4    1.08    0.39
   7   1   4    1.96    0.71
  -8  -1  -4    2.98    0.88
  -8  -1  -4    3.56    0.97
  -8  -1  -4    4.88    0.97
   8   1   4    5.79    0.64
   8   1   4    5.11    1.02
  -9  -1  -4   23.48    1.94
  -9  -1  -4   24.87    1.96
   9   1   4   22.13    1.85
   7  -2  -4   20.45    1.68
   7  -2  -4   25.08    1.92
  -7   2   4   25.31    1.90
   6  -2  -4   10.53    1.15
   6  -2  -4   11.14    1.25
  -6   2   4    9.59    1.19
   5  -2  -4   11.09    1.17
   5  -2  -4   12.62    1.19
  -5   2   4   10.92    1.13
   4  -2  -4    7.02    0.85
   4  -2  -4    9.48    0.95
   4  -2  -4   11.13    0.96
  -4   2   4    9.29    0.91
   3  -2  -4   50.94    1.92
   3  -2  -4   52.71    1.97
   3  -2  -4   52.12    1.95
  -3   2   4   52.11    1.92
   2  -2  -4  174.31    4.61
   2  -2  -4  158.71    4.57
   2  -2  -4  166.28    4.66
  -2   2   4  168.94    4.56
   1  -2  -4   97.31    2.89
   1  -2  -4   97.25    2.75
   1  -2  -4  101.19    2.77
  -1   2   4   98.66    2.88
  -1   2   4   96.48    2.73
  -1   2   4   99.79    2.77
   0  -2  -4  169.52    4.62
   0  -2  -4  171.70    4.45
   0  -2  -4  173.24    4.46
   0   2   4  174.74    4.60
   0   2   4  175.56    4.43
   0   2   4  177.88    4.46
  -1  -2  -4    1.01    0.21
  -1  -2  -4    0.57    0.19
  -1  -2  -4    0.32    0.27
  -1  -2  -4    0.44    0.25
   1   2   4    0.43    0.24
   1   2   4    0.59    0.18
  -2  -2  -4   68.42    1.93
  -2  -2  -4   73.74    1.96
  -2  -2  -4   71.44    2.09
  -2  -2  -4   71.86    2.10
  -2  -2  -4   71.12    1.95
   2   2   4   70.92    2.10
   2   2   4   67.20    1.93
   2   2   4   75.07    1.93
  -3  -2  -4   70.50    2.12
  -3  -2  -4   71.25    2.13
  -3  -2  -4   67.46    2.05
  -3  -2  -4   70.91    2.03
   3   2   4   66.79    2.03
   3   2   4   67.69    2.00
   3   2   4   72.50    2.11
   3   2   4   72.46    2.13
  -4  -2  -4   16.15    0.94
  -4  -2  -4   15.59    0.86
  -4  -2  -4   14.37    0.88
  -4  -2  -4   15.38    0.87
   4   2   4   16.02    0.89
   4   2   4   14.83    0.85
  -5  -2  -4   98.01    3.07
  -5  -2  -4   96.21    3.08
  -5  -2  -4  102.90    3.10
  -5  -2  -4  103.29    3.14
   5   2   4   98.37    3.06
   5   2   4  105.95    3.12
  -6  -2  -4   36.95    1.74
  -6  -2  -4   41.92    1.77
  -6  -2  -4   36.55    1.75
   6   2   4   40.17    1.74
   6   2   4   38.92    1.67
  -7  -2  -4   64.43    2.60
  -7  -2  -4   63.33    2.50
  -7  -2  -4   61.52    2.51
   7   2   4   65.28    1.81
   7   2   4   65.68    2.54
  -8  -2  -4   15.35    1.47
  -8  -2  -4   10.79    1.19
  -8  -2  -4   11.98    1.26
   8   2   4   14.81    0.87
   8   2   4   15.52    1.39
  -9  -2  -4    3.59    1.16
  -9  -2  -4    4.02    1.08
   9   2   4    3.22    0.97
 -10  -2  -4    9.53    1.49
 -10  -2  -4    7.31    1.34
   7  -3  -4   44.86    2.54
   7  -3  -4   41.37    2.44
  -7   3   4   53.37    2.66
   6  -3  -4   19.99    1.71
   6  -3  -4   23.32    1.74
  -6   3   4   19.09    1.68
   5  -3  -4   19.33    1.49
   5  -3  -4   17.62    1.47
  -5   3   4   19.15    1.49
   4  -3  -4   47.31    2.06
   4  -3  -4   48.10    2.05
   4  -3  -4   45.37    1.97
  -4   3   4   44.68    1.98
   3  -3  -4    4.41    0.67
   3  -3  -4    3.92    0.71
   3  -3  -4    4.28    0.66
  -3   3   4    5.65    0.73
   2  -3  -4   39.53    1.63
   2  -3  -4   41.12    1.57
   2  -3  -4   36.19    1.47
  -2   3   4   38.94    1.52
   1  -3  -4   10.15    0.70
   1  -3  -4   10.56    0.71
   1  -3  -4    9.91    0.79
  -1   3   4   11.06    0.70
   0  -3  -4  251.41    6.50
   0  -3  -4  255.14    6.35
   0  -3  -4  257.32    6.51
   0  -3  -4  260.62    6.64
   0   3   4  240.74    6.47
   0   3   4  246.84    6.48
   0   3   4  260.80    6.63
  -1  -3  -4   16.26    0.75
  -1  -3  -4   18.01    0.76
  -1  -3  -4   17.01    0.84
  -1  -3  -4   17.80    0.74
  -1  -3  -4   17.49    0.84
   1   3   4   17.54    0.73
   1   3   4   17.76    0.81
   1   3   4   18.82    0.73
  -2  -3  -4    5.42    0.41
  -2  -3  -4    5.36    0.44
  -2  -3  -4    5.14    0.43
  -2  -3  -4    4.81    0.50
  -2  -3  -4    3.71    0.45
  -2  -3  -4    5.55    0.55
   2   3   4    4.66    0.40
   2   3   4    4.50    0.49
   2   3   4    4.24    0.37
   2   3   4    4.70    0.41
  -3  -3  -4  162.09    4.38
  -3  -3  -4  167.75    4.48
  -3  -3  -4  163.91    4.47
  -3  -3  -4  165.00    4.37
  -3  -3  -4  162.41    4.13
   3   3   4  155.06    4.35
   3   3   4  162.29    4.46
   3   3   4  176.18    4.37
   3   3   4  167.03    4.47
  -4  -3  -4   57.79    1.97
  -4  -3  -4   59.53    1.98
  -4  -3  -4   58.02    1.94
  -4  -3  -4   57.90    1.91
   4   3   4   60.57    1.99
   4   3   4   63.24    1.95
  -5  -3  -4   35.49    1.49
  -5  -3  -4   34.13    1.49
  -5  -3  -4   33.67    1.46
  -5  -3  -4   34.66    1.47
   5   3   4   37.02    1.49
   5   3   4   37.44    1.51
  -6  -3  -4   14.85    1.11
  -6  -3  -4   15.13    1.16
  -6  -3  -4   18.29    1.21
   6   3   4   14.54    1.09
   6   3   4   15.37    1.07
  -7  -3  -4   23.38    1.56
  -7  -3  -4   24.34    1.51
  -7  -3  -4   22.82    1.53
   7   3   4   24.09    1.49
  -8  -3  -4   10.68    1.17
  -8  -3  -4   10.54    1.14
  -8  -3  -4   15.97    1.43
   8   3   4   14.23    1.36
  -9  -3  -4   -0.10    0.94
  -9  -3  -4    2.00    0.94
   9   3   4    1.25    0.88
 -10  -3  -4    5.81    1.34
 -10  -3  -4    4.49    1.25
  10   3   4    4.64    1.15
   6  -4  -4   19.19    1.66
   6  -4  -4   20.81    1.86
  -6   4   4   23.04    1.89
   5  -4  -4    0.12    0.75
   5  -4  -4   -0.79    0.62
  -5   4   4   -0.63    0.66
   4  -4  -4   59.81    2.50
   4  -4  -4   62.31    2.53
  -4   4   4   60.53    2.47
   3  -4  -4   15.20    1.22
   3  -4  -4   15.07    1.22
  -3   4   4   11.96    1.03
   2  -4  -4   32.61    1.44
   2  -4  -4   33.23    1.58
   2  -4  -4   34.83    1.50
  -2   4   4   32.10    1.47
   1  -4  -4  173.15    4.78
   1  -4  -4  173.36    4.80
   1  -4  -4  179.51    4.93
  -1   4   4  170.52    4.77
   0  -4  -4  145.28    4.07
   0  -4  -4  146.82    3.98
   0  -4  -4  141.68    3.96
   0  -4  -4  143.07    3.73
   0   4   4  142.04    3.95
  -1  -4  -4    4.05    0.41
  -1  -4  -4    4.45    0.53
  -1  -4  -4    3.26    0.47
  -1  -4  -4    3.23    0.44
  -1  -4  -4    3.46    0.44
   1   4   4    3.12    0.43
   1   4   4    4.15    0.46
   1   4   4    3.28    0.46
  -2  -4  -4   17.04    0.83
  -2  -4  -4   17.09    0.89
  -2  -4  -4   17.38    0.89
  -2  -4  -4   16.53    0.85
  -2  -4  -4   16.71    0.81
  -2  -4  -4   15.90    0.93
   2   4   4   17.69    0.83
   2   4   4   17.86    0.80
   2   4   4   17.81    0.84
  -3  -4  -4    7.30    0.62
  -3  -4  -4    8.12    0.71
  -3  -4  -4    8.62    0.65
  -3  -4  -4    7.41    0.65
  -3  -4  -4    7.28    0.48
   3   4   4    7.76    0.62
   3   4   4    7.82    0.66
   3   4   4    7.13    0.48
  -4  -4  -4    0.78    0.37
  -4  -4  -4    0.90    0.36
  -4  -4  -4    0.62    0.36
  -4  -4  -4    0.18    0.35
   4   4   4    0.15    0.35
   4   4   4    0.46    0.35
  -5  -4  -4   13.15    0.96
  -5  -4  -4   10.52    0.86
  -5  -4  -4   13.34    0.96
  -5  -4  -4   13.42    0.90
   5   4   4    9.16    0.79
   5   4   4   13.04    0.92
  -6  -4  -4   63.53    2.30
  -6  -4  -4   59.55    2.28
  -6  -4  -4   60.51    2.29
   6   4   4   59.60    2.23
   6   4   4   63.90    2.29
  -7  -4  -4   54.27    2.29
  -7  -4  -4   55.80    2.28
  -7  -4  -4   56.45    2.34
   7   4   4   57.03    2.30
  -8  -4  -4    9.41    1.20
  -8  -4  -4    5.04    0.91
  -8  -4  -4    7.18    1.07
   8   4   4    9.09    1.12
  -9  -4  -4   10.12    1.30
  -9  -4  -4   12.21    1.48
   9   4   4   14.58    1.47
 -10  -4  -4    2.06    1.13
 -10  -4  -4    0.92    1.05
  10   4   4    0.51    0.92
   6  -5  -4   27.06    2.10
   6  -5  -4   30.00    2.21
  -6   5   4   26.83    2.12
   5  -5  -4   19.99    1.77
   5  -5  -4   22.34    1.79
  -5   5   4   21.18    1.78
   4  -5  -4    9.58    1.14
   4  -5  -4    8.80    1.14
  -4   5   4    8.44    1.09
   3  -5  -4   53.51    2.29
   3  -5  -4   50.84    2.20
  -3   5   4   49.14    2.16
   2  -5  -4   32.93    1.70
   2  -5  -4   32.48    1.58
  -2   5   4   35.20    1.61
   1  -5  -4    0.67    0.46
   1  -5  -4    0.69    0.54
   1  -5  -4    0.93    0.42
   1  -5  -4    0.57    0.20
  -1   5   4    0.65    0.44
   0  -5  -4    2.48    0.51
   0  -5  -4    2.02    0.56
   0  -5  -4    2.62    0.34
   0  -5  -4    3.28    0.50
   0   5   4    2.88    0.53
  -1  -5  -4   42.91    1.61
  -1  -5  -4   41.00    1.56
  -1  -5  -4   42.67    1.59
  -1  -5  -4   42.83    1.43
  -1  -5  -4   43.70    1.59
   1   5   4   42.88    1.58
  -2  -5  -4  252.18    6.66
  -2  -5  -4  253.83    6.70
  -2  -5  -4  248.46    6.68
  -2  -5  -4  244.72    6.61
  -2  -5  -4  252.47    6.57
   2   5   4  255.97    6.66
   2   5   4  256.30    6.59
  -3  -5  -4    4.66    0.44
  -3  -5  -4    4.29    0.55
  -3  -5  -4    4.25    0.56
  -3  -5  -4    4.52    0.56
  -3  -5  -4    3.41    0.53
   3   5   4    2.92    0.48
   3   5   4    3.28    0.42
   3   5   4    3.49    0.51
  -4  -5  -4   10.77    0.89
  -4  -5  -4    9.27    0.78
  -4  -5  -4   10.44    0.84
  -4  -5  -4   11.08    0.86
   4   5   4   11.93    0.58
   4   5   4   11.97    0.88
   4   5   4   10.85    0.85
  -5  -5  -4   90.92    2.93
  -5  -5  -4   91.92    2.93
  -5  -5  -4   86.41    2.89
  -5  -5  -4   94.43    2.97
   5   5   4   94.33    2.93
   5   5   4   89.42    2.90
  -6  -5  -4   18.76    1.26
  -6  -5  -4   19.25    1.25
  -6  -5  -4   18.13    1.30
   6   5   4   19.67    1.20
   6   5   4   18.30    1.23
  -7  -5  -4   -0.26    0.51
  -7  -5  -4    0.33    0.59
  -7  -5  -4   -0.06    0.61
   7   5   4   -0.05    0.59
  -8  -5  -4    0.14    0.72
  -8  -5  -4   -0.15    0.74
  -8  -5  -4   -0.18    0.67
   8   5   4    0.29    0.67
  -9  -5  -4   18.19    1.71
  -9  -5  -4   22.87    1.84
   9   5   4   22.28    1.79
 -10  -5  -4    7.61    1.48
 -10  -5  -4    8.50    1.44
  10   5   4    8.80    1.35
   5  -6  -4    5.40    1.14
   5  -6  -4    4.91    1.16
  -5   6   4    7.39    1.33
   4  -6  -4   -0.19    0.69
   4  -6  -4   -0.92    0.76
  -4   6   4    0.47    0.79
   3  -6  -4    8.64    1.04
   3  -6  -4    8.63    1.09
  -3   6   4    9.04    1.09
   2  -6  -4   16.01    1.31
   2  -6  -4   17.05    1.32
  -2   6   4   16.97    1.29
   1  -6  -4    1.33    0.28
   1  -6  -4    1.00    0.62
   1  -6  -4    1.57    0.55
  -1   6   4    0.67    0.49
   0  -6  -4   96.79    3.13
   0  -6  -4   93.14    2.70
   0  -6  -4  101.39    3.12
   0   6   4   97.46    2.79
   0   6   4   92.27    3.04
  -1  -6  -4  144.31    4.25
  -1  -6  -4  142.16    4.24
  -1  -6  -4  151.29    4.22
  -1  -6  -4  149.53    4.24
  -1  -6  -4  144.91    4.02
   1   6   4  144.99    4.10
   1   6   4  147.90    4.24
  -2  -6  -4   17.06    1.03
  -2  -6  -4   17.65    1.04
  -2  -6  -4   17.85    1.02
  -2  -6  -4   17.89    1.11
   2   6   4   17.28    1.05
  -3  -6  -4    4.11    0.58
  -3  -6  -4    3.05    0.52
  -3  -6  -4    2.92    0.58
  -3  -6  -4    3.74    0.50
  -3  -6  -4    2.66    0.54
   3   6   4    3.31    0.51
   3   6   4    3.17    0.57
  -4  -6  -4    6.21    0.75
  -4  -6  -4    6.24    0.76
  -4  -6  -4    7.10    0.76
  -4  -6  -4    6.93    0.54
   4   6   4    5.75    0.69
   4   6   4    6.34    0.55
   4   6   4    6.03    0.72
  -5  -6  -4   30.93    1.53
  -5  -6  -4   32.75    1.58
  -5  -6  -4   33.10    1.53
   5   6   4   31.09    1.49
   5   6   4   33.04    1.56
   5   6   4   31.69    1.10
  -6  -6  -4    2.04    0.62
  -6  -6  -4    1.59    0.63
  -6  -6  -4    1.40    0.65
   6   6   4    2.44    0.61
   6   6   4    2.21    0.65
  -7  -6  -4   20.70    1.47
  -7  -6  -4   20.98    1.54
  -7  -6  -4   23.79    1.56
   7   6   4   18.46    1.44
  -8  -6  -4   37.67    2.07
  -8  -6  -4   42.92    2.21
  -8  -6  -4   39.17    2.15
   8   6   4   39.23    2.13
  -9  -6  -4    6.29    1.23
  -9  -6  -4    4.69    1.19
   9   6   4    7.80    1.22
   4  -7  -4   23.04    1.90
   4  -7  -4   26.85    2.01
  -4   7   4   26.30    2.06
   3  -7  -4    6.75    1.14
   3  -7  -4    9.09    1.19
  -3   7   4    7.03    1.13
   2  -7  -4    4.30    0.86
   2  -7  -4    5.92    1.04
  -2   7   4    3.60    0.84
   1  -7  -4   68.38    2.68
   1  -7  -4   72.81    2.68
  -1   7   4   64.71    2.58
  -1   7   4   65.05    2.08
   0  -7  -4   11.63    1.12
   0  -7  -4   14.33    1.16
   0  -7  -4   13.19    0.77
   0   7   4   11.54    0.89
   0   7   4   11.54    1.05
  -1  -7  -4    3.95    0.70
  -1  -7  -4    3.87    0.65
  -1  -7  -4    4.47    0.71
   1   7   4    4.29    0.64
   1   7   4    3.24    0.65
  -2  -7  -4    5.22    0.68
  -2  -7  -4    4.99    0.68
  -2  -7  -4    4.58    0.76
   2   7   4    5.80    0.79
   2   7   4    6.11    0.78
  -3  -7  -4   95.77    3.02
  -3  -7  -4   95.99    2.90
  -3  -7  -4   91.83    3.13
  -3  -7  -4   96.50    3.05
   3   7   4   95.54    3.13
  -4  -7  -4   60.00    2.21
  -4  -7  -4   63.26    2.27
  -4  -7  -4   61.35    1.97
  -4  -7  -4   59.35    2.32
   4   7   4   57.00    2.24
  -5  -7  -4    2.95    0.70
  -5  -7  -4    3.92    0.66
  -5  -7  -4    3.23    0.69
   5   7   4    4.23    0.53
   5   7   4    4.00    0.75
   5   7   4    3.25    0.65
  -6  -7  -4   34.12    1.73
  -6  -7  -4   27.83    1.70
  -6  -7  -4   30.62    1.64
   6   7   4   30.08    1.68
  -7  -7  -4   26.03    1.62
  -7  -7  -4   24.59    1.69
  -7  -7  -4   25.17    1.72
   7   7   4   24.13    1.66
  -8  -7  -4    1.80    0.87
  -8  -7  -4    0.81    0.80
   8   7   4    1.26    0.82
  -9  -7  -4    3.45    1.08
  -9  -7  -4    2.94    1.10
   9   7   4    2.41    0.97
   3  -8  -4    0.55    0.90
   3  -8  -4   -0.56    0.75
  -3   8   4   -0.56    0.82
   2  -8  -4    6.32    1.08
   2  -8  -4    4.20    1.03
  -2   8   4    6.09    1.08
   1  -8  -4    1.23    0.72
   1  -8  -4    2.29    0.83
  -1   8   4    2.90    0.83
   0  -8  -4   10.75    1.17
   0  -8  -4   13.02    1.23
   0   8   4   12.86    1.26
   0   8   4   12.86    1.03
  -1  -8  -4   14.01    1.15
  -1  -8  -4   12.73    1.20
  -1  -8  -4   11.84    1.02
   1   8   4   11.41    1.09
   1   8   4   10.34    0.98
  -2  -8  -4   64.06    2.34
  -2  -8  -4   65.16    2.40
  -2  -8  -4   64.92    2.54
   2   8   4   66.02    2.43
   2   8   4   62.09    2.50
  -3  -8  -4    4.97    0.85
  -3  -8  -4    4.80    0.71
  -3  -8  -4    4.27    0.70
  -3  -8  -4    5.41    0.80
   3   8   4    3.73    0.76
   3   8   4    8.06    0.98
  -4  -8  -4    0.56    0.46
  -4  -8  -4    0.04    0.59
  -4  -8  -4   -0.19    0.53
  -4  -8  -4    0.19    0.50
   4   8   4    0.22    0.58
  -5  -8  -4    1.19    0.62
  -5  -8  -4    1.56    0.69
  -5  -8  -4    0.31    0.55
   5   8   4    0.52    0.61
  -6  -8  -4    1.72    0.75
  -6  -8  -4    1.11    0.63
  -6  -8  -4    1.37    0.73
   6   8   4    2.12    0.77
  -7  -8  -4   12.87    1.38
  -7  -8  -4   15.38    1.41
  -7  -8  -4   12.36    1.24
   7   8   4   12.98    1.34
  -8  -8  -4    8.46    1.22
  -8  -8  -4    5.02    1.10
   8   8   4    5.81    1.10
  -9  -8  -4   13.83    1.61
  -9  -8  -4   12.99    1.50
   9   8   4   14.49    1.65
   1  -9  -4    1.65    0.91
   1  -9  -4    1.44    0.82
  -1   9   4    2.18    0.93
   0  -9  -4    2.93    0.76
   0  -9  -4    3.65    0.90
   0  -9  -4    2.84    0.84
   0   9   4    3.76    0.75
   0   9   4    1.40    0.85
  -1  -9  -4   30.51    1.84
  -1  -9  -4   28.77    1.56
  -1  -9  -4   28.45    1.78
   1   9   4   27.24    1.58
   1   9   4   28.39    1.83
  -2  -9  -4    5.77    0.89
  -2  -9  -4    4.20    0.76
  -2  -9  -4    5.27    0.89
  -2  -9  -4    4.50    0.94
   2   9   4    6.51    1.00
   2   9   4    5.48    0.92
  -3  -9  -4    0.60    0.59
  -3  -9  -4    1.95    0.62
  -3  -9  -4    1.67    0.67
  -3  -9  -4    1.62    0.79
   3   9   4    0.74    0.72
   3   9   4    1.55    0.76
  -4  -9  -4   14.35    1.24
  -4  -9  -4   13.76    1.16
  -4  -9  -4   15.16    1.38
   4   9   4   14.57    1.32
  -5  -9  -4   18.47    1.62
  -5  -9  -4   17.90    1.38
  -5  -9  -4   15.95    1.27
   5   9   4   15.90    1.41
  -6  -9  -4    9.41    1.15
  -6  -9  -4   11.15    1.17
  -6  -9  -4   11.94    1.36
   6   9   4    8.17    1.17
  -7  -9  -4    0.39    0.85
  -7  -9  -4   -0.02    0.81
   7   9   4    0.09    0.81
  -8  -9  -4    9.64    1.34
  -8  -9  -4    7.40    1.29
   8   9   4   10.05    1.35
   0 -10  -4   11.50    1.40
   0 -10  -4   12.35    1.40
   0  10   4   11.96    1.46
  -1 -10  -4    1.35    0.80
   1  10   4    0.02    0.81
   1  10   4    0.56    0.71
  -2 -10  -4    6.32    0.99
  -2 -10  -4   10.08    1.29
  -2 -10  -4    5.60    0.94
  -2 -10  -4    7.08    0.96
   2  10   4    8.42    1.13
   2  10   4    5.26    1.06
  -3 -10  -4   12.91    1.22
  -3 -10  -4   14.61    1.45
  -3 -10  -4   13.95    1.22
  -3 -10  -4   14.65    1.28
   3  10   4   14.70    1.44
   3  10   4   14.33    1.48
  -4 -10  -4    5.92    1.13
  -4 -10  -4    8.08    1.01
  -4 -10  -4    7.17    1.01
   4  10   4    7.28    1.18
  -5 -10  -4    4.27    1.05
  -5 -10  -4    2.31    0.76
  -5 -10  -4    2.31    0.80
   5  10   4    2.93    0.93
  -6 -10  -4   -1.47    0.78
  -6 -10  -4    0.90    0.78
   6  10   4    1.68    0.91
   4   9  -5    0.45    0.87
   4   9  -5    0.28    0.98
  -4  -9   5    0.49    0.91
   3   9  -5    9.54    1.35
   3   9  -5    8.32    1.42
  -3  -9   5    8.45    1.29
   2   9  -5    1.10    1.01
   2   9  -5    0.07    0.86
  -2  -9   5    0.82    0.91
   1   9  -5    4.97    1.22
   1   9  -5    7.45    1.24
  -1  -9   5    5.75    1.16
   0   9  -5    3.83    1.12
   0   9  -5    3.66    1.09
   0  -9   5    3.84    1.08
   6   8  -5    0.00    0.94
   6   8  -5    0.84    0.96
  -6  -8   5    0.51    0.94
   5   8  -5   15.62    1.69
   5   8  -5   16.88    1.64
  -5  -8   5   15.95    1.60
   4   8  -5    0.98    0.83
   4   8  -5    1.57    0.97
  -4  -8   5    1.52    0.84
   3   8  -5   11.82    1.40
   3   8  -5   13.28    1.48
  -3  -8   5   11.72    1.31
   2   8  -5    6.51    1.09
   2   8  -5    5.06    1.06
  -2  -8   5    8.47    1.18
   1   8  -5    3.40    0.95
   1   8  -5    4.24    0.99
  -1  -8   5    4.00    0.94
   0   8  -5    2.08    0.90
   0   8  -5    1.66    0.90
   0  -8   5    1.82    0.85
  -1   8  -5    1.83    0.88
  -1   8  -5    2.95    0.98
   1  -8   5    3.06    0.95
  -2   8  -5   24.71    2.00
  -2   8  -5   26.36    1.97
   2  -8   5   23.23    1.96
  -3   8  -5   10.04    1.45
  -3   8  -5    9.64    1.36
   3  -8   5   10.69    1.48
   7   7  -5    3.44    1.04
   7   7  -5    2.13    1.03
  -7  -7   5    4.30    1.15
   6   7  -5    3.60    1.01
   6   7  -5    4.29    1.08
  -6  -7   5    2.79    0.98
   5   7  -5    1.36    0.92
   5   7  -5    1.53    0.84
  -5  -7   5    2.08    0.83
   4   7  -5    4.34    0.96
   4   7  -5    5.72    1.07
  -4  -7   5    5.72    1.02
   3   7  -5    4.36    0.94
   3   7  -5    4.95    0.95
  -3  -7   5    5.89    0.99
   2   7  -5    6.04    1.04
   2   7  -5    5.41    0.94
  -2  -7   5    5.12    0.95
   1   7  -5    0.76    0.72
   1   7  -5    1.98    0.74
  -1  -7   5    1.81    0.73
   0   7  -5   13.19    1.29
   0   7  -5   12.39    1.23
   0  -7   5   13.77    1.29
  -1   7  -5   27.30    1.78
  -1   7  -5   26.77    1.78
   1  -7   5   29.70    1.79
  -2   7  -5    1.60    0.83
  -2   7  -5    5.25    0.99
   2  -7   5    4.01    0.97
  -3   7  -5   21.09    1.72
  -3   7  -5   19.58    1.70
   3  -7   5   22.18    1.82
  -4   7  -5    5.58    1.22
  -4   7  -5    4.43    1.08
   4  -7   5    6.17    1.29
   7   6  -5    1.24    0.93
   7   6  -5    1.86    0.92
  -7  -6   5    2.91    0.82
  -7  -6   5    2.30    0.97
   6   6  -5    1.60    0.89
   6   6  -5    0.92    0.80
  -6  -6   5    1.33    0.81
  -6  -6   5    3.00    0.70
   5   6  -5    1.20    0.79
   5   6  -5    0.97    0.45
   5   6  -5    1.01    0.73
  -5  -6   5    1.37    0.52
  -5  -6   5   -0.05    0.68
   4   6  -5   17.32    1.42
   4   6  -5   17.51    0.83
   4   6  -5   16.42    1.39
  -4  -6   5   16.61    0.88
  -4  -6   5   18.76    1.40
   3   6  -5   26.52    1.60
   3   6  -5   27.38    1.65
  -3  -6   5   25.36    1.53
   2   6  -5    4.68    0.80
   2   6  -5    4.75    0.82
  -2  -6   5    5.40    0.83
   1   6  -5   14.80    1.24
   1   6  -5   16.86    1.29
  -1  -6   5   16.02    1.23
   0   6  -5    0.07    0.53
   0   6  -5    0.53    0.62
   0  -6   5    0.53    0.53
  -1   6  -5    0.46    0.64
  -1   6  -5    0.79    0.60
   1  -6   5    0.28    0.60
  -2   6  -5   -0.05    0.64
  -2   6  -5    0.16    0.65
   2  -6   5    0.05    0.32
   2  -6   5    0.67    0.64
  -3   6  -5    4.55    0.94
  -3   6  -5    4.47    0.91
   3  -6   5    4.46    0.92
  -4   6  -5   82.17    3.19
  -4   6  -5   90.96    3.42
   4  -6   5   85.34    3.37
  -5   6  -5    2.49    0.93
  -5   6  -5    3.10    1.06
   5  -6   5    4.17    1.11
   8   5  -5    9.22    1.17
   8   5  -5    9.05    1.27
   8   5  -5    7.82    1.37
  -8  -5   5   11.89    1.57
  -8  -5   5   11.45    1.35
   7   5  -5    4.58    0.88
   7   5  -5    3.17    0.93
   7   5  -5    3.85    1.01
  -7  -5   5    3.32    1.00
  -7  -5   5    4.03    0.90
   6   5  -5    3.83    0.92
   6   5  -5    4.88    1.00
   6   5  -5    3.23    0.69
  -6  -5   5    2.93    0.87
  -6  -5   5    4.74    0.80
   5   5  -5   15.07    1.02
   5   5  -5   20.35    1.46
   5   5  -5   20.59    1.48
  -5  -5   5   19.51    1.42
  -5  -5   5   18.06    1.15
   4   5  -5    9.83    1.06
   4   5  -5    7.67    0.94
   4   5  -5    8.76    0.68
   4   5  -5    8.49    0.65
  -4  -5   5    7.96    0.67
  -4  -5   5    9.56    1.01
   3   5  -5    0.62    0.26
   3   5  -5    0.11    0.24
   3   5  -5    1.04    0.64
   3   5  -5    0.50    0.51
  -3  -5   5    0.12    0.48
   2   5  -5    0.18    0.51
   2   5  -5    0.51    0.49
  -2  -5   5    0.41    0.49
   1   5  -5   39.78    1.79
   1   5  -5   42.42    1.74
  -1  -5   5   37.41    1.65
   0   5  -5    8.03    0.85
   0   5  -5    7.32    0.83
   0  -5   5    9.93    0.90
  -1   5  -5    1.22    0.56
  -1   5  -5    2.76    0.69
   1  -5   5    1.45    0.55
  -2   5  -5   50.72    2.09
  -2   5  -5   50.95    2.09
   2  -5   5   49.18    1.55
   2  -5   5   48.15    1.54
   2  -5   5   50.70    2.06
  -3   5  -5   43.66    1.95
  -3   5  -5   42.11    1.98
   3  -5   5   41.08    1.96
   3  -5   5   41.63    1.79
   3  -5   5   39.24    1.53
  -4   5  -5   -0.04    0.64
  -4   5  -5    0.45    0.70
   4  -5   5   -0.14    0.48
   4  -5   5    0.74    0.72
  -5   5  -5   10.41    1.15
  -5   5  -5   13.05    1.45
   5  -5   5   11.93    1.38
   5  -5   5   11.75    1.09
  -6   5  -5   18.48    1.53
  -6   5  -5   16.56    1.70
   6  -5   5   18.17    1.59
   6  -5   5   18.60    1.78
   8   4  -5    0.41    0.89
   8   4  -5   -0.68    0.76
  -8  -4   5   -0.23    0.95
  -8  -4   5    0.18    0.86
   7   4  -5    0.31    0.70
   7   4  -5    1.04    0.80
   7   4  -5    0.12    0.69
  -7  -4   5    1.17    0.76
  -7  -4   5    1.09    0.87
   6   4  -5    2.71    0.68
   6   4  -5    4.03    0.91
   6   4  -5    5.16    0.86
   6   4  -5    3.91    0.78
  -6  -4   5    4.14    0.89
  -6  -4   5    4.63    0.81
   5   4  -5   28.82    1.41
   5   4  -5   30.12    1.67
   5   4  -5   31.72    1.64
  -5  -4   5   30.33    1.67
  -5  -4   5   27.96    1.43
   4   4  -5    7.24    0.67
   4   4  -5    7.73    0.65
   4   4  -5    7.51    0.88
   4   4  -5    5.79    0.80
  -4  -4   5    7.44    0.69
  -4  -4   5    6.20    0.80
   3   4  -5    9.54    0.62
   3   4  -5   10.22    0.62
   3   4  -5   10.86    0.96
   3   4  -5    9.55    0.85
   3   4  -5    9.54    0.90
  -3  -4   5   10.18    0.89
   2   4  -5   79.84    2.60
   2   4  -5   77.92    2.53
   2   4  -5   79.24    2.64
  -2  -4   5   78.87    2.55
   1   4  -5   32.57    1.41
   1   4  -5   31.22    1.45
   1   4  -5   32.66    1.36
  -1  -4   5   32.14    1.36
   0   4  -5   -0.03    0.40
   0   4  -5    0.54    0.48
   0   4  -5    0.43    0.38
   0  -4   5    0.01    0.37
  -1   4  -5    5.86    0.73
  -1   4  -5    7.26    0.73
  -1   4  -5    6.65    0.74
   1  -4   5    7.19    0.72
  -2   4  -5    0.56    0.47
  -2   4  -5    0.83    0.50
  -2   4  -5    0.44    0.49
   2  -4   5    0.37    0.47
   2  -4   5    0.40    0.27
   2  -4   5    0.29    0.26
  -3   4  -5    3.76    0.72
  -3   4  -5    6.51    0.80
   3  -4   5    5.92    0.79
   3  -4   5    4.74    0.53
   3  -4   5    5.62    0.57
  -4   4  -5    1.92    0.67
  -4   4  -5    2.01    0.71
   4  -4   5    2.32    0.72
   4  -4   5    2.85    0.57
  -5   4  -5   47.61    2.18
  -5   4  -5   51.61    2.04
  -5   4  -5   51.61    2.35
   5  -4   5   45.76    1.97
   5  -4   5   50.02    2.34
   5  -4   5   50.22    2.21
  -6   4  -5   46.34    2.42
  -6   4  -5   43.50    2.18
   6  -4   5   43.94    2.36
   6  -4   5   46.86    2.24
  -7   4  -5    0.69    0.99
  -7   4  -5   -0.01    0.80
   7  -4   5    0.22    0.93
   7  -4   5    0.42    0.84
   8   3  -5    3.65    1.09
   8   3  -5    2.63    0.88
  -8  -3   5    4.22    1.13
   7   3  -5   22.56    1.55
   7   3  -5   24.69    1.64
   7   3  -5   24.85    1.81
  -7  -3   5   23.41    1.70
  -7  -3   5   23.66    1.84
   6   3  -5   26.79    1.54
   6   3  -5   24.79    1.54
   6   3  -5   22.41    1.44
   6   3  -5   25.07    1.65
  -6  -3   5   24.72    1.68
  -6  -3   5   23.21    1.52
   5   3  -5    0.49    0.52
   5   3  -5    1.48    0.64
   5   3  -5    1.57    0.58
  -5  -3   5    0.55    0.53
  -5  -3   5    0.33    0.58
   4   3  -5   32.24    1.44
   4   3  -5   35.32    1.63
   4   3  -5   35.44    1.55
  -4  -3   5   36.28    1.61
   3   3  -5   35.42    1.30
   3   3  -5   36.65    1.46
   3   3  -5   33.41    1.52
   3   3  -5   35.03    1.31
   3   3  -5   38.50    1.56
  -3  -3   5   33.12    1.46
   2   3  -5    0.09    0.24
   2   3  -5    0.24    0.37
   2   3  -5    0.52    0.26
   2   3  -5    0.02    0.31
   2   3  -5    0.17    0.39
  -2  -3   5    0.27    0.35
   1   3  -5   24.97    1.15
   1   3  -5   28.17    1.25
   1   3  -5   25.38    1.12
  -1  -3   5   27.35    1.13
   0   3  -5   28.96    1.19
   0   3  -5   30.81    1.34
   0   3  -5   30.60    1.23
   0  -3   5   28.41    1.17
  -1   3  -5  187.07    5.11
  -1   3  -5  191.10    5.11
  -1   3  -5  185.92    5.21
   1  -3   5  191.23    5.09
  -2   3  -5    4.68    0.68
  -2   3  -5    4.39    0.42
  -2   3  -5    4.57    0.58
  -2   3  -5    4.01    0.58
   2  -3   5    4.30    0.38
   2  -3   5    4.66    0.58
   2  -3   5    3.85    0.38
  -3   3  -5   19.30    0.97
  -3   3  -5   21.98    1.24
  -3   3  -5   20.42    1.14
  -3   3  -5   19.20    1.18
   3  -3   5   17.16    0.90
   3  -3   5   19.39    1.14
   3  -3   5   19.50    0.93
  -4   3  -5   74.09    2.41
  -4   3  -5   68.79    2.59
  -4   3  -5   72.37    2.56
   4  -3   5   73.97    2.38
   4  -3   5   75.13    2.59
  -5   3  -5    7.94    0.94
  -5   3  -5    8.90    0.95
  -5   3  -5   10.38    1.08
   5  -3   5   10.19    0.99
   5  -3   5    8.46    0.84
   5  -3   5    8.02    0.99
  -6   3  -5    5.74    1.06
  -6   3  -5    4.38    0.85
  -6   3  -5    5.89    0.91
   6  -3   5    4.97    0.96
   6  -3   5    4.99    0.84
   6  -3   5    4.52    0.80
  -7   3  -5    0.85    0.78
  -7   3  -5    0.85    0.91
  -7   3  -5    0.44    0.73
   7  -3   5    0.49    0.83
   7  -3   5   -0.13    0.71
  -8   3  -5   19.57    1.68
  -8   3  -5   15.94    1.74
   8   2  -5   27.69    2.06
   8   2  -5   28.81    1.90
  -8  -2   5   29.63    2.15
   7   2  -5    0.30    0.72
   7   2  -5    0.66    0.69
  -7  -2   5    0.58    0.76
   6   2  -5    1.48    0.71
   6   2  -5    0.96    0.56
   6   2  -5    1.00    0.64
   6   2  -5    0.33    0.60
  -6  -2   5    0.52    0.66
   5   2  -5   -0.08    0.52
   5   2  -5    0.38    0.52
   5   2  -5    0.42    0.50
   5   2  -5    0.45    0.46
  -5  -2   5    1.20    0.60
   4   2  -5    1.57    0.51
   4   2  -5    1.99    0.50
   4   2  -5    0.86    0.46
   4   2  -5    2.94    0.59
  -4  -2   5    1.43    0.52
   3   2  -5   45.65    1.68
   3   2  -5   45.03    1.62
   3   2  -5   48.30    1.66
   3   2  -5   45.09    1.67
   3   2  -5   45.25    1.71
  -3  -2   5   46.55    1.70
   2   2  -5   75.64    2.15
   2   2  -5   72.09    2.26
   2   2  -5   71.33    2.22
   2   2  -5   71.80    2.13
   2   2  -5   74.34    2.29
  -2  -2   5   72.12    2.22
  -2  -2   5   71.70    2.29
   1   2  -5  156.68    3.93
   1   2  -5  147.45    4.11
   1   2  -5  150.27    4.09
   1   2  -5  152.60    3.92
   1   2  -5  152.94    4.22
  -1  -2   5  155.31    4.08
  -1  -2   5  157.36    4.09
  -1  -2   5  150.86    4.20
   0   2  -5   25.80    0.77
   0   2  -5   25.61    1.01
   0   2  -5   25.92    0.77
   0   2  -5   28.17    1.04
   0   2  -5   30.99    1.22
   0  -2   5   30.59    1.34
   0  -2   5   27.88    1.00
   0  -2   5   25.85    0.98
  -1   2  -5    3.10    0.29
  -1   2  -5    2.93    0.28
  -1   2  -5    2.58    0.40
  -1   2  -5    3.06    0.53
  -1   2  -5    2.79    0.39
   1  -2   5    2.19    0.36
   1  -2   5    2.33    0.23
   1  -2   5    2.97    0.38
  -2   2  -5   -0.05    0.33
  -2   2  -5    0.72    0.31
  -2   2  -5    0.39    0.29
  -2   2  -5    0.23    0.33
  -2   2  -5   -0.23    0.39
   2  -2   5    0.50    0.22
   2  -2   5    0.18    0.23
   2  -2   5    0.26    0.30
  -3   2  -5    6.44    0.59
  -3   2  -5    6.04    0.72
  -3   2  -5    6.27    0.64
  -3   2  -5    5.97    0.60
  -3   2  -5    6.14    0.66
   3  -2   5    5.85    0.63
   3  -2   5    5.45    0.52
   3  -2   5    6.04    0.53
  -4   2  -5   31.74    1.39
  -4   2  -5   31.27    1.50
  -4   2  -5   31.79    1.42
  -4   2  -5   31.52    1.42
  -4   2  -5   31.98    1.53
   4  -2   5   31.68    1.34
   4  -2   5   30.64    1.44
  -5   2  -5   41.98    1.83
  -5   2  -5   43.76    1.96
  -5   2  -5   42.39    1.78
   5  -2   5   40.59    1.72
   5  -2   5   43.26    1.74
   5  -2   5   43.56    1.92
  -6   2  -5   25.21    1.57
  -6   2  -5   25.64    1.49
  -6   2  -5   26.21    1.66
   6  -2   5   27.16    1.45
   6  -2   5   26.58    1.66
   6  -2   5   27.95    1.54
  -7   2  -5   37.49    2.01
  -7   2  -5   38.23    2.13
   7  -2   5   33.39    2.04
   7  -2   5   35.03    1.74
  -8   2  -5    1.68    0.93
  -8   2  -5    0.27    0.88
   8  -2   5    1.39    0.94
   8  -2   5    0.24    0.66
   8   1  -5    1.05    0.87
   8   1  -5   -0.71    0.77
  -8  -1   5   -0.41    0.83
   7   1  -5   14.71    1.34
   7   1  -5   13.83    1.39
  -7  -1   5   14.74    1.44
   6   1  -5   28.73    1.59
   6   1  -5   25.29    1.66
  -6  -1   5   26.65    1.71
   5   1  -5   33.86    1.71
   5   1  -5   35.27    1.69
   5   1  -5   35.48    1.43
   5   1  -5   33.91    1.66
  -5  -1   5   33.66    1.73
   4   1  -5   24.68    1.31
   4   1  -5   25.28    1.32
   4   1  -5   25.64    1.32
   4   1  -5   27.79    1.16
   4   1  -5   27.02    1.36
  -4  -1   5   25.56    1.38
  -4  -1   5   25.54    1.11
   3   1  -5    7.41    0.67
   3   1  -5    6.55    0.66
   3   1  -5    7.81    0.62
   3   1  -5    7.40    0.70
   3   1  -5    8.10    0.71
  -3  -1   5    6.63    0.58
  -3  -1   5    8.36    0.73
   2   1  -5   28.98    1.13
   2   1  -5   29.69    1.13
   2   1  -5   26.68    1.09
   2   1  -5   31.44    1.16
  -2  -1   5   30.17    1.15
  -2  -1   5   27.64    1.09
  -2  -1   5   28.21    1.10
   1   1  -5    6.32    0.53
   1   1  -5    6.02    0.46
   1   1  -5    5.16    0.45
  -1  -1   5    5.68    0.47
  -1  -1   5    5.90    0.45
  -1  -1   5    6.67    0.54
   0   1  -5   22.58    0.82
   0   1  -5   23.07    0.99
   0   1  -5   23.70    0.80
   0   1  -5   24.38    0.84
   0  -1   5   23.66    1.00
   0  -1   5   23.59    0.79
  -1   1  -5   32.49    1.05
  -1   1  -5   33.63    1.27
  -1   1  -5   34.13    1.08
  -1   1  -5   33.68    1.02
  -1   1  -5   33.80    1.02
   1  -1   5   29.96    1.01
   1  -1   5   31.04    1.03
  -2   1  -5  131.70    3.64
  -2   1  -5  137.61    3.82
  -2   1  -5  136.51    3.56
  -2   1  -5  134.19    3.60
  -2   1  -5  130.20    3.60
  -2   1  -5  134.77    3.55
   2  -1   5  137.47    3.60
   2  -1   5  130.17    3.58
   2  -1   5  135.04    3.55
   2  -1   5  136.68    3.54
  -3   1  -5  144.10    4.10
  -3   1  -5  154.82    4.08
  -3   1  -5  153.25    4.07
  -3   1  -5  150.00    4.05
  -3   1  -5  147.79    4.12
   3  -1   5  144.41    4.09
   3  -1   5  154.43    4.06
   3  -1   5  152.38    4.02
  -4   1  -5    1.31    0.45
  -4   1  -5    1.79    0.47
  -4   1  -5    1.55    0.39
  -4   1  -5    1.25    0.48
  -4   1  -5    1.29    0.48
   4  -1   5    3.06    0.54
   4  -1   5    1.89    0.44
  -5   1  -5   78.31    2.59
  -5   1  -5   76.26    2.60
  -5   1  -5   77.67    2.65
  -5   1  -5   75.10    2.63
   5  -1   5   74.84    2.52
   5  -1   5   71.80    2.58
  -6   1  -5    1.42    0.69
  -6   1  -5    3.33    0.75
  -6   1  -5    1.45    0.67
   6  -1   5    3.32    0.60
   6  -1   5    2.71    0.65
   6  -1   5    3.10    0.72
  -7   1  -5    6.26    0.93
  -7   1  -5    6.27    1.06
  -7   1  -5    3.76    0.94
   7  -1   5    7.65    1.05
   7  -1   5    7.00    0.80
  -8   1  -5   10.28    1.27
  -8   1  -5   14.03    1.47
   8  -1   5   11.95    1.40
   8  -1   5   12.80    1.08
  -9   1  -5    1.53    1.01
  -9   1  -5    0.83    1.05
   9  -1   5    2.96    1.13
   8   0  -5    4.33    1.05
   8   0  -5    3.54    1.04
  -8   0   5    3.49    1.08
   7   0  -5   39.99    2.08
   7   0  -5   40.81    2.20
  -7   0   5   40.01    2.23
   6   0  -5   26.00    1.60
   6   0  -5   25.20    1.65
  -6   0   5   25.93    1.66
   5   0  -5   14.62    1.23
   5   0  -5   16.47    1.28
   5   0  -5   17.88    1.30
  -5   0   5   15.48    0.84
  -5   0   5   16.44    1.28
   4   0  -5   17.90    1.15
   4   0  -5   16.73    1.16
   4   0  -5   18.36    1.18
   4   0  -5   16.33    0.83
   4   0  -5   17.66    1.13
  -4   0   5   17.17    1.19
  -4   0   5   17.44    0.81
   3   0  -5    2.58    0.37
   3   0  -5    2.83    0.50
   3   0  -5    3.30    0.56
   3   0  -5    2.63    0.49
   3   0  -5    3.39    0.56
  -3   0   5    2.02    0.49
  -3   0   5    1.64    0.32
   2   0  -5   29.08    1.02
   2   0  -5   28.44    1.26
   2   0  -5   27.75    1.16
   2   0  -5   30.14    1.16
   2   0  -5   27.76    1.11
  -2   0   5   29.89    1.11
  -2   0   5   27.49    1.15
  -2   0   5   30.79    1.04
   1   0  -5   80.93    2.30
   1   0  -5   85.72    2.35
   1   0  -5   82.42    2.32
  -1   0   5   82.15    2.26
  -1   0   5   86.32    2.36
  -1   0   5   85.03    2.32
   0   0  -5  227.79    5.77
   0   0  -5  235.41    5.98
   0   0  -5  232.33    5.78
  -1   0  -5  170.91    4.55
  -1   0  -5  170.74    4.41
  -1   0  -5  171.79    4.26
  -1   0  -5  170.42    4.26
  -1   0  -5  168.23    4.40
  -2   0  -5   20.71    0.84
  -2   0  -5   21.09    0.79
  -2   0  -5   18.84    0.78
  -2   0  -5   22.40    0.84
   2   0   5   22.30    0.80
   2   0   5   21.40    0.86
   2   0   5   22.44    0.85
  -3   0  -5    1.31    0.33
  -3   0  -5    1.37    0.37
  -3   0  -5    1.10    0.29
  -3   0  -5    1.09    0.34
  -3   0  -5    1.44    0.37
   3   0   5    1.04    0.32
   3   0   5    1.26    0.33
   3   0   5    1.47    0.34
   3   0   5    1.27    0.34
  -4   0  -5   -0.01    0.35
  -4   0  -5    0.01    0.38
  -4   0  -5    0.17    0.27
  -4   0  -5    0.02    0.35
  -4   0  -5   -0.05    0.39
   4   0   5    0.46    0.35
   4   0   5    0.55    0.39
  -5   0  -5   39.76    1.68
  -5   0  -5   41.36    1.68
  -5   0  -5   41.98    1.72
  -5   0  -5   39.61    1.36
  -5   0  -5   38.50    1.67
   5   0   5   39.49    1.62
   5   0   5   39.10    1.65
  -6   0  -5   40.85    1.91
  -6   0  -5   39.58    1.46
  -6   0  -5   44.44    1.95
  -6   0  -5   41.89    1.88
   6   0   5   40.71    1.79
   6   0   5   44.50    1.89
  -7   0  -5   44.30    2.14
  -7   0  -5   43.26    2.07
  -7   0  -5   42.71    2.13
   7   0   5   41.85    2.06
   7   0   5   44.82    1.65
  -8   0  -5   45.25    2.26
  -8   0  -5   47.57    2.41
  -8   0  -5   45.10    2.34
   8   0   5   45.35    1.77
   8   0   5   43.20    2.26
  -9   0  -5    0.60    0.96
  -9   0  -5    1.10    0.92
   9   0   5    1.42    0.94
   7  -1  -5    1.58    0.87
   7  -1  -5    0.33    0.77
  -7   1   5    1.87    0.90
   6  -1  -5   32.82    1.93
   6  -1  -5   33.94    1.89
  -6   1   5   35.99    1.97
   5  -1  -5   46.81    2.07
   5  -1  -5   45.09    2.07
  -5   1   5   44.59    1.39
  -5   1   5   45.94    2.05
   4  -1  -5   23.49    1.39
   4  -1  -5   21.20    1.25
   4  -1  -5   22.62    1.31
   4  -1  -5   23.24    1.34
  -4   1   5   21.70    0.79
  -4   1   5   21.92    1.29
   3  -1  -5   21.48    1.22
   3  -1  -5   20.28    1.11
   3  -1  -5   19.87    1.15
   3  -1  -5   22.31    0.76
  -3   1   5   20.91    0.74
  -3   1   5   23.43    1.16
   2  -1  -5   19.43    1.00
   2  -1  -5   20.19    1.08
   2  -1  -5   19.36    0.97
   2  -1  -5   21.26    0.72
  -2   1   5   20.87    0.96
   1  -1  -5  112.37    3.21
   1  -1  -5  108.78    3.03
   1  -1  -5  112.89    3.04
   1  -1  -5  112.54    2.93
  -1   1   5  110.13    2.98
  -1   1   5  111.92    2.99
   0  -1  -5   15.85    0.57
   0  -1  -5   15.41    0.69
   0  -1  -5   16.08    0.57
   0  -1  -5   15.63    0.83
  -1  -1  -5  187.78    4.89
  -2  -1  -5   75.96    2.17
  -2  -1  -5   76.28    2.16
  -2  -1  -5   72.25    2.01
  -2  -1  -5   73.41    1.98
   2   1   5   74.78    2.17
   2   1   5   74.57    1.93
   2   1   5   74.12    1.94
  -3  -1  -5  110.41    3.09
  -3  -1  -5  114.49    3.16
  -3  -1  -5  110.94    3.10
  -3  -1  -5  114.28    3.16
   3   1   5  110.69    3.03
   3   1   5  109.65    3.04
   3   1   5  115.77    3.17
   3   1   5  113.19    3.13
  -4  -1  -5   58.90    1.91
  -4  -1  -5   55.17    1.56
  -4  -1  -5   57.38    1.88
  -4  -1  -5   53.58    1.88
  -4  -1  -5   56.36    1.88
   4   1   5   53.50    1.84
   4   1   5   52.28    1.81
  -5  -1  -5   18.85    1.13
  -5  -1  -5   19.41    1.17
  -5  -1  -5   19.38    1.18
  -5  -1  -5   18.81    1.12
  -5  -1  -5   18.33    0.74
   5   1   5   19.04    1.11
   5   1   5   19.48    1.10
  -6  -1  -5   36.20    1.22
  -6  -1  -5   37.83    1.77
  -6  -1  -5   36.87    1.75
  -6  -1  -5   36.13    1.70
   6   1   5   37.63    1.70
   6   1   5   35.67    1.64
  -7  -1  -5    6.62    0.95
  -7  -1  -5    5.33    0.90
  -7  -1  -5    7.86    1.06
   7   1   5    8.06    1.01
  -8  -1  -5   10.08    1.25
  -8  -1  -5    9.62    1.22
  -8  -1  -5   10.46    1.31
   8   1   5    7.65    1.11
  -9  -1  -5   26.11    1.96
  -9  -1  -5   23.93    1.92
   9   1   5   26.23    1.94
   7  -2  -5   13.79    1.52
   7  -2  -5   14.75    1.49
  -7   2   5   12.30    1.41
   6  -2  -5    2.18    0.81
   6  -2  -5    1.86    0.85
  -6   2   5    1.84    0.80
   5  -2  -5   40.93    2.00
   5  -2  -5   36.07    1.94
  -5   2   5   37.59    1.92
   4  -2  -5    5.69    0.84
   4  -2  -5    5.76    0.85
   4  -2  -5    5.43    0.77
  -4   2   5    4.99    0.76
   3  -2  -5   27.09    1.37
   3  -2  -5   26.08    1.29
   3  -2  -5   26.83    1.42
  -3   2   5   26.64    1.30
   2  -2  -5    5.91    0.62
   2  -2  -5    5.26    0.66
   2  -2  -5    6.14    0.63
  -2   2   5    5.72    0.58
   1  -2  -5   10.87    0.66
   1  -2  -5    8.99    0.73
   1  -2  -5   10.17    0.65
   1  -2  -5   10.60    0.42
  -1   2   5   10.83    0.66
  -1   2   5    9.81    0.60
   0  -2  -5  384.40    9.86
   0  -2  -5  405.62    9.85
   0  -2  -5  393.88   10.09
   0   2   5  399.43    9.85
  -1  -2  -5  163.65    4.19
  -1  -2  -5  169.96    4.42
  -1  -2  -5  166.05    4.46
   1   2   5  166.78    4.15
  -2  -2  -5   40.96    1.42
  -2  -2  -5   41.79    1.23
  -2  -2  -5   41.28    1.21
  -2  -2  -5   43.75    1.44
  -2  -2  -5   43.08    1.32
   2   2   5   42.34    1.18
   2   2   5   40.54    1.42
   2   2   5   40.11    1.18
  -3  -2  -5    4.53    0.44
  -3  -2  -5    3.33    0.43
  -3  -2  -5    3.80    0.32
  -3  -2  -5    4.22    0.50
  -3  -2  -5    4.26    0.41
   3   2   5    4.46    0.48
   3   2   5    4.72    0.52
   3   2   5    5.92    0.43
   3   2   5    4.14    0.41
  -4  -2  -5    1.67    0.40
  -4  -2  -5    1.49    0.37
  -4  -2  -5    1.04    0.38
  -4  -2  -5    2.14    0.45
   4   2   5    1.62    0.40
   4   2   5    2.07    0.42
  -5  -2  -5    1.70    0.54
  -5  -2  -5    1.21    0.44
  -5  -2  -5    1.05    0.46
  -5  -2  -5    1.51    0.49
   5   2   5    1.38    0.46
   5   2   5    0.33    0.42
  -6  -2  -5    3.73    0.66
  -6  -2  -5    2.86    0.69
  -6  -2  -5    4.74    0.76
  -6  -2  -5    4.49    0.78
   6   2   5    4.38    0.73
   6   2   5    3.32    0.62
  -7  -2  -5   93.41    3.22
  -7  -2  -5   87.42    3.17
  -7  -2  -5   90.93    3.16
   7   2   5   87.49    3.10
  -8  -2  -5   36.78    2.14
  -8  -2  -5   37.95    2.10
  -8  -2  -5   36.94    2.06
   8   2   5   42.60    2.10
  -9  -2  -5   10.23    1.37
  -9  -2  -5    9.58    1.31
   9   2   5   10.88    1.32
   7  -3  -5   -0.79    0.89
   7  -3  -5    0.11    0.87
  -7   3   5    0.16    0.92
   6  -3  -5    1.57    0.85
   6  -3  -5    1.33    0.88
  -6   3   5    0.39    0.76
   5  -3  -5   42.24    2.16
   5  -3  -5   41.71    2.12
  -5   3   5   42.87    2.08
   4  -3  -5   54.82    2.27
   4  -3  -5   50.72    2.20
  -4   3   5   52.25    2.18
   3  -3  -5   13.38    1.03
   3  -3  -5   15.28    1.20
   3  -3  -5   13.13    1.07
  -3   3   5   12.23    1.01
   2  -3  -5   46.56    1.81
   2  -3  -5   49.68    1.97
   2  -3  -5   54.01    1.85
  -2   3   5   49.86    1.79
   1  -3  -5   12.46    0.74
   1  -3  -5   13.05    0.77
   1  -3  -5   12.52    0.95
  -1   3   5   11.29    0.73
   0  -3  -5    0.74    0.23
   0  -3  -5    0.69    0.26
   0  -3  -5    0.40    0.27
   0  -3  -5    0.76    0.41
   0   3   5    0.76    0.26
   0   3   5    0.41    0.36
   0   3   5    0.46    0.28
  -1  -3  -5   85.18    2.56
  -1  -3  -5   85.42    2.37
  -1  -3  -5   86.11    2.52
  -1  -3  -5   85.55    2.37
   1   3   5   84.47    2.48
   1   3   5   88.95    2.34
   1   3   5   85.27    2.35
  -2  -3  -5  158.60    4.00
  -2  -3  -5  141.77    3.99
  -2  -3  -5  148.20    4.03
  -2  -3  -5  152.45    4.20
  -2  -3  -5  157.01    4.21
   2   3   5  158.31    3.98
   2   3   5  150.52    4.01
   2   3   5  156.32    3.97
  -3  -3  -5  143.59    3.81
  -3  -3  -5  143.92    3.67
  -3  -3  -5  139.87    3.82
  -3  -3  -5  144.74    3.98
  -3  -3  -5  139.61    3.96
   3   3   5  150.89    3.79
   3   3   5  142.61    3.96
   3   3   5  133.24    3.78
  -4  -3  -5   35.70    1.41
  -4  -3  -5   34.19    1.29
  -4  -3  -5   34.37    1.32
  -4  -3  -5   34.83    1.41
   4   3   5   35.75    1.41
   4   3   5   33.61    1.31
  -5  -3  -5   40.01    1.62
  -5  -3  -5   40.66    1.56
  -5  -3  -5   39.44    1.65
  -5  -3  -5   38.72    1.59
   5   3   5   39.79    1.59
   5   3   5   39.42    1.57
  -6  -3  -5   69.28    2.47
  -6  -3  -5   70.40    2.52
  -6  -3  -5   73.92    2.53
  -6  -3  -5   69.10    2.51
   6   3   5   69.84    2.47
  -7  -3  -5    1.12    0.67
  -7  -3  -5    0.97    0.62
  -7  -3  -5   -0.08    0.66
   7   3   5    0.55    0.61
  -8  -3  -5    1.62    0.80
  -8  -3  -5    2.75    0.87
  -8  -3  -5    3.04    0.90
   8   3   5    3.88    0.91
  -9  -3  -5    1.15    0.88
  -9  -3  -5   -0.21    0.93
   9   3   5    0.06    0.79
 -10  -3  -5   19.47    1.89
 -10  -3  -5   17.48    1.83
  10   3   5   19.34    1.75
   6  -4  -5   30.28    2.10
   6  -4  -5   28.85    2.10
  -6   4   5   31.29    2.16
   5  -4  -5   15.11    1.46
   5  -4  -5   16.65    1.46
  -5   4   5   18.42    1.59
   4  -4  -5    0.02    0.58
   4  -4  -5   -0.72    0.61
  -4   4   5    0.72    0.62
   3  -4  -5    0.16    0.60
   3  -4  -5    0.46    0.52
  -3   4   5    0.71    0.52
   2  -4  -5  108.88    3.53
   2  -4  -5  106.83    3.40
   2  -4  -5  110.07    3.37
  -2   4   5  117.15    3.40
   1  -4  -5    2.25    0.59
   1  -4  -5    1.80    0.45
   1  -4  -5    2.04    0.43
  -1   4   5    1.44    0.41
   0  -4  -5    1.42    0.25
   0  -4  -5    1.98    0.40
   0  -4  -5    1.23    0.34
   0  -4  -5    1.72    0.50
   0   4   5    1.57    0.37
  -1  -4  -5   60.71    1.84
  -1  -4  -5   60.99    2.01
  -1  -4  -5   57.78    1.88
  -1  -4  -5   59.99    1.99
  -1  -4  -5   61.94    1.90
   1   4   5   62.97    1.87
   1   4   5   61.15    1.96
  -2  -4  -5  350.02    9.15
  -2  -4  -5  358.96    9.31
  -2  -4  -5  356.04    9.24
  -2  -4  -5  353.51    9.15
  -2  -4  -5  360.50    9.17
   2   4   5  356.44    9.14
   2   4   5  367.54    9.14
   2   4   5  379.37    9.20
  -3  -4  -5   11.05    0.83
  -3  -4  -5   11.60    0.71
  -3  -4  -5   12.30    0.87
  -3  -4  -5   11.54    0.74
  -3  -4  -5   11.86    0.60
   3   4   5   11.86    0.59
   3   4   5   12.36    0.84
   3   4   5   12.88    0.73
  -4  -4  -5    9.98    0.78
  -4  -4  -5    9.40    0.72
  -4  -4  -5    7.64    0.70
  -4  -4  -5    7.39    0.71
   4   4   5    7.49    0.70
   4   4   5    8.60    0.71
  -5  -4  -5   33.00    1.41
  -5  -4  -5   27.79    1.41
  -5  -4  -5   30.46    1.33
  -5  -4  -5   30.28    1.42
   5   4   5   30.26    1.40
   5   4   5   29.73    1.35
  -6  -4  -5   24.93    1.36
  -6  -4  -5   26.08    1.42
  -6  -4  -5   26.58    1.41
  -6  -4  -5   24.46    1.44
   6   4   5   27.26    1.40
  -7  -4  -5    1.21    0.63
  -7  -4  -5    0.37    0.58
  -7  -4  -5    0.19    0.61
   7   4   5    0.77    0.59
  -8  -4  -5   21.58    1.62
  -8  -4  -5   26.25    1.75
  -8  -4  -5   19.98    1.59
   8   4   5   24.52    1.67
  -9  -4  -5   44.84    2.40
  -9  -4  -5   40.62    2.39
   9   4   5   39.39    2.21
 -10  -4  -5    2.34    1.17
 -10  -4  -5    4.66    1.23
  10   4   5    3.58    1.14
   5  -5  -5    5.88    1.16
   5  -5  -5    5.67    1.12
  -5   5   5    5.02    1.07
   4  -5  -5   15.92    1.50
   4  -5  -5   14.06    1.35
  -4   5   5   16.19    1.45
   3  -5  -5  147.62    4.59
   3  -5  -5  140.63    4.48
  -3   5   5  140.97    4.43
   2  -5  -5    1.12    0.65
   2  -5  -5    1.46    0.53
  -2   5   5    1.00    0.52
   1  -5  -5    1.25    0.49
   1  -5  -5    1.06    0.57
   1  -5  -5    1.29    0.45
  -1   5   5    1.00    0.46
   0  -5  -5   37.23    1.50
   0  -5  -5   35.06    1.45
   0  -5  -5   38.12    1.63
   0  -5  -5   37.31    1.20
   0   5   5   38.84    1.49
  -1  -5  -5    0.87    0.31
  -1  -5  -5    1.19    0.41
  -1  -5  -5    1.22    0.40
  -1  -5  -5    0.72    0.43
  -1  -5  -5    0.95    0.40
   1   5   5    1.14    0.39
  -2  -5  -5    1.69    0.43
  -2  -5  -5    2.23    0.47
  -2  -5  -5    1.69    0.44
  -2  -5  -5    1.96    0.42
  -2  -5  -5    2.52    0.45
   2   5   5    2.66    0.44
   2   5   5    2.85    0.48
  -3  -5  -5    7.13    0.55
  -3  -5  -5    6.22    0.62
  -3  -5  -5    6.55    0.65
  -3  -5  -5    5.24    0.62
  -3  -5  -5    5.12    0.60
   3   5   5    6.38    0.53
   3   5   5    6.57    0.61
  -4  -5  -5  213.20    5.76
  -4  -5  -5  215.04    5.86
  -4  -5  -5  208.84    5.78
  -4  -5  -5  213.00    5.86
  -4  -5  -5  215.52    5.41
   4   5   5  212.62    5.43
   4   5   5  211.09    5.84
   4   5   5  213.12    5.76
  -5  -5  -5   14.62    1.07
  -5  -5  -5   15.80    1.13
  -5  -5  -5   16.96    1.12
  -5  -5  -5   15.72    1.02
   5   5   5   16.41    1.04
   5   5   5   14.74    1.05
  -6  -5  -5    1.05    0.59
  -6  -5  -5   -0.02    0.47
  -6  -5  -5    1.04    0.53
   6   5   5    1.11    0.52
   6   5   5    0.06    0.47
  -7  -5  -5   41.91    1.94
  -7  -5  -5   42.52    1.99
  -7  -5  -5   37.63    1.91
   7   5   5   41.63    1.91
  -8  -5  -5   20.14    1.63
  -8  -5  -5   25.84    1.76
  -8  -5  -5   23.37    1.76
   8   5   5   24.08    1.69
  -9  -5  -5    6.42    1.15
  -9  -5  -5    4.68    1.10
   9   5   5    5.86    1.11
 -10  -5  -5    0.13    0.99
 -10  -5  -5   -1.05    1.01
  10   5   5    0.59    0.97
   5  -6  -5   12.90    1.56
   5  -6  -5   13.14    1.57
  -5   6   5   13.44    1.62
   4  -6  -5   24.86    1.91
   4  -6  -5   24.16    1.80
  -4   6   5   27.12    1.89
   3  -6  -5    1.78    0.82
   3  -6  -5    3.51    0.83
  -3   6   5    3.18    0.83
   2  -6  -5   14.01    1.24
   2  -6  -5   12.81    1.26
  -2   6   5   12.24    1.10
   1  -6  -5   23.31    1.37
   1  -6  -5   24.85    0.83
   1  -6  -5   25.88    1.59
  -1   6   5   26.87    1.39
   0  -6  -5   63.45    2.39
   0  -6  -5   68.28    2.33
   0  -6  -5   60.38    2.24
   0  -6  -5   63.66    1.90
   0   6   5   65.68    2.28
  -1  -6  -5    5.57    0.69
  -1  -6  -5    4.05    0.66
  -1  -6  -5    4.66    0.64
  -1  -6  -5    4.96    0.52
  -1  -6  -5    5.12    0.65
   1   6   5    5.43    0.65
  -2  -6  -5   15.58    1.03
  -2  -6  -5   14.38    0.98
  -2  -6  -5   15.77    1.03
  -2  -6  -5   15.91    0.98
   2   6   5   14.67    0.99
  -3  -6  -5   66.33    2.08
  -3  -6  -5   63.39    2.29
  -3  -6  -5   68.20    2.25
  -3  -6  -5   61.93    2.26
  -3  -6  -5   66.95    2.27
   3   6   5   63.78    2.09
   3   6   5   67.34    2.24
  -4  -6  -5    3.33    0.60
  -4  -6  -5    3.98    0.65
  -4  -6  -5    3.58    0.44
  -4  -6  -5    4.38    0.63
  -4  -6  -5    3.58    0.67
   4   6   5    3.24    0.59
   4   6   5    4.30    0.48
   4   6   5    3.83    0.60
  -5  -6  -5    0.45    0.49
  -5  -6  -5   -0.10    0.42
  -5  -6  -5    0.46    0.49
   5   6   5    0.07    0.24
   5   6   5    0.94    0.48
   5   6   5    0.17    0.46
  -6  -6  -5    0.83    0.53
  -6  -6  -5    3.82    0.78
  -6  -6  -5    0.95    0.60
   6   6   5    1.86    0.63
  -7  -6  -5   26.83    1.63
  -7  -6  -5   28.12    1.70
  -7  -6  -5   21.17    1.50
   7   6   5   26.16    1.58
  -8  -6  -5    6.31    1.08
  -8  -6  -5    4.18    0.97
   8   6   5    5.38    1.00
  -9  -6  -5   10.13    1.41
  -9  -6  -5   10.77    1.45
   9   6   5   10.77    1.35
   4  -7  -5    9.39    1.38
   4  -7  -5   11.99    1.46
  -4   7   5    7.93    1.31
   3  -7  -5    5.10    1.03
   3  -7  -5    5.34    1.11
  -3   7   5    5.14    1.05
   2  -7  -5   67.03    2.70
   2  -7  -5   65.11    2.81
  -2   7   5   64.39    2.65
   1  -7  -5  104.90    3.56
   1  -7  -5  102.49    3.47
  -1   7   5   95.71    3.38
   0  -7  -5   35.92    1.83
   0  -7  -5   34.66    1.70
   0   7   5   37.00    1.74
  -1  -7  -5    6.45    0.82
  -1  -7  -5    6.77    0.81
  -1  -7  -5    6.48    0.76
   1   7   5    7.33    0.84
  -2  -7  -5   -0.21    0.40
  -2  -7  -5    0.26    0.48
  -2  -7  -5   -0.70    0.43
   2   7   5   -0.34    0.43
  -3  -7  -5    1.90    0.50
  -3  -7  -5    2.80    0.65
  -3  -7  -5    3.56    0.68
  -3  -7  -5    1.85    0.54
   3   7   5    2.79    0.62
  -4  -7  -5   13.94    1.15
  -4  -7  -5   14.21    0.87
  -4  -7  -5   14.73    1.12
  -4  -7  -5   16.41    1.21
   4   7   5   13.84    1.07
  -5  -7  -5   36.10    1.78
  -5  -7  -5   37.74    1.75
  -5  -7  -5   37.98    1.77
   5   7   5   37.79    1.40
   5   7   5   32.27    1.66
  -6  -7  -5   52.89    2.26
  -6  -7  -5   56.26    2.36
  -6  -7  -5   59.25    2.35
   6   7   5   54.26    2.27
  -7  -7  -5   -0.57    0.68
  -7  -7  -5    0.17    0.60
  -7  -7  -5   -0.26    0.62
   7   7   5   -0.18    0.64
  -8  -7  -5    1.82    0.86
  -8  -7  -5    1.47    0.88
   8   7   5    0.34    0.76
  -9  -7  -5    6.74    1.25
  -9  -7  -5    6.94    1.21
   9   7   5    6.60    1.21
   3  -8  -5   31.00    2.12
   3  -8  -5   33.59    2.31
  -3   8   5   37.59    2.24
   2  -8  -5    0.56    0.80
   2  -8  -5    0.91    0.75
  -2   8   5    0.26    0.78
   1  -8  -5   -0.62    0.61
   1  -8  -5   -0.78    0.68
  -1   8   5    0.69    0.70
   0  -8  -5   31.43    1.81
   0  -8  -5   30.42    1.72
   0   8   5   29.03    1.72
  -1  -8  -5   17.37    1.37
  -1  -8  -5   21.40    1.35
  -1  -8  -5   20.43    1.46
   1   8   5   18.83    1.39
  -2  -8  -5   13.99    1.23
  -2  -8  -5   16.27    1.22
  -2  -8  -5   13.84    1.12
   2   8   5   11.48    1.09
  -3  -8  -5   15.98    1.31
  -3  -8  -5   15.39    1.25
  -3  -8  -5   17.32    1.14
  -3  -8  -5   15.43    1.19
   3   8   5   15.19    1.27
  -4  -8  -5   38.83    1.90
  -4  -8  -5   35.54    1.82
  -4  -8  -5   37.94    1.55
  -4  -8  -5   38.90    1.79
   4   8   5   39.13    1.84
  -5  -8  -5    1.24    0.59
  -5  -8  -5    1.67    0.67
  -5  -8  -5    1.76    0.70
   5   8   5    1.15    0.65
  -6  -8  -5    6.56    1.01
  -6  -8  -5    6.23    0.99
  -6  -8  -5    6.75    0.95
   6   8   5    5.41    0.93
  -7  -8  -5    1.91    0.83
  -7  -8  -5    0.97    0.78
   7   8   5    1.21    0.76
  -8  -8  -5    2.93    0.97
  -8  -8  -5    3.06    0.98
   8   8   5    1.74    0.87
   1  -9  -5   12.88    1.46
   1  -9  -5   10.84    1.31
  -1   9   5   15.64    1.53
   0  -9  -5   23.45    1.68
   0  -9  -5   22.39    1.71
   0   9   5   22.40    1.76
  -1  -9  -5   11.14    1.22
  -1  -9  -5   13.28    1.25
  -1  -9  -5   10.75    1.11
   1   9   5    8.35    1.10
  -2  -9  -5    6.45    0.86
  -2  -9  -5    7.28    0.98
  -2  -9  -5    5.23    0.96
   2   9   5    6.91    1.00
  -3  -9  -5    1.94    0.63
  -3  -9  -5    1.06    0.60
  -3  -9  -5    2.80    0.81
  -3  -9  -5    2.26    0.76
   3   9   5    1.56    0.76
  -4  -9  -5    0.90    0.70
  -4  -9  -5    0.69    0.72
  -4  -9  -5    0.13    0.58
  -4  -9  -5    0.26    0.50
   4   9   5    0.60    0.69
  -5  -9  -5   19.12    1.50
  -5  -9  -5   19.87    1.66
  -5  -9  -5   18.63    1.41
   5   9   5   20.90    1.61
  -6  -9  -5   21.35    1.73
  -6  -9  -5   22.55    1.67
  -6  -9  -5   26.19    2.17
   6   9   5   22.30    1.66
  -7  -9  -5    4.05    1.04
  -7  -9  -5    3.46    1.01
   7   9   5    2.84    0.93
  -8  -9  -5    7.28    1.28
  -8  -9  -5    7.56    1.27
   8   9   5    6.25    1.19
  -1 -10  -5    2.49    0.90
   1  10   5    1.75    0.88
  -2 -10  -5    5.20    0.98
  -2 -10  -5    4.11    0.92
  -2 -10  -5    4.48    1.02
   2  10   5    5.86    1.09
  -3 -10  -5   15.27    1.49
  -3 -10  -5   15.58    1.30
  -3 -10  -5   13.12    1.26
   3  10   5   12.59    1.37
  -4 -10  -5    6.06    0.85
  -4 -10  -5    4.75    0.95
  -4 -10  -5    4.76    1.05
   4  10   5    4.57    1.02
  -5 -10  -5    2.80    0.86
  -5 -10  -5    2.70    0.98
   5  10   5    3.60    0.96
  -6 -10  -5   21.50    1.84
  -6 -10  -5   15.88    1.48
   6  10   5   21.13    1.78
   3   9  -6    0.26    0.99
   3   9  -6    0.35    0.92
  -3  -9   6   -0.16    0.92
   2   9  -6    0.17    1.00
   2   9  -6    0.92    0.95
  -2  -9   6    0.93    0.97
   1   9  -6    5.10    1.15
   1   9  -6    5.20    1.27
  -1  -9   6    2.92    1.05
   5   8  -6    0.66    0.97
   5   8  -6   -0.17    0.90
  -5  -8   6   -0.62    0.87
   4   8  -6   -0.94    0.82
   4   8  -6   -0.18    0.79
  -4  -8   6    0.63    0.86
   3   8  -6   15.59    1.54
   3   8  -6   13.73    1.52
  -3  -8   6   16.07    1.57
   2   8  -6    3.79    0.98
   2   8  -6    5.26    1.13
  -2  -8   6    5.89    1.08
   1   8  -6    1.19    0.80
   1   8  -6    2.25    1.02
  -1  -8   6    2.48    0.87
   0   8  -6    1.81    0.88
   0   8  -6    0.69    0.91
   0  -8   6    0.48    0.77
  -1   8  -6    0.24    0.94
  -1   8  -6    0.58    0.86
   1  -8   6   -0.84    0.73
  -2   8  -6    1.60    0.98
  -2   8  -6    2.63    1.07
   2  -8   6    1.44    0.97
   6   7  -6    2.75    1.09
   6   7  -6    2.08    0.96
  -6  -7   6    1.45    0.95
   5   7  -6    4.82    1.12
   5   7  -6    7.01    1.19
  -5  -7   6    6.56    1.12
   4   7  -6    5.87    1.15
   4   7  -6    4.96    1.02
  -4  -7   6    5.15    0.98
   3   7  -6   -0.46    0.65
   3   7  -6   -0.08    0.78
  -3  -7   6   -0.17    0.64
   2   7  -6    0.17    0.78
   2   7  -6   -0.46    0.64
  -2  -7   6    0.30    0.65
   1   7  -6    3.80    0.87
   1   7  -6    2.60    0.87
  -1  -7   6    2.43    0.78
   0   7  -6   19.82    1.62
   0   7  -6   16.13    1.44
   0  -7   6   19.33    1.52
  -1   7  -6    5.81    1.01
  -1   7  -6    4.43    1.01
  -2   7  -6    0.97    0.84
  -2   7  -6    0.96    0.79
   2  -7   6    0.42    0.79
  -3   7  -6   18.20    1.67
  -3   7  -6   18.00    1.64
   3  -7   6   18.65    1.67
  -4   7  -6    0.16    0.91
  -4   7  -6    0.24    0.90
   4  -7   6    0.95    0.99
   7   6  -6   -0.86    0.81
   7   6  -6   -0.07    0.83
  -7  -6   6    0.02    0.91
   6   6  -6    1.13    0.84
   6   6  -6    1.74    0.85
  -6  -6   6    1.58    0.85
   5   6  -6    1.01    0.78
   5   6  -6    0.69    0.79
  -5  -6   6    0.96    0.75
   4   6  -6   11.48    1.29
   4   6  -6   13.82    1.30
  -4  -6   6   12.28    1.23
   3   6  -6    0.52    0.63
   3   6  -6    0.40    0.73
  -3  -6   6    0.36    0.60
   2   6  -6    5.09    0.86
   2   6  -6    4.50    0.84
  -2  -6   6    4.97    0.85
   1   6  -6   48.73    2.25
   1   6  -6   50.53    2.16
  -1  -6   6   51.86    2.14
   0   6  -6    9.78    1.04
   0   6  -6   12.03    1.27
   0  -6   6    9.82    1.02
  -1   6  -6    0.12    0.67
  -1   6  -6    0.34    0.61
   1  -6   6   -0.28    0.58
  -2   6  -6    0.01    0.71
  -2   6  -6    0.35    0.69
   2  -6   6   -0.11    0.61
  -3   6  -6    5.19    0.99
  -3   6  -6    5.01    1.01
   3  -6   6    7.85    1.08
  -4   6  -6    0.37    0.84
  -4   6  -6    0.57    0.84
   4  -6   6    1.41    0.88
  -5   6  -6    1.93    0.97
  -5   6  -6    0.43    0.93
   5  -6   6    1.26    0.96
   7   5  -6    3.58    0.94
   7   5  -6    1.19    0.93
   7   5  -6    3.39    0.96
  -7  -5   6    0.96    0.95
   6   5  -6   20.85    1.68
   6   5  -6   21.85    1.74
  -6  -5   6   18.76    1.65
   5   5  -6    3.38    0.90
   5   5  -6    3.53    0.59
   5   5  -6    2.93    0.82
  -5  -5   6    3.84    0.82
   4   5  -6    0.67    0.66
   4   5  -6    0.47    0.36
   4   5  -6   -0.17    0.57
  -4  -5   6   -0.08    0.56
   3   5  -6   15.70    1.29
   3   5  -6   16.33    1.30
   3   5  -6   16.26    0.66
   3   5  -6   15.11    0.65
  -3  -5   6   16.00    1.18
   2   5  -6   24.21    1.43
   2   5  -6   23.04    1.44
  -2  -5   6   26.02    1.40
   1   5  -6   12.03    1.03
   1   5  -6   12.16    1.12
  -1  -5   6   13.24    1.05
   0   5  -6    0.53    0.53
   0   5  -6   -0.26    0.48
   0  -5   6    0.11    0.46
  -1   5  -6   55.69    2.22
  -1   5  -6   53.79    2.25
   1  -5   6   60.80    2.19
  -2   5  -6   36.44    1.80
  -2   5  -6   35.34    1.80
   2  -5   6   36.70    1.74
   2  -5   6   33.72    1.10
   2  -5   6   35.06    1.10
  -3   5  -6    3.88    0.82
  -3   5  -6    1.97    0.75
   3  -5   6    2.71    0.46
   3  -5   6    2.99    0.77
  -4   5  -6    4.07    0.93
  -4   5  -6    3.98    0.92
   4  -5   6    4.66    0.93
   4  -5   6    3.11    0.95
  -5   5  -6   22.91    1.68
  -5   5  -6   17.64    1.61
   5  -5   6   19.91    1.69
  -6   5  -6   -0.31    0.80
  -6   5  -6    0.11    0.92
   6  -5   6   -0.88    0.88
   7   4  -6    9.61    1.15
   7   4  -6    9.80    1.20
   7   4  -6    8.66    1.25
  -7  -4   6    7.59    1.22
   6   4  -6    0.71    0.75
   6   4  -6   -0.05    0.59
   6   4  -6    0.64    0.65
   6   4  -6    0.05    0.67
  -6  -4   6    1.29    0.80
   5   4  -6    0.82    0.66
   5   4  -6    0.67    0.52
   5   4  -6    1.23    0.70
  -5  -4   6    0.81    0.64
   4   4  -6    0.93    0.42
   4   4  -6    1.09    0.61
   4   4  -6    1.52    0.61
  -4  -4   6    1.19    0.56
   3   4  -6   21.62    0.92
   3   4  -6   24.08    1.25
   3   4  -6   22.38    1.40
   3   4  -6   20.95    0.91
   3   4  -6   19.28    1.25
  -3  -4   6   24.24    1.28
   2   4  -6   22.43    1.33
   2   4  -6   23.40    1.26
   2   4  -6   22.16    1.21
  -2  -4   6   25.78    1.25
   1   4  -6   10.17    0.90
   1   4  -6   11.74    0.89
   1   4  -6   12.66    0.95
  -1  -4   6   12.06    0.91
   0   4  -6   62.49    2.22
   0   4  -6   62.88    2.17
   0   4  -6   67.95    2.36
   0  -4   6   65.19    2.19
  -1   4  -6   30.13    1.41
  -1   4  -6   30.58    1.38
  -1   4  -6   30.36    1.50
   1  -4   6   30.44    1.37
  -2   4  -6    0.32    0.52
  -2   4  -6    0.16    0.48
  -2   4  -6    0.90    0.51
   2  -4   6    0.63    0.24
   2  -4   6    0.69    0.25
   2  -4   6    0.19    0.44
  -3   4  -6    0.27    0.55
  -3   4  -6    0.65    0.57
   3  -4   6    0.46    0.33
   3  -4   6    0.07    0.32
   3  -4   6    0.26    0.54
  -4   4  -6   -0.20    0.61
  -4   4  -6    0.08    0.63
  -4   4  -6    0.83    0.48
   4  -4   6    0.27    0.43
   4  -4   6   -0.25    0.60
  -5   4  -6   21.23    1.67
  -5   4  -6   29.86    1.77
  -5   4  -6   22.83    1.38
   5  -4   6   24.78    1.70
   5  -4   6   23.23    1.38
  -6   4  -6   11.20    1.35
  -6   4  -6   10.81    1.13
  -6   4  -6   10.91    1.28
   6  -4   6   10.37    1.31
   6  -4   6   10.73    1.33
  -7   4  -6   27.63    2.13
  -7   4  -6   24.89    1.91
   7  -4   6   26.15    2.08
   8   3  -6    1.35    0.88
   8   3  -6    2.68    1.03
  -8  -3   6    1.19    0.99
   7   3  -6   -0.16    0.71
   7   3  -6    1.56    0.83
   7   3  -6    0.77    0.68
  -7  -3   6    1.06    0.86
   6   3  -6   12.00    1.15
   6   3  -6   12.59    1.15
   6   3  -6   12.52    1.19
   6   3  -6   11.47    1.23
  -6  -3   6   12.08    1.25
   5   3  -6   29.94    1.63
   5   3  -6   23.64    1.43
   5   3  -6   26.87    1.51
  -5  -3   6   27.49    1.61
   4   3  -6   48.72    1.97
   4   3  -6   49.40    2.02
   4   3  -6   49.46    1.86
  -4  -3   6   52.56    2.02
   3   3  -6    0.45    0.46
   3   3  -6    0.41    0.39
   3   3  -6    0.63    0.43
   3   3  -6    0.64    0.41
   3   3  -6    0.64    0.50
  -3  -3   6    0.36    0.41
   2   3  -6    6.53    0.72
   2   3  -6    7.18    0.56
   2   3  -6    6.11    0.63
   2   3  -6    7.76    0.75
   2   3  -6    7.67    0.57
  -2  -3   6    8.69    0.73
   1   3  -6   17.56    1.06
   1   3  -6   17.63    0.97
   1   3  -6   16.66    0.92
  -1  -3   6   17.64    0.92
   0   3  -6    1.18    0.41
   0   3  -6    1.37    0.46
   0   3  -6    1.01    0.38
   0  -3   6    0.91    0.36
  -1   3  -6   24.68    1.30
  -1   3  -6   24.77    1.12
  -1   3  -6   23.94    1.14
   1  -3   6   24.84    1.10
  -2   3  -6   10.40    0.59
  -2   3  -6    9.10    0.85
  -2   3  -6   10.25    0.86
  -2   3  -6   11.53    0.85
  -2   3  -6   10.00    0.60
   2  -3   6   10.36    0.55
   2  -3   6    9.36    0.53
   2  -3   6   10.07    0.81
  -3   3  -6  117.89    3.57
  -3   3  -6  116.84    3.30
  -3   3  -6  114.02    3.65
  -3   3  -6  116.86    3.30
  -3   3  -6  120.32    3.55
   3  -3   6  117.34    3.25
   3  -3   6  115.69    3.23
   3  -3   6  119.88    3.54
  -4   3  -6   17.72    1.31
  -4   3  -6   15.83    1.04
  -4   3  -6   15.93    1.22
  -4   3  -6   17.22    1.08
   4  -3   6   17.88    1.22
   4  -3   6   16.40    0.99
  -5   3  -6    9.28    1.09
  -5   3  -6    6.78    0.97
  -5   3  -6    9.62    0.95
   5  -3   6    9.00    1.02
   5  -3   6    7.86    0.86
  -6   3  -6    8.95    1.05
  -6   3  -6   10.20    1.16
  -6   3  -6   10.46    1.26
   6  -3   6    7.79    0.95
   6  -3   6   10.84    1.22
  -7   3  -6    8.62    1.16
  -7   3  -6    8.18    1.29
  -7   3  -6    6.99    1.11
   7  -3   6    4.83    1.09
   8   2  -6    2.88    0.99
   8   2  -6    3.33    1.05
  -8  -2   6    3.81    1.12
   7   2  -6    3.40    0.92
   7   2  -6    3.44    0.96
  -7  -2   6    2.59    0.92
   6   2  -6   30.18    1.80
   6   2  -6   29.81    1.70
   6   2  -6   28.73    1.48
  -6  -2   6   26.59    1.80
   5   2  -6    2.65    0.70
   5   2  -6    3.42    0.65
   5   2  -6    2.93    0.69
   5   2  -6    2.86    0.72
  -5  -2   6    3.82    0.77
   4   2  -6   11.55    0.98
   4   2  -6   11.85    0.92
   4   2  -6   10.97    0.98
   4   2  -6   12.67    0.97
  -4  -2   6   12.79    1.08
   3   2  -6    3.44    0.60
   3   2  -6    5.35    0.61
   3   2  -6    4.11    0.60
   3   2  -6    4.30    0.57
   3   2  -6    5.36    0.61
  -3  -2   6    4.76    0.61
   2   2  -6    9.82    0.66
   2   2  -6    8.82    0.69
   2   2  -6   10.29    0.82
   2   2  -6    9.02    0.67
   2   2  -6    9.02    0.75
  -2  -2   6    7.94    0.68
   1   2  -6   31.88    1.32
   1   2  -6   30.53    1.19
   1   2  -6   30.08    1.00
  -1  -2   6   31.23    1.15
   0   2  -6   51.53    1.80
   0   2  -6   49.82    1.58
   0   2  -6   50.28    1.38
   0   2  -6   49.81    1.37
   0   2  -6   49.84    1.60
   0  -2   6   48.14    1.55
   0  -2   6   48.58    1.54
  -1   2  -6   99.72    2.82
  -1   2  -6   98.70    2.81
  -1   2  -6  101.14    2.61
  -1   2  -6   97.99    3.01
  -1   2  -6   98.91    2.60
  -2   2  -6   42.44    1.36
  -2   2  -6   41.81    1.49
  -2   2  -6   43.21    1.68
  -2   2  -6   43.24    1.51
  -2   2  -6   42.30    1.36
   2  -2   6   44.49    1.49
   2  -2   6   41.81    1.32
   2  -2   6   41.40    1.31
  -3   2  -6    0.66    0.39
  -3   2  -6    0.38    0.43
  -3   2  -6    0.23    0.37
  -3   2  -6    0.92    0.49
  -3   2  -6    0.57    0.37
   3  -2   6    0.20    0.28
   3  -2   6    0.11    0.38
   3  -2   6    0.19    0.28
  -4   2  -6    7.35    0.76
  -4   2  -6    7.62    0.87
  -4   2  -6    7.81    0.83
  -4   2  -6    9.35    0.85
  -4   2  -6    7.70    0.75
   4  -2   6    7.64    0.82
   4  -2   6    8.13    0.70
  -5   2  -6    0.80    0.63
  -5   2  -6    3.75    0.68
  -5   2  -6    1.52    0.63
  -5   2  -6    1.15    0.62
   5  -2   6    1.52    0.51
   5  -2   6    1.46    0.57
  -6   2  -6    7.55    0.90
  -6   2  -6   10.08    1.13
  -6   2  -6    8.65    1.07
  -6   2  -6    7.83    1.00
   6  -2   6    8.50    0.95
   6  -2   6    9.88    1.11
  -7   2  -6   21.92    1.66
  -7   2  -6   20.90    1.66
  -7   2  -6   20.47    1.69
  -7   2  -6   21.71    1.54
   7  -2   6   21.90    1.77
  -8   2  -6   22.88    1.75
  -8   2  -6   18.10    1.73
  -8   2  -6   22.25    1.78
   8  -2   6   21.36    1.87
   7   1  -6    0.47    0.77
   7   1  -6    0.13    0.77
  -7  -1   6    1.68    0.84
   6   1  -6    0.92    0.69
   6   1  -6   -0.06    0.66
  -6  -1   6    0.91    0.73
   5   1  -6   25.91    1.54
   5   1  -6   27.52    1.27
   5   1  -6   24.57    1.55
   5   1  -6   28.59    1.60
  -5  -1   6   27.32    1.60
   4   1  -6   43.25    1.80
   4   1  -6   42.30    1.54
   4   1  -6   41.95    1.79
   4   1  -6   38.89    1.70
   4   1  -6   40.90    1.74
  -4  -1   6   40.26    1.73
  -4  -1   6   41.17    1.78
   3   1  -6   55.72    1.84
   3   1  -6   56.10    1.92
   3   1  -6   55.60    1.92
   3   1  -6   54.44    2.03
   3   1  -6   54.06    1.95
  -3  -1   6   54.47    1.96
  -3  -1   6   56.84    1.83
   2   1  -6    4.11    0.47
   2   1  -6    4.16    0.48
   2   1  -6    4.35    0.50
   2   1  -6    3.25    0.46
  -2  -1   6    2.85    0.45
  -2  -1   6    2.66    0.44
   1   1  -6    7.72    0.62
   1   1  -6    7.32    0.52
   1   1  -6    7.41    0.57
  -1  -1   6    7.26    0.59
  -1  -1   6    8.03    0.53
  -1  -1   6    6.85    0.49
   0   1  -6   23.56    0.83
   0   1  -6   23.15    0.86
   0   1  -6   24.14    1.06
   0   1  -6   22.20    0.83
   0  -1   6   21.87    0.78
  -1   1  -6    0.76    0.27
  -1   1  -6    1.02    0.25
  -1   1  -6    1.27    0.26
  -1   1  -6    1.04    0.39
  -1   1  -6    1.02    0.25
   1  -1   6    1.16    0.24
  -2   1  -6   76.84    2.46
  -2   1  -6   76.90    2.18
  -2   1  -6   76.68    2.18
  -2   1  -6   73.09    2.19
  -2   1  -6   78.78    2.23
   2  -1   6   76.89    2.19
   2  -1   6   77.27    2.17
   2  -1   6   77.23    2.18
  -3   1  -6   91.29    2.65
  -3   1  -6   92.19    2.65
  -3   1  -6   88.90    2.69
  -3   1  -6   87.90    2.65
  -3   1  -6   94.78    2.70
   3  -1   6   91.54    2.65
   3  -1   6   92.96    2.62
   3  -1   6   91.60    2.63
  -4   1  -6   34.37    1.44
  -4   1  -6   33.96    1.42
  -4   1  -6   33.25    1.42
  -4   1  -6   35.51    1.47
   4  -1   6   33.91    1.36
   4  -1   6   35.03    1.42
  -5   1  -6   32.31    1.56
  -5   1  -6   31.23    1.49
  -5   1  -6   30.66    1.56
  -5   1  -6   29.36    1.49
   5  -1   6   30.31    1.49
   5  -1   6   30.77    1.42
  -6   1  -6    6.64    0.95
  -6   1  -6    6.87    0.90
  -6   1  -6    4.78    0.86
   6  -1   6    5.54    0.85
   6  -1   6    6.25    0.80
  -7   1  -6    6.06    0.94
  -7   1  -6    5.52    1.00
  -7   1  -6    8.05    1.12
   7  -1   6    6.09    1.00
  -8   1  -6   10.93    1.39
  -8   1  -6    9.41    1.29
   8  -1   6    9.73    1.30
   7   0  -6   26.59    1.88
   7   0  -6   28.34    1.91
  -7   0   6   26.59    1.94
   6   0  -6    1.92    0.79
   6   0  -6    3.28    0.85
  -6   0   6    3.21    0.85
   5   0  -6   16.48    1.46
   5   0  -6   20.60    1.41
   5   0  -6   15.49    1.33
  -5   0   6   18.70    1.35
   4   0  -6   15.41    1.14
   4   0  -6   15.44    1.17
   4   0  -6   16.00    0.84
   4   0  -6   16.84    1.12
   4   0  -6   16.80    1.19
  -4   0   6   13.71    0.77
  -4   0   6   16.36    1.16
   3   0  -6   22.00    1.23
   3   0  -6   18.86    1.05
   3   0  -6   19.58    0.88
   3   0  -6   20.19    1.14
  -3   0   6   20.93    1.13
  -3   0   6   20.22    0.88
   2   0  -6   96.95    2.70
   2   0  -6   91.73    2.76
   2   0  -6   97.88    2.83
   2   0  -6  101.16    2.98
  -2   0   6   94.16    2.79
  -2   0   6   94.19    2.70
   1   0  -6    4.99    0.41
   1   0  -6    5.08    0.44
   1   0  -6    3.70    0.41
  -1   0   6    5.20    0.38
   0   0  -6   14.45    0.75
   0   0  -6   15.13    0.55
   0   0  -6   15.13    0.57
  -1   0  -6  216.16    5.49
  -1   0  -6  211.44    5.29
  -1   0  -6  211.95    5.48
  -1   0  -6  211.29    5.64
  -2   0  -6   59.08    1.69
  -2   0  -6   60.11    1.81
  -2   0  -6   60.66    1.81
  -2   0  -6   61.84    1.71
   2   0   6   59.26    1.63
   2   0   6   58.62    1.67
   2   0   6   60.59    1.82
  -3   0  -6   27.63    1.05
  -3   0  -6   27.01    1.08
  -3   0  -6   26.82    1.06
  -3   0  -6   26.97    1.11
  -3   0  -6   29.48    1.12
   3   0   6   27.77    1.09
   3   0   6   28.61    1.08
   3   0   6   29.69    1.13
   3   0   6   28.15    1.03
  -4   0  -6    0.25    0.35
  -4   0  -6    0.07    0.39
  -4   0  -6    1.17    0.43
  -4   0  -6    0.54    0.37
  -4   0  -6    0.15    0.29
   4   0   6    0.12    0.35
   4   0   6    0.17    0.35
  -5   0  -6   32.21    1.53
  -5   0  -6   35.13    1.26
  -5   0  -6   35.29    1.57
  -5   0  -6   38.92    1.57
  -5   0  -6   33.50    1.55
   5   0   6   34.84    1.51
   5   0   6   33.61    1.48
  -6   0  -6    0.07    0.61
  -6   0  -6   -0.55    0.35
  -6   0  -6   -0.16    0.56
  -6   0  -6    0.39    0.59
   6   0   6   -0.07    0.46
   6   0   6    0.87    0.53
  -7   0  -6   12.27    1.29
  -7   0  -6   13.47    1.28
  -7   0  -6   12.96    1.24
   7   0   6    9.69    1.10
  -8   0  -6   51.47    2.55
  -8   0  -6   45.95    2.42
  -8   0  -6   50.66    2.42
   8   0   6   51.62    2.41
  -9   0  -6    4.54    1.13
  -9   0  -6    2.73    1.04
   9   0   6    6.22    1.19
   7  -1  -6    9.49    1.29
   7  -1  -6    7.88    1.21
  -7   1   6   10.61    1.40
   6  -1  -6    0.19    0.69
   6  -1  -6    0.65    0.72
  -6   1   6    1.35    0.76
   5  -1  -6    2.92    0.76
   5  -1  -6    4.80    0.88
  -5   1   6    3.95    0.80
   4  -1  -6   86.98    2.88
   4  -1  -6   89.51    2.98
   4  -1  -6   85.22    2.89
   4  -1  -6   82.31    2.91
  -4   1   6   81.79    2.31
  -4   1   6   86.70    2.89
   3  -1  -6   40.45    1.23
   3  -1  -6   40.03    1.59
   3  -1  -6   40.02    1.74
   3  -1  -6   39.78    1.64
  -3   1   6   37.01    1.22
  -3   1   6   41.45    1.62
   2  -1  -6   19.96    0.96
   2  -1  -6   19.93    0.75
   2  -1  -6   20.33    1.14
   2  -1  -6   18.84    0.98
  -2   1   6   17.93    0.93
   1  -1  -6  105.76    2.95
   1  -1  -6  111.88    3.02
   1  -1  -6  107.57    2.98
  -1   1   6  113.64    2.94
   0  -1  -6   89.87    2.28
   0  -1  -6   84.16    2.27
   0  -1  -6   88.19    2.61
   0  -1  -6   85.57    2.45
  -1  -1  -6   20.25    0.86
  -2  -1  -6   12.54    0.50
  -2  -1  -6   13.08    0.70
  -2  -1  -6   13.37    0.72
  -2  -1  -6   13.37    0.49
   2   1   6   12.94    0.74
  -3  -1  -6   73.16    2.11
  -3  -1  -6   73.93    2.23
  -3  -1  -6   71.55    2.11
  -3  -1  -6   73.80    2.23
   3   1   6   74.99    2.25
   3   1   6   72.62    2.21
   3   1   6   72.08    2.04
  -4  -1  -6  140.75    3.97
  -4  -1  -6  140.46    3.68
  -4  -1  -6  143.71    3.97
  -4  -1  -6  136.37    3.91
  -4  -1  -6  133.71    3.89
   4   1   6  142.25    3.87
   4   1   6  145.88    3.98
  -5  -1  -6   15.43    1.05
  -5  -1  -6   14.09    1.01
  -5  -1  -6   17.32    1.08
  -5  -1  -6   15.76    1.09
  -5  -1  -6   15.57    0.69
   5   1   6   16.76    1.04
   5   1   6   16.61    1.02
  -6  -1  -6   70.83    2.55
  -6  -1  -6   70.59    2.55
  -6  -1  -6   70.34    2.53
  -6  -1  -6   68.33    2.02
  -6  -1  -6   74.37    2.57
   6   1   6   69.52    2.48
   6   1   6   69.28    2.47
  -7  -1  -6    3.50    0.79
  -7  -1  -6    4.47    0.90
  -7  -1  -6    2.37    0.79
   7   1   6    3.66    0.80
  -8  -1  -6   -0.06    0.76
  -8  -1  -6    1.22    0.84
  -8  -1  -6    0.96    0.90
   8   1   6    0.49    0.72
  -9  -1  -6    1.45    1.03
  -9  -1  -6    1.83    0.97
   9   1   6    1.41    0.95
   7  -2  -6    1.72    0.89
   7  -2  -6    2.06    1.01
  -7   2   6    1.24    1.53
   6  -2  -6   11.01    1.30
   6  -2  -6   13.54    1.40
  -6   2   6   15.45    1.43
   5  -2  -6   22.50    1.63
   5  -2  -6   22.84    1.58
  -5   2   6   22.94    1.53
   4  -2  -6    7.33    0.93
   4  -2  -6    6.63    0.93
  -4   2   6    6.22    0.84
   3  -2  -6   58.54    2.12
   3  -2  -6   56.22    2.19
   3  -2  -6   55.31    2.06
  -3   2   6   54.46    2.03
   2  -2  -6   37.42    1.46
   2  -2  -6   36.00    1.47
   2  -2  -6   35.57    1.64
  -2   2   6   41.61    1.44
   1  -2  -6  198.07    5.36
   1  -2  -6  202.07    5.61
   1  -2  -6  205.48    5.19
   1  -2  -6  212.18    5.41
  -1   2   6  203.77    5.31
  -1   2   6  209.23    5.36
   0  -2  -6   46.34    1.65
   0  -2  -6   45.45    1.35
   0  -2  -6   45.70    1.37
   0   2   6   46.12    1.33
   0   2   6   45.68    1.29
  -1  -2  -6   19.03    0.92
  -1  -2  -6   18.19    0.91
  -2  -2  -6  166.42    4.41
  -2  -2  -6  167.03    4.52
  -2  -2  -6  168.13    4.53
  -2  -2  -6  168.72    4.21
  -2  -2  -6  164.98    4.22
  -3  -2  -6   80.90    2.45
  -3  -2  -6   78.64    2.44
  -3  -2  -6   80.03    2.23
  -3  -2  -6   76.13    2.22
  -3  -2  -6   81.16    2.27
   3   2   6   83.63    2.18
   3   2   6   80.51    2.46
  -4  -2  -6   31.50    1.27
  -4  -2  -6   32.97    1.37
  -4  -2  -6   32.26    1.23
  -4  -2  -6   34.32    1.37
  -4  -2  -6   32.54    0.98
   4   2   6   34.63    1.38
   4   2   6   30.52    1.22
  -5  -2  -6   -0.28    0.41
  -5  -2  -6    0.65    0.40
  -5  -2  -6    0.90    0.44
  -5  -2  -6   -0.35    0.43
   5   2   6    0.25    0.38
   5   2   6    0.08    0.40
  -6  -2  -6   54.64    2.16
  -6  -2  -6   55.28    2.15
  -6  -2  -6   56.76    2.11
  -6  -2  -6   53.87    2.16
   6   2   6   54.74    2.08
   6   2   6   54.51    2.10
  -7  -2  -6    8.73    0.99
  -7  -2  -6   10.60    1.10
  -7  -2  -6    9.78    1.06
   7   2   6   12.36    1.12
  -8  -2  -6    2.16    0.91
  -8  -2  -6    2.23    0.83
  -8  -2  -6    1.07    0.79
   8   2   6    2.18    0.83
  -9  -2  -6   23.63    1.84
  -9  -2  -6   28.20    2.10
   9   2   6   25.20    1.90
   6  -3  -6    1.17    0.83
   6  -3  -6    0.62    0.84
  -6   3   6    0.08    0.78
   5  -3  -6    3.52    0.83
   5  -3  -6    1.77    0.84
  -5   3   6    3.01    0.84
   4  -3  -6    6.84    0.93
   4  -3  -6    6.88    1.01
  -4   3   6    5.71    0.86
   3  -3  -6  147.89    4.38
   3  -3  -6  144.72    4.49
   3  -3  -6  141.99    4.38
  -3   3   6  151.88    4.34
   2  -3  -6  150.08    4.25
   2  -3  -6  148.48    4.25
   2  -3  -6  149.60    4.42
  -2   3   6  146.31    4.18
   1  -3  -6   13.96    0.81
   1  -3  -6   14.52    0.80
   1  -3  -6   13.09    1.03
  -1   3   6   12.43    0.75
   0  -3  -6   12.85    0.92
   0  -3  -6   11.86    0.64
   0  -3  -6   11.31    0.64
   0   3   6   11.68    0.60
   0   3   6   10.98    0.65
  -1  -3  -6   18.11    0.72
  -1  -3  -6   15.66    0.91
  -1  -3  -6   18.21    0.94
  -1  -3  -6   16.82    0.69
   1   3   6   17.64    0.68
  -2  -3  -6   82.99    2.32
  -2  -3  -6   88.88    2.61
  -2  -3  -6   84.39    2.46
  -2  -3  -6   83.11    2.33
  -2  -3  -6   86.81    2.60
   2   3   6   85.06    2.28
  -3  -3  -6    9.94    0.62
  -3  -3  -6    8.52    0.56
  -3  -3  -6    8.74    0.56
  -3  -3  -6   10.68    0.83
  -3  -3  -6    9.64    0.76
   3   3   6    8.46    0.68
   3   3   6    8.45    0.52
   3   3   6    9.40    0.53
  -4  -3  -6   53.61    1.45
  -4  -3  -6   49.58    1.74
  -4  -3  -6   55.32    1.92
  -4  -3  -6   54.49    1.90
  -4  -3  -6   53.19    1.71
   4   3   6   52.63    1.88
   4   3   6   53.10    1.73
  -5  -3  -6  177.04    4.84
  -5  -3  -6  176.80    4.97
  -5  -3  -6  174.58    4.96
  -5  -3  -6  172.01    4.87
   5   3   6  176.03    4.94
   5   3   6  175.28    4.85
  -6  -3  -6   19.49    1.27
  -6  -3  -6   19.16    1.19
  -6  -3  -6   19.77    1.33
  -6  -3  -6   20.39    1.29
   6   3   6   20.57    1.22
   6   3   6   20.23    1.22
  -7  -3  -6    0.71    0.63
  -7  -3  -6    0.81    0.61
  -7  -3  -6    0.97    0.73
   7   3   6    1.32    0.66
  -8  -3  -6   33.68    1.95
  -8  -3  -6   38.88    2.07
  -8  -3  -6   36.79    2.10
   8   3   6   37.06    1.96
  -9  -3  -6   -0.20    0.81
  -9  -3  -6   -0.08    0.92
   9   3   6    0.63    0.83
   6  -4  -6   11.51    1.44
   6  -4  -6    8.86    1.34
   5  -4  -6    3.85    1.02
   5  -4  -6    2.57    0.87
  -5   4   6    4.66    1.00
   4  -4  -6   14.74    1.31
   4  -4  -6   12.82    1.35
  -4   4   6   12.58    1.19
   3  -4  -6   32.59    1.68
   3  -4  -6   33.97    1.83
  -3   4   6   31.82    1.60
   2  -4  -6    6.99    0.77
   2  -4  -6    7.24    0.92
   2  -4  -6    6.35    0.72
  -2   4   6    7.59    0.76
   1  -4  -6    1.48    0.41
   1  -4  -6    2.42    0.63
   1  -4  -6    1.81    0.44
  -1   4   6    1.44    0.41
   0  -4  -6  117.64    3.53
   0  -4  -6  119.09    3.30
   0  -4  -6  117.91    3.30
   0  -4  -6  112.55    3.09
   0   4   6  116.43    3.26
  -1  -4  -6  158.09    4.36
  -1  -4  -6  158.77    4.37
  -1  -4  -6  157.28    4.36
  -1  -4  -6  162.38    4.55
  -1  -4  -6  169.49    4.60
   1   4   6  176.26    4.36
  -2  -4  -6    1.66    0.33
  -2  -4  -6    1.28    0.34
  -2  -4  -6    1.50    0.38
  -2  -4  -6    1.02    0.39
  -2  -4  -6    0.90    0.41
   2   4   6    0.59    0.28
   2   4   6    0.45    0.32
  -3  -4  -6   61.32    2.10
  -3  -4  -6   60.84    1.90
  -3  -4  -6   59.69    2.09
  -3  -4  -6   60.72    1.83
  -3  -4  -6   64.02    1.93
   3   4   6   62.44    1.89
  -4  -4  -6  106.71    3.00
  -4  -4  -6  105.56    3.18
  -4  -4  -6  103.13    3.03
  -4  -4  -6  105.66    3.20
  -4  -4  -6  100.34    2.69
   4   4   6  101.62    2.98
   4   4   6  101.63    3.15
  -5  -4  -6    0.32    0.37
  -5  -4  -6    0.20    0.40
  -5  -4  -6    0.21    0.40
  -5  -4  -6    0.24    0.45
   5   4   6    0.83    0.43
   5   4   6    0.59    0.43
  -6  -4  -6    1.22    0.49
  -6  -4  -6    0.24    0.50
  -6  -4  -6    0.55    0.50
  -6  -4  -6    0.94    0.61
   6   4   6    1.73    0.56
   6   4   6    0.57    0.47
  -7  -4  -6   11.92    1.14
  -7  -4  -6   12.31    1.11
  -7  -4  -6   12.85    1.17
   7   4   6   15.17    1.20
  -8  -4  -6   28.28    1.85
  -8  -4  -6   27.77    1.81
  -8  -4  -6   26.78    1.73
   8   4   6   27.94    1.70
  -9  -4  -6    1.71    0.95
  -9  -4  -6    1.45    0.97
   9   4   6    4.57    1.04
   5  -5  -6    0.06    0.87
   5  -5  -6   -0.37    0.72
  -5   5   6   -0.05    0.88
   4  -5  -6    9.50    1.16
   4  -5  -6    7.68    1.16
  -4   5   6   11.73    1.24
   3  -5  -6    6.70    1.04
   3  -5  -6    8.04    1.00
  -3   5   6    9.38    1.03
   2  -5  -6    9.46    1.04
   2  -5  -6   10.26    0.96
  -2   5   6    8.87    0.87
   1  -5  -6  295.31    8.02
   1  -5  -6  297.51    7.83
   1  -5  -6  281.28    7.80
  -1   5   6  294.70    7.77
   0  -5  -6   19.74    0.79
   0  -5  -6   19.60    1.25
   0  -5  -6   21.83    1.07
   0  -5  -6   20.86    1.09
   0   5   6   19.40    1.03
  -1  -5  -6    2.04    0.45
  -1  -5  -6    1.77    0.36
  -1  -5  -6    3.64    0.60
  -1  -5  -6    2.54    0.44
  -1  -5  -6    2.04    0.50
   1   5   6    1.92    0.40
  -2  -5  -6    8.20    0.70
  -2  -5  -6    6.43    0.61
  -2  -5  -6    5.79    0.67
  -2  -5  -6    7.30    0.67
   2   5   6    7.21    0.62
  -3  -5  -6    1.50    0.42
  -3  -5  -6    1.61    0.46
  -3  -5  -6    1.57    0.39
  -3  -5  -6    1.82    0.38
  -3  -5  -6    1.59    0.49
   3   5   6    1.79    0.37
   3   5   6    2.24    0.42
  -4  -5  -6   24.44    0.88
  -4  -5  -6   22.57    1.25
  -4  -5  -6   23.12    1.11
  -4  -5  -6   21.84    1.14
  -4  -5  -6   24.18    1.30
   4   5   6   24.16    1.14
   4   5   6   23.19    1.25
  -5  -5  -6   10.28    0.93
  -5  -5  -6    8.48    0.89
  -5  -5  -6   10.28    0.88
  -5  -5  -6    9.22    0.80
   5   5   6    9.50    0.88
   5   5   6   10.44    0.86
  -6  -5  -6  106.07    3.44
  -6  -5  -6  108.52    3.38
  -6  -5  -6  107.33    3.51
  -6  -5  -6  108.36    3.50
   6   5   6  109.46    3.41
  -7  -5  -6   47.15    2.06
  -7  -5  -6   41.22    1.98
  -7  -5  -6   42.85    2.06
   7   5   6   40.37    1.92
  -8  -5  -6   -0.17    0.76
  -8  -5  -6   -0.04    0.72
  -8  -5  -6   -0.84    0.74
   8   5   6    1.29    0.73
  -9  -5  -6    1.03    0.88
  -9  -5  -6   -0.49    0.91
   9   5   6    0.29    0.80
   4  -6  -6    5.61    1.06
   4  -6  -6    3.44    1.02
  -4   6   6    3.15    0.96
   3  -6  -6    9.49    1.21
   3  -6  -6    7.75    1.04
  -3   6   6    8.75    1.09
   2  -6  -6    6.79    0.92
   2  -6  -6    5.68    0.98
  -2   6   6    5.26    0.82
   1  -6  -6   10.52    0.97
   1  -6  -6   12.48    1.19
  -1   6   6   10.32    0.94
   0  -6  -6    1.76    0.64
   0  -6  -6    2.04    0.33
   0  -6  -6    2.09    0.56
   0  -6  -6    3.48    0.58
   0   6   6    2.40    0.56
  -1  -6  -6   50.96    1.90
  -1  -6  -6   51.87    1.87
  -1  -6  -6   48.76    1.96
  -1  -6  -6   52.64    2.02
  -1  -6  -6   49.35    1.67
   1   6   6   50.64    1.85
  -2  -6  -6   67.94    2.30
  -2  -6  -6   69.45    2.39
  -2  -6  -6   67.60    2.28
  -2  -6  -6   66.07    2.25
   2   6   6   66.58    2.23
  -3  -6  -6    9.04    0.84
  -3  -6  -6    8.16    0.84
  -3  -6  -6   10.22    0.95
  -3  -6  -6    9.61    0.80
  -3  -6  -6    9.68    0.75
   3   6   6   11.28    0.86
  -4  -6  -6   20.21    1.16
  -4  -6  -6   17.69    0.85
  -4  -6  -6   17.02    1.05
  -4  -6  -6   18.13    1.18
  -4  -6  -6   18.83    1.25
   4   6   6   15.86    0.83
   4   6   6   17.03    1.06
  -5  -6  -6   60.23    2.07
  -5  -6  -6   53.97    2.14
  -5  -6  -6   54.73    2.17
  -5  -6  -6   50.73    2.05
   5   6   6   53.84    2.03
   5   6   6   53.24    2.12
   5   6   6   51.95    1.55
  -6  -6  -6    8.09    0.95
  -6  -6  -6    9.02    1.03
  -6  -6  -6    9.61    1.02
   6   6   6    8.82    0.94
  -7  -6  -6    3.25    0.84
  -7  -6  -6    4.84    0.87
  -7  -6  -6    4.04    0.79
   7   6   6    4.82    0.85
  -8  -6  -6    7.51    1.18
  -8  -6  -6    9.31    1.18
   8   6   6    8.56    1.11
  -9  -6  -6    9.16    1.34
  -9  -6  -6   10.68    1.38
   9   6   6    8.49    1.25
   3  -7  -6    2.15    0.84
   3  -7  -6    1.30    0.88
  -3   7   6    1.49    0.89
   2  -7  -6   14.69    1.32
   2  -7  -6   15.73    1.47
  -2   7   6   15.81    1.37
   1  -7  -6   16.13    1.34
   1  -7  -6   16.69    1.43
  -1   7   6   15.87    1.29
   0  -7  -6   11.98    1.17
   0  -7  -6    8.86    0.93
   0   7   6    9.87    0.99
  -1  -7  -6   69.09    2.54
  -1  -7  -6   71.05    2.59
  -1  -7  -6   71.93    2.55
   1   7   6   71.93    2.51
  -2  -7  -6    1.51    0.55
  -2  -7  -6    2.27    0.61
  -2  -7  -6    2.73    0.62
  -2  -7  -6    1.79    0.54
   2   7   6    2.76    0.61
  -3  -7  -6    2.04    0.58
  -3  -7  -6    3.15    0.57
  -3  -7  -6    2.74    0.64
  -3  -7  -6    1.74    0.54
  -3  -7  -6    2.56    0.69
   3   7   6    3.17    0.62
  -4  -7  -6    2.79    0.64
  -4  -7  -6    2.90    0.67
  -4  -7  -6    3.25    0.51
  -4  -7  -6    3.36    0.73
   4   7   6    2.97    0.61
  -5  -7  -6    2.03    0.65
  -5  -7  -6    2.83    0.65
  -5  -7  -6    2.49    0.70
   5   7   6    2.09    0.63
  -6  -7  -6   67.97    2.65
  -6  -7  -6   69.63    2.62
  -6  -7  -6   66.75    2.61
   6   7   6   65.43    2.51
  -7  -7  -6   11.96    1.21
  -7  -7  -6   13.31    1.31
  -7  -7  -6   14.32    1.40
   7   7   6   13.87    1.26
  -8  -7  -6   35.47    2.10
  -8  -7  -6   35.77    2.12
   8   7   6   33.39    2.02
  -9  -7  -6    4.61    1.12
  -9  -7  -6    5.24    1.15
   2  -8  -6    0.21    0.71
   2  -8  -6   -0.40    0.84
   1  -8  -6    2.93    0.80
   1  -8  -6    1.86    0.83
  -1   8   6    2.90    0.81
   0  -8  -6    0.26    0.68
   0  -8  -6    0.29    0.58
   0   8   6    0.32    0.64
  -1  -8  -6   12.44    1.15
  -1  -8  -6    9.79    1.06
  -1  -8  -6    9.80    1.06
   1   8   6   10.35    1.10
  -2  -8  -6    5.38    0.79
  -2  -8  -6    7.74    0.98
  -2  -8  -6    7.19    0.91
   2   8   6    7.99    0.95
  -3  -8  -6    9.13    1.01
  -3  -8  -6    8.72    0.86
  -3  -8  -6    7.99    0.96
  -3  -8  -6    9.78    0.97
   3   8   6    8.74    0.95
  -4  -8  -6   49.71    2.08
  -4  -8  -6   45.43    2.07
  -4  -8  -6   46.10    1.76
  -4  -8  -6   46.05    2.11
   4   8   6   46.18    1.99
  -5  -8  -6    0.56    0.66
  -5  -8  -6    0.69    0.61
  -5  -8  -6    0.42    0.63
   5   8   6    0.88    0.61
  -6  -8  -6   18.81    1.52
  -6  -8  -6   17.93    1.43
  -6  -8  -6   18.12    1.51
   6   8   6   17.61    1.43
  -7  -8  -6   10.64    1.28
  -7  -8  -6    8.83    1.17
   7   8   6   12.15    1.28
  -8  -8  -6    7.34    1.16
  -8  -8  -6    7.66    1.23
   1  -9  -6    9.45    1.25
   1  -9  -6   10.32    1.37
   0  -9  -6   12.13    1.38
   0  -9  -6    9.16    1.16
  -1  -9  -6    6.04    0.99
  -1  -9  -6    8.64    1.08
   1   9   6    5.47    0.94
  -2  -9  -6   31.37    1.88
  -2  -9  -6   32.49    1.78
  -2  -9  -6   34.01    1.80
   2   9   6   29.84    1.80
  -3  -9  -6    0.18    0.66
  -3  -9  -6   -0.48    0.56
  -3  -9  -6   -0.01    0.66
  -3  -9  -6    0.26    0.57
   3   9   6    0.39    0.65
  -4  -9  -6   14.16    1.37
  -4  -9  -6   15.00    1.32
  -4  -9  -6   15.35    1.14
  -4  -9  -6   13.89    1.23
   4   9   6   15.63    1.37
  -5  -9  -6    1.01    0.72
  -5  -9  -6    0.30    0.71
   5   9   6   -0.73    0.59
  -6  -9  -6    0.85    0.74
  -6  -9  -6    1.40    0.80
   6   9   6   -0.20    0.70
  -7  -9  -6    0.45    0.83
  -7  -9  -6    2.03    0.92
  -8  -9  -6    8.85    1.33
  -1 -10  -6    2.02    0.90
  -2 -10  -6   25.94    1.87
  -2 -10  -6   25.30    1.80
  -2 -10  -6   30.30    1.96
  -3 -10  -6    9.99    1.08
  -3 -10  -6    8.53    1.19
  -3 -10  -6    7.63    1.16
  -4 -10  -6    4.13    1.02
  -4 -10  -6    3.80    0.95
  -4 -10  -6    3.58    0.75
  -5 -10  -6    6.81    1.13
  -5 -10  -6    6.82    1.16
  -6 -10  -6    2.13    0.96
  -6 -10  -6    1.31    0.84
   4   8  -7   -0.15    0.98
   4   8  -7    1.58    0.93
  -4  -8   7    1.44    0.98
   3   8  -7    0.56    0.98
   3   8  -7    2.11    0.95
  -3  -8   7    2.05    0.92
   2   8  -7    1.19    1.00
   2   8  -7   -0.96    0.71
  -2  -8   7    0.22    0.82
   1   8  -7    3.74    0.95
   1   8  -7    4.20    1.13
  -1  -8   7    3.73    0.99
   0   8  -7    8.74    1.36
   0   8  -7    8.39    1.23
   0  -8   7    8.17    1.23
  -1   8  -7    2.44    0.94
  -1   8  -7    0.79    1.05
   1  -8   7    2.43    1.03
   5   7  -7    7.95    1.25
   5   7  -7    7.54    1.27
  -5  -7   7    7.81    1.23
   4   7  -7    3.71    0.97
   4   7  -7    2.78    0.99
  -4  -7   7    3.47    0.96
   3   7  -7    0.93    0.86
   3   7  -7    0.14    0.73
  -3  -7   7    0.54    0.70
   2   7  -7    7.52    1.10
   2   7  -7    7.96    1.15
  -2  -7   7    8.46    1.11
   1   7  -7    0.63    0.79
   1   7  -7    1.27    0.76
  -1  -7   7    0.29    0.70
   0   7  -7    0.54    0.73
   0   7  -7   -1.00    0.73
   0  -7   7   -0.06    0.70
  -1   7  -7    0.50    0.75
  -1   7  -7   -0.37    0.83
   1  -7   7    0.53    0.75
  -2   7  -7   12.34    1.39
  -2   7  -7   15.81    1.53
   2  -7   7   14.97    1.44
  -3   7  -7   12.70    1.43
  -3   7  -7   11.25    1.45
   3  -7   7   14.29    1.59
   6   6  -7   11.55    1.39
   6   6  -7    8.61    1.36
  -6  -6   7    9.62    1.39
   5   6  -7    0.51    0.81
   5   6  -7   -0.13    0.71
  -5  -6   7    0.61    0.74
   4   6  -7   -0.15    0.69
   4   6  -7    0.11    0.74
  -4  -6   7    0.05    0.65
   3   6  -7    0.88    0.71
   3   6  -7    0.98    0.81
  -3  -6   7    1.34    0.66
   2   6  -7   17.58    1.38
   2   6  -7   12.27    1.24
  -2  -6   7   15.95    1.34
   1   6  -7    2.56    0.86
   1   6  -7    1.27    0.66
  -1  -6   7    2.26    0.71
   0   6  -7    5.16    0.85
   0   6  -7    3.86    0.91
   0  -6   7    3.46    0.78
  -1   6  -7   21.25    1.63
  -1   6  -7   22.51    1.57
   1  -6   7   24.95    1.55
  -2   6  -7    9.10    1.20
  -2   6  -7    7.33    1.03
   2  -6   7    8.63    1.09
  -3   6  -7    0.97    0.82
  -3   6  -7    1.03    0.85
   3  -6   7    2.58    0.85
  -4   6  -7    1.14    0.90
  -4   6  -7    1.26    0.88
   4  -6   7    1.15    0.87
   7   5  -7   -0.41    0.80
   7   5  -7    0.78    0.87
   7   5  -7   -0.37    0.86
   6   5  -7    4.82    1.03
   6   5  -7    5.66    1.06
  -6  -5   7    4.99    1.07
   5   5  -7    1.56    0.79
   5   5  -7    1.55    0.82
  -5  -5   7    2.24    0.78
   4   5  -7   25.41    1.64
   4   5  -7   23.55    1.65
  -4  -5   7   22.38    1.52
   3   5  -7    8.31    0.97
   3   5  -7   10.69    1.18
  -3  -5   7    6.66    0.90
   2   5  -7    0.96    0.57
   2   5  -7    1.16    0.68
  -2  -5   7   -0.13    0.49
   1   5  -7    4.91    0.76
   1   5  -7    4.92    0.79
  -1  -5   7    4.36    0.71
   0   5  -7    4.26    0.73
   0   5  -7    4.32    0.80
   0  -5   7    5.98    0.78
  -1   5  -7   14.39    1.25
  -1   5  -7   12.97    1.12
   1  -5   7   15.22    1.16
  -2   5  -7    1.63    0.71
  -2   5  -7    0.60    0.61
   2  -5   7    0.71    0.59
  -3   5  -7   10.09    1.18
  -3   5  -7   13.49    1.24
   3  -5   7   14.63    1.26
  -4   5  -7   30.83    1.96
  -4   5  -7   31.57    1.90
   4  -5   7   33.32    1.89
  -5   5  -7    3.30    0.97
  -5   5  -7    4.60    1.05
   5  -5   7    4.20    1.04
   7   4  -7    0.70    0.77
   7   4  -7   -0.96    0.75
   7   4  -7    1.47    0.89
   6   4  -7    1.08    0.77
   6   4  -7    1.01    0.77
   6   4  -7    1.55    0.77
   6   4  -7    3.41    0.89
  -6  -4   7    2.53    0.88
   5   4  -7   12.03    1.20
   5   4  -7    9.04    1.08
   5   4  -7    8.41    0.88
  -5  -4   7   11.87    1.19
   4   4  -7    0.89    0.45
   4   4  -7    1.61    0.66
   4   4  -7    1.72    0.72
  -4  -4   7    1.74    0.63
   3   4  -7    1.55    0.60
   3   4  -7    0.85    0.34
   3   4  -7    1.81    0.68
   3   4  -7    1.00    0.52
   3   4  -7    1.02    0.36
  -3  -4   7    1.90    0.58
   2   4  -7   11.45    0.98
   2   4  -7   13.01    1.05
   2   4  -7   14.95    1.18
  -2  -4   7   12.36    0.97
   1   4  -7   17.23    1.14
   1   4  -7   17.04    1.07
   1   4  -7   18.40    1.27
  -1  -4   7   17.63    1.09
   0   4  -7   17.83    1.10
   0   4  -7   13.17    1.10
   0   4  -7   14.17    1.00
   0  -4   7   16.73    1.00
  -1   4  -7    8.52    0.92
  -1   4  -7    8.60    0.84
  -1   4  -7    9.48    0.83
   1  -4   7    8.20    0.80
  -2   4  -7   27.93    1.62
  -2   4  -7   29.74    1.50
  -2   4  -7   27.32    1.40
   2  -4   7   30.75    1.44
  -3   4  -7   16.90    1.37
  -3   4  -7   19.68    1.34
   3  -4   7   16.19    0.84
   3  -4   7   18.41    1.26
  -4   4  -7    2.30    0.51
  -4   4  -7    1.57    0.73
  -4   4  -7    1.69    0.71
   4  -4   7    2.87    0.74
   4  -4   7    1.87    0.49
  -5   4  -7    2.88    0.88
  -5   4  -7    3.78    0.70
  -5   4  -7    3.49    0.92
   5  -4   7    3.42    0.94
  -6   4  -7    2.01    0.98
  -6   4  -7    0.92    0.68
  -6   4  -7    1.18    0.89
   6  -4   7    1.27    0.89
   7   3  -7    2.26    0.92
   7   3  -7    2.50    0.96
   7   3  -7    2.62    0.83
   6   3  -7    1.03    0.66
   6   3  -7    0.33    0.70
   6   3  -7    1.47    0.77
  -6  -3   7    0.92    0.77
   5   3  -7    2.14    0.66
   5   3  -7    0.61    0.65
   5   3  -7    2.31    0.67
   5   3  -7    1.89    0.73
  -5  -3   7    1.61    0.73
   4   3  -7   23.43    1.40
   4   3  -7   24.80    1.32
   4   3  -7   27.10    1.48
  -4  -3   7   22.70    1.39
   3   3  -7   65.12    2.27
   3   3  -7   59.74    2.01
   3   3  -7   63.13    2.04
   3   3  -7   59.12    2.17
   3   3  -7   63.87    2.30
  -3  -3   7   63.45    2.21
   2   3  -7   17.89    1.07
   2   3  -7   17.66    0.84
   2   3  -7   19.11    1.04
   2   3  -7   17.86    1.16
   2   3  -7   18.27    0.85
  -2  -3   7   18.47    1.02
   1   3  -7    0.34    0.36
   1   3  -7    0.83    0.53
   1   3  -7    0.78    0.43
  -1  -3   7    0.38    0.35
   0   3  -7    0.95    0.49
   0   3  -7    1.20    0.40
   0   3  -7    0.94    0.40
   0  -3   7    1.02    0.39
  -1   3  -7   10.17    0.82
  -1   3  -7   10.11    0.79
  -1   3  -7   11.52    1.00
   1  -3   7    9.42    0.76
  -2   3  -7    1.65    0.31
  -2   3  -7    0.92    0.52
  -2   3  -7    1.69    0.33
  -2   3  -7    1.32    0.46
  -2   3  -7    1.24    0.47
   2  -3   7    0.81    0.41
   2  -3   7    1.19    0.25
  -3   3  -7   38.78    1.83
  -3   3  -7   38.97    1.41
  -3   3  -7   39.17    1.63
  -3   3  -7   38.24    1.43
  -3   3  -7   42.94    1.71
   3  -3   7   38.46    1.35
   3  -3   7   38.55    1.35
   3  -3   7   40.04    1.63
  -4   3  -7   19.33    1.42
  -4   3  -7   20.60    1.18
  -4   3  -7   21.38    1.36
  -4   3  -7   22.25    1.16
   4  -3   7   20.65    1.32
   4  -3   7   21.20    1.07
  -5   3  -7   40.65    1.74
  -5   3  -7   41.46    2.01
  -5   3  -7   42.48    2.06
  -5   3  -7   40.66    1.77
   5  -3   7   39.46    1.69
   5  -3   7   39.14    1.95
  -6   3  -7   13.39    1.38
  -6   3  -7   11.97    1.29
  -6   3  -7   13.17    1.18
   6  -3   7   15.36    1.38
   6  -3   7   11.96    1.11
  -7   3  -7    0.14    0.80
  -7   3  -7    0.76    0.87
  -7   3  -7    0.36    0.76
   7  -3   7    1.19    1.40
   7   2  -7    9.30    1.25
   7   2  -7    9.95    1.30
   6   2  -7   17.05    1.28
   6   2  -7   18.13    1.52
   6   2  -7   20.18    1.63
  -6  -2   7   18.24    1.56
   5   2  -7    8.17    0.87
   5   2  -7    7.12    0.90
   5   2  -7    7.98    1.02
   5   2  -7    7.89    0.99
  -5  -2   7   10.66    1.11
   4   2  -7    3.59    0.64
   4   2  -7    3.95    0.73
   4   2  -7    3.80    0.67
   4   2  -7    4.56    0.70
   4   2  -7    4.59    0.74
  -4  -2   7    4.50    0.73
   3   2  -7   10.51    0.84
   3   2  -7   12.89    0.92
   3   2  -7   11.06    0.91
   3   2  -7   10.94    0.89
  -3  -2   7    9.75    0.85
   2   2  -7   24.39    1.12
   2   2  -7   27.73    1.10
   2   2  -7   28.01    1.29
   2   2  -7   26.89    1.10
   2   2  -7   26.78    1.21
  -2  -2   7   25.63    1.16
   1   2  -7   54.70    1.92
   1   2  -7   52.65    1.57
   1   2  -7   50.15    1.74
  -1  -2   7   53.23    1.69
   0   2  -7    2.29    0.51
   0   2  -7    1.24    0.33
   0   2  -7    1.47    0.25
   0   2  -7    1.65    0.25
   0   2  -7    1.37    0.38
   0  -2   7    1.26    0.31
  -1   2  -7   55.45    1.57
  -1   2  -7   54.96    2.00
  -1   2  -7   54.05    1.76
  -1   2  -7   53.66    1.74
  -1   2  -7   54.75    1.56
   1  -2   7   55.24    1.71
  -2   2  -7   26.60    1.11
  -2   2  -7   24.74    0.97
  -2   2  -7   27.01    1.16
  -2   2  -7   26.24    1.38
  -2   2  -7   24.10    0.96
   2  -2   7   27.04    1.08
   2  -2   7   27.29    0.95
  -3   2  -7   36.87    1.50
  -3   2  -7   38.75    1.38
  -3   2  -7   35.14    1.37
  -3   2  -7   34.69    1.67
  -3   2  -7   34.39    1.45
   3  -2   7   36.99    1.29
   3  -2   7   37.86    1.44
   3  -2   7   38.94    1.33
  -4   2  -7   34.84    1.55
  -4   2  -7   37.39    1.56
  -4   2  -7   37.39    1.63
  -4   2  -7   35.87    1.52
  -4   2  -7   38.99    1.83
   4  -2   7   36.59    1.43
   4  -2   7   35.43    1.58
  -5   2  -7   11.88    1.17
  -5   2  -7   10.74    0.97
  -5   2  -7   13.32    1.07
  -5   2  -7   13.30    1.14
   5  -2   7   12.90    0.99
   5  -2   7   12.07    1.09
  -6   2  -7   14.05    1.37
  -6   2  -7   13.80    1.18
  -6   2  -7   14.99    1.34
  -6   2  -7   15.21    1.27
   6  -2   7   14.35    1.17
   6  -2   7   13.50    1.23
  -7   2  -7    0.85    0.83
  -7   2  -7    1.30    0.81
  -7   2  -7    0.12    0.78
  -7   2  -7    1.10    0.70
   7  -2   7    0.13    0.79
  -8   2  -7   23.35    1.84
  -8   2  -7   24.30    1.91
  -8   2  -7   22.10    1.95
   7   1  -7    0.83    0.81
   7   1  -7   -0.20    0.76
   6   1  -7    8.80    1.17
   6   1  -7    8.58    1.12
  -6  -1   7    6.59    1.05
   5   1  -7    0.06    0.60
   5   1  -7   -0.08    0.57
   5   1  -7    0.18    0.64
   5   1  -7    0.53    0.47
  -5  -1   7    0.92    0.62
   4   1  -7    0.81    0.46
   4   1  -7    1.57    0.54
   4   1  -7    1.56    0.57
   4   1  -7    1.09    0.59
   4   1  -7    1.25    0.56
  -4  -1   7    0.34    0.52
   3   1  -7   62.73    2.17
   3   1  -7   64.62    2.14
   3   1  -7   63.84    2.34
   3   1  -7   63.81    2.10
   3   1  -7   63.00    2.19
  -3  -1   7   63.69    2.19
   2   1  -7   16.48    0.91
   2   1  -7   13.90    0.82
   2   1  -7   14.44    0.84
   2   1  -7   15.26    0.90
  -2  -1   7   15.96    0.87
   1   1  -7  196.94    5.22
   1   1  -7  200.79    5.41
   1   1  -7  210.74    5.26
  -1  -1   7  194.85    5.17
   0   1  -7    2.12    0.30
   0   1  -7    2.56    0.34
   0   1  -7    3.00    0.48
   0   1  -7    2.46    0.33
   0  -1   7    2.21    0.27
   0  -1   7    2.41    0.29
  -1   1  -7   22.15    1.13
  -1   1  -7   22.38    0.85
  -1   1  -7   21.55    0.85
  -1   1  -7   22.22    0.83
  -1   1  -7   22.30    0.86
   1  -1   7   22.34    0.78
   1  -1   7   22.25    0.77
  -2   1  -7    0.96    0.30
  -2   1  -7    0.48    0.30
  -2   1  -7    0.97    0.31
  -2   1  -7    0.61    0.45
  -2   1  -7    1.01    0.30
   2  -1   7    1.01    0.29
   2  -1   7    1.19    0.32
  -3   1  -7    0.78    0.37
  -3   1  -7    1.67    0.39
  -3   1  -7    1.42    0.40
  -3   1  -7    1.28    0.37
  -3   1  -7    1.87    0.59
   3  -1   7    2.23    0.39
   3  -1   7    1.52    0.38
   3  -1   7    1.85    0.38
  -4   1  -7   68.63    2.23
  -4   1  -7   70.83    2.29
  -4   1  -7   67.14    2.22
  -4   1  -7   64.87    2.24
   4  -1   7   66.31    2.17
   4  -1   7   66.09    2.20
  -5   1  -7   19.17    1.24
  -5   1  -7   16.59    1.23
  -5   1  -7   18.06    1.20
  -5   1  -7   18.01    1.19
   5  -1   7   19.27    1.18
   5  -1   7   18.08    1.12
  -6   1  -7   50.43    2.16
  -6   1  -7   47.74    2.15
  -6   1  -7   49.13    2.10
   6  -1   7   48.97    2.09
   6  -1   7   46.58    2.00
  -7   1  -7   24.63    1.68
  -7   1  -7   23.06    1.71
  -7   1  -7   22.85    1.75
   7  -1   7   26.41    1.73
  -8   1  -7    0.71    0.88
  -8   1  -7    0.86    0.88
   8  -1   7   -1.13    1.20
   7   0  -7    9.80    1.32
   7   0  -7   12.33    1.40
   6   0  -7    1.04    0.81
   6   0  -7    2.07    0.79
  -6   0   7    1.46    0.79
   5   0  -7   14.86    0.91
   5   0  -7   15.70    1.32
   5   0  -7   16.23    1.37
  -5   0   7   14.14    1.23
   4   0  -7    3.16    0.48
   4   0  -7    4.01    0.69
   4   0  -7    3.66    0.77
   4   0  -7    3.43    0.70
   4   0  -7    3.04    0.65
  -4   0   7    3.26    0.46
  -4   0   7    4.55    0.71
   3   0  -7   32.20    1.21
   3   0  -7   31.54    1.47
   3   0  -7   30.64    1.56
   3   0  -7   32.41    1.39
  -3   0   7   30.21    1.19
  -3   0   7   30.82    1.39
   2   0  -7   41.73    1.74
   2   0  -7   42.40    1.49
   2   0  -7   43.67    1.46
   2   0  -7   44.43    1.58
  -2   0   7   41.35    1.50
  -2   0   7   41.88    1.48
   1   0  -7   24.92    1.02
   1   0  -7   24.32    0.91
   1   0  -7   26.89    0.98
  -1   0   7   25.18    0.85
  -1   0   7   19.72    0.83
   0   0  -7  208.58    5.35
   0   0  -7  219.61    5.65
   0   0  -7  209.37    5.34
  -1   0  -7   35.33    1.24
  -1   0  -7   37.05    1.41
  -1   0  -7   35.36    1.25
  -2   0  -7   20.87    0.76
  -2   0  -7   21.27    0.77
  -2   0  -7   21.49    0.91
  -2   0  -7   21.10    0.92
   2   0   7   20.18    0.90
  -3   0  -7   28.52    1.10
  -3   0  -7   28.83    1.16
  -3   0  -7   28.59    1.17
  -3   0  -7   29.77    1.10
   3   0   7   29.65    1.06
   3   0   7   28.95    1.19
  -4   0  -7   34.49    1.39
  -4   0  -7   36.50    1.44
  -4   0  -7   35.90    1.28
  -4   0  -7   34.20    1.38
  -4   0  -7   36.56    1.43
   4   0   7   35.57    1.41
   4   0   7   32.17    1.30
  -5   0  -7   40.36    1.67
  -5   0  -7   41.66    1.69
  -5   0  -7   40.26    1.70
  -5   0  -7   37.35    1.40
  -5   0  -7   37.35    1.66
   5   0   7   40.02    1.63
   5   0   7   39.51    1.60
  -6   0  -7    2.26    0.69
  -6   0  -7    1.74    0.71
  -6   0  -7    2.66    0.69
  -6   0  -7    2.61    0.65
   6   0   7    2.06    0.59
   6   0   7    2.20    0.67
  -7   0  -7   31.61    1.78
  -7   0  -7   30.83    1.86
  -7   0  -7   27.46    1.76
   7   0   7   29.00    1.70
  -8   0  -7   12.91    1.36
  -8   0  -7   10.11    1.34
  -8   0  -7   12.22    1.38
   8   0   7   13.51    1.39
  -9   0  -7    3.62    1.11
  -9   0  -7    2.03    1.04
   7  -1  -7    3.62    1.07
   7  -1  -7    3.81    1.03
   6  -1  -7    3.45    0.94
   6  -1  -7    3.51    0.89
  -6   1   7    3.33    0.89
   5  -1  -7   28.20    1.72
   5  -1  -7   28.66    1.77
  -5   1   7   27.05    1.66
   4  -1  -7    0.95    0.55
   4  -1  -7   -0.26    0.50
   4  -1  -7   -0.23    0.55
   4  -1  -7    0.69    0.57
  -4   1   7    0.66    0.54
   3  -1  -7    1.21    0.30
   3  -1  -7    0.75    0.54
   3  -1  -7    2.01    0.54
   3  -1  -7    1.76    0.52
  -3   1   7    0.21    0.42
   2  -1  -7   82.39    2.48
   2  -1  -7   78.45    2.25
   2  -1  -7   79.38    2.67
   2  -1  -7   78.65    2.42
  -2   1   7   76.99    2.38
   1  -1  -7   94.61    2.64
   1  -1  -7   95.30    2.68
   1  -1  -7   93.09    2.95
   1  -1  -7   94.99    2.66
  -1   1   7   97.43    2.57
   0  -1  -7   25.97    0.80
   0  -1  -7   24.21    0.78
   0  -1  -7   25.07    1.18
   0  -1  -7   23.99    1.01
  -1  -1  -7   76.06    2.27
  -2  -1  -7   25.12    1.04
  -2  -1  -7   24.27    1.03
  -3  -1  -7    1.31    0.29
  -3  -1  -7    1.89    0.39
  -3  -1  -7    1.37    0.32
  -3  -1  -7    2.32    0.43
   3   1   7    1.87    0.25
   3   1   7    1.55    0.25
   3   1   7    1.66    0.40
  -4  -1  -7   -0.08    0.35
  -4  -1  -7    1.29    0.46
  -4  -1  -7    0.87    0.39
  -4  -1  -7    0.48    0.35
  -4  -1  -7    0.42    0.26
   4   1   7    0.19    0.31
   4   1   7    0.57    0.38
  -5  -1  -7   40.25    1.62
  -5  -1  -7   38.62    1.64
  -5  -1  -7   39.71    1.61
  -5  -1  -7   37.49    1.28
  -5  -1  -7   39.09    1.66
   5   1   7   37.24    1.51
   5   1   7   40.65    1.63
  -6  -1  -7  147.62    4.42
  -6  -1  -7  150.31    4.45
  -6  -1  -7  143.97    3.92
  -6  -1  -7  145.77    4.42
  -6  -1  -7  151.40    4.45
   6   1   7  153.99    4.44
   6   1   7  143.52    4.34
  -7  -1  -7    5.53    0.97
  -7  -1  -7    6.11    0.96
  -7  -1  -7    5.47    0.90
   7   1   7    6.59    0.93
  -8  -1  -7    5.24    1.03
  -8  -1  -7    4.14    1.05
  -8  -1  -7    5.25    1.01
   8   1   7    5.73    1.01
  -9  -1  -7    6.82    1.30
  -9  -1  -7    9.48    1.32
   6  -2  -7   38.90    2.18
   6  -2  -7   38.47    2.27
   5  -2  -7   19.71    1.55
   5  -2  -7   23.08    1.61
  -5   2   7   20.88    1.54
   4  -2  -7    1.85    0.73
   4  -2  -7    1.00    0.61
  -4   2   7    1.86    0.62
   3  -2  -7    1.80    0.55
   3  -2  -7    0.99    0.61
   3  -2  -7    1.10    0.50
  -3   2   7    1.05    0.48
   2  -2  -7   13.76    0.90
   2  -2  -7   11.71    0.98
   2  -2  -7   14.79    0.92
   2  -2  -7   11.90    0.53
  -2   2   7   13.15    0.81
   1  -2  -7    7.48    0.61
   1  -2  -7    7.39    0.59
   1  -2  -7    7.59    0.80
   1  -2  -7    7.11    0.49
   0  -2  -7    0.91    0.29
   0  -2  -7    1.58    0.46
   0  -2  -7    1.49    0.25
   0  -2  -7    1.37    0.27
  -1  -2  -7  141.98    4.07
  -1  -2  -7  150.80    4.08
  -2  -2  -7   75.20    2.26
  -2  -2  -7   74.05    2.34
  -2  -2  -7   75.97    2.34
  -3  -2  -7    3.76    0.51
  -3  -2  -7    4.64    0.57
  -3  -2  -7    4.44    0.42
  -3  -2  -7    4.66    0.46
  -3  -2  -7    4.93    0.38
   3   2   7    4.70    0.36
   3   2   7    5.11    0.60
  -4  -2  -7   94.41    2.81
  -4  -2  -7  100.86    2.98
  -4  -2  -7   99.69    2.97
  -4  -2  -7   96.80    2.76
   4   2   7   90.78    2.70
   4   2   7   99.86    2.98
  -5  -2  -7   36.40    1.44
  -5  -2  -7   33.72    1.08
  -5  -2  -7   35.24    1.58
  -5  -2  -7   36.93    1.57
  -5  -2  -7   34.18    1.49
   5   2   7   36.69    1.43
   5   2   7   36.94    1.55
  -6  -2  -7    0.67    0.48
  -6  -2  -7    0.51    0.56
  -6  -2  -7    0.59    0.54
  -6  -2  -7    1.75    0.64
   6   2   7    0.52    0.48
   6   2   7    0.61    0.50
  -7  -2  -7    0.11    0.59
  -7  -2  -7   -0.01    0.65
  -7  -2  -7    0.48    0.62
   7   2   7   -0.20    0.57
  -8  -2  -7   27.60    1.72
  -8  -2  -7   26.44    1.81
  -8  -2  -7   23.88    1.85
   8   2   7   23.21    1.67
  -9  -2  -7   18.77    1.68
  -9  -2  -7   25.46    1.85
   6  -3  -7   -0.42    0.72
   6  -3  -7    1.09    0.96
   5  -3  -7    0.30    0.76
   5  -3  -7    1.14    0.75
  -5   3   7    0.01    0.68
   4  -3  -7   -0.79    0.62
   4  -3  -7    0.40    0.58
  -4   3   7    0.30    0.57
   3  -3  -7  132.72    4.12
   3  -3  -7  136.77    4.28
   3  -3  -7  129.33    4.08
  -3   3   7  141.64    4.07
   2  -3  -7   11.92    1.04
   2  -3  -7   12.27    0.91
   2  -3  -7   12.02    0.92
  -2   3   7   10.11    0.81
   1  -3  -7   21.33    0.98
   1  -3  -7   21.69    1.26
   1  -3  -7   20.24    0.99
   1  -3  -7   20.11    0.70
  -1   3   7   19.27    0.90
   0  -3  -7  119.30    3.31
   0  -3  -7  120.81    3.63
   0  -3  -7  124.80    3.31
   0   3   7  121.96    3.28
  -1  -3  -7   43.99    1.66
  -1  -3  -7   44.11    1.34
  -1  -3  -7   43.80    1.34
  -1  -3  -7   46.31    1.67
   1   3   7   45.82    1.26
  -2  -3  -7    5.58    0.62
  -2  -3  -7    5.19    0.42
  -2  -3  -7    4.30    0.34
  -2  -3  -7    4.61    0.51
  -3  -3  -7    1.47    0.45
  -3  -3  -7    1.67    0.29
  -3  -3  -7    1.33    0.30
  -3  -3  -7    1.53    0.36
  -3  -3  -7    2.07    0.51
   3   3   7    1.55    0.26
   3   3   7    1.49    0.46
   3   3   7    1.49    0.28
  -4  -3  -7   37.63    1.41
  -4  -3  -7   40.64    1.38
  -4  -3  -7   42.40    1.62
  -4  -3  -7   39.87    1.25
  -4  -3  -7   40.59    1.63
   4   3   7   38.32    1.36
   4   3   7   40.76    1.61
  -5  -3  -7    2.19    0.51
  -5  -3  -7    2.75    0.60
  -5  -3  -7    2.36    0.53
  -5  -3  -7    2.55    0.47
   5   3   7    2.30    0.53
   5   3   7    3.91    0.55
  -6  -3  -7    5.36    0.70
  -6  -3  -7    5.06    0.78
  -6  -3  -7    6.15    0.80
  -6  -3  -7    6.04    0.85
   6   3   7    5.10    0.73
   6   3   7    2.98    0.62
  -7  -3  -7   94.67    3.31
  -7  -3  -7   95.61    3.28
  -7  -3  -7   93.97    3.28
   7   3   7   95.43    3.19
  -8  -3  -7   44.04    2.31
  -8  -3  -7   48.49    2.27
  -8  -3  -7   45.22    2.25
   8   3   7   46.67    2.18
  -9  -3  -7    1.80    0.90
  -9  -3  -7   -0.05    0.94
   5  -4  -7   56.20    2.66
   5  -4  -7   58.99    2.75
   4  -4  -7   35.03    2.11
   4  -4  -7   37.50    1.98
  -4   4   7   43.32    1.99
   3  -4  -7    4.30    0.77
   3  -4  -7    4.88    0.93
  -3   4   7    3.47    0.69
   2  -4  -7    0.20    0.58
   2  -4  -7   -0.18    0.41
   2  -4  -7    0.13    0.45
  -2   4   7   -0.24    0.41
   1  -4  -7    4.60    0.75
   1  -4  -7    4.48    0.58
   1  -4  -7    4.52    0.57
  -1   4   7    4.83    0.56
   0  -4  -7    5.83    0.77
   0  -4  -7    6.98    0.59
   0  -4  -7    6.47    0.49
   0  -4  -7    5.83    0.57
   0   4   7    6.38    0.54
  -1  -4  -7   28.84    1.12
  -1  -4  -7   27.69    1.07
  -1  -4  -7   28.64    1.33
  -1  -4  -7   26.93    1.29
  -1  -4  -7   27.79    1.06
  -2  -4  -7   97.97    2.95
  -2  -4  -7   99.52    2.78
  -2  -4  -7   98.24    3.07
  -2  -4  -7   98.06    2.76
   2   4   7  104.23    2.89
  -3  -4  -7   82.20    2.44
  -3  -4  -7   83.24    2.42
  -3  -4  -7   84.07    2.69
  -3  -4  -7   85.32    2.71
  -3  -4  -7   84.57    2.44
  -4  -4  -7    0.90    0.28
  -4  -4  -7    0.81    0.34
  -4  -4  -7    1.96    0.48
  -4  -4  -7    1.38    0.41
  -4  -4  -7    1.71    0.54
   4   4   7    0.80    0.36
   4   4   7    0.70    0.44
  -5  -4  -7    4.81    0.69
  -5  -4  -7    4.77    0.58
  -5  -4  -7    5.14    0.65
  -5  -4  -7    4.46    0.65
   5   4   7    5.60    0.62
   5   4   7    8.06    0.83
  -6  -4  -7   56.94    2.16
  -6  -4  -7   55.82    2.07
  -6  -4  -7   58.55    2.30
  -6  -4  -7   57.64    2.25
   6   4   7   58.30    2.11
   6   4   7   57.10    2.45
  -7  -4  -7    4.70    0.86
  -7  -4  -7    7.11    0.94
  -7  -4  -7    4.50    0.80
   7   4   7    6.92    0.90
  -8  -4  -7    1.23    0.85
  -8  -4  -7    0.54    0.74
   8   4   7    1.00    0.72
  -9  -4  -7   11.12    1.44
  -9  -4  -7    9.35    1.30
   5  -5  -7    5.05    1.17
   5  -5  -7    3.20    1.00
   4  -5  -7    4.03    0.86
   4  -5  -7    4.20    1.05
   3  -5  -7    1.41    0.82
   3  -5  -7    1.08    0.63
  -3   5   7    0.64    0.63
   2  -5  -7    9.30    0.94
   2  -5  -7    7.85    1.01
  -2   5   7    9.63    0.91
   1  -5  -7  106.38    3.54
   1  -5  -7  102.32    3.25
   1  -5  -7  108.97    3.30
  -1   5   7  105.81    3.22
   0  -5  -7    3.82    0.54
   0  -5  -7    3.48    0.70
   0  -5  -7    3.59    0.57
   0  -5  -7    3.33    0.36
   0   5   7    2.71    0.47
  -1  -5  -7   57.77    1.94
  -1  -5  -7   57.06    2.14
  -1  -5  -7   57.70    2.14
  -1  -5  -7   62.88    1.98
  -1  -5  -7   57.56    1.86
   1   5   7   62.32    1.92
  -2  -5  -7   43.81    1.52
  -2  -5  -7   42.08    1.63
  -2  -5  -7   42.28    1.52
  -2  -5  -7   40.37    1.70
   2   5   7   42.58    1.47
  -3  -5  -7    1.97    0.57
  -3  -5  -7    1.98    0.41
  -3  -5  -7    1.85    0.41
  -3  -5  -7    1.36    0.49
  -3  -5  -7    2.15    0.44
   3   5   7    1.28    0.37
   3   5   7    2.08    0.41
  -4  -5  -7   31.83    1.32
  -4  -5  -7   34.69    1.39
  -4  -5  -7   33.58    1.15
  -4  -5  -7   31.01    1.57
  -4  -5  -7   31.45    1.52
   4   5   7   34.11    1.31
   4   5   7   32.54    1.53
  -5  -5  -7   18.64    1.12
  -5  -5  -7   15.49    0.99
  -5  -5  -7   16.75    1.15
  -5  -5  -7   16.78    1.19
   5   5   7   14.65    1.13
   5   5   7   14.81    0.98
  -6  -5  -7   31.85    1.59
  -6  -5  -7   32.12    1.54
  -6  -5  -7   34.03    1.68
  -6  -5  -7   32.24    1.69
   6   5   7   35.77    1.57
  -7  -5  -7   10.45    1.16
  -7  -5  -7   10.55    1.09
  -7  -5  -7    9.82    1.05
   7   5   7   10.50    1.06
  -8  -5  -7   22.11    1.65
  -8  -5  -7   23.11    1.76
   8   5   7   22.66    1.59
  -9  -5  -7   45.64    2.43
  -9  -5  -7   37.94    2.35
   4  -6  -7   15.85    1.52
   4  -6  -7   10.02    1.40
   3  -6  -7   64.80    2.88
   3  -6  -7   63.26    2.64
   2  -6  -7    8.74    0.99
   2  -6  -7    8.54    1.12
  -2   6   7    9.32    0.99
   1  -6  -7    0.08    0.59
   1  -6  -7    0.26    0.48
  -1   6   7    0.08    0.49
   0  -6  -7    3.48    0.68
   0  -6  -7    3.58    0.64
   0  -6  -7    3.73    0.76
   0   6   7    3.42    0.60
  -1  -6  -7    0.55    0.53
  -1  -6  -7    1.01    0.44
  -1  -6  -7    0.67    0.36
  -1  -6  -7    0.16    0.43
  -1  -6  -7    0.94    0.43
   1   6   7    0.53    0.40
  -2  -6  -7   40.48    1.61
  -2  -6  -7   43.01    1.71
  -2  -6  -7   39.30    1.75
  -2  -6  -7   40.62    1.63
   2   6   7   43.35    1.59
  -3  -6  -7    8.46    0.91
  -3  -6  -7    7.82    0.71
  -3  -6  -7    8.38    0.85
  -3  -6  -7   10.23    0.84
  -3  -6  -7    7.97    0.75
   3   6   7    7.88    0.71
  -4  -6  -7  144.41    3.94
  -4  -6  -7  145.12    4.20
  -4  -6  -7  145.17    4.41
  -4  -6  -7  142.83    4.17
  -4  -6  -7  146.98    4.39
   4   6   7  141.55    3.94
   4   6   7  152.32    4.17
  -5  -6  -7   16.56    0.70
  -5  -6  -7   18.12    1.34
  -5  -6  -7   16.78    1.09
  -5  -6  -7   19.49    1.28
  -5  -6  -7   15.97    1.17
   5   6   7   16.07    1.09
  -6  -6  -7    5.55    0.80
  -6  -6  -7    4.79    0.84
  -6  -6  -7    5.20    0.78
   6   6   7    4.30    0.72
  -7  -6  -7   15.24    1.38
  -7  -6  -7   15.60    1.33
  -7  -6  -7   11.71    1.17
   7   6   7   15.56    1.29
  -8  -6  -7    1.35    0.81
  -8  -6  -7    0.40    0.71
   8   6   7    0.38    0.93
  -9  -6  -7    5.12    1.19
  -9  -6  -7    3.51    1.05
   3  -7  -7    7.72    1.12
   3  -7  -7    5.66    1.17
   2  -7  -7    5.80    0.95
   2  -7  -7    6.44    1.14
   1  -7  -7    2.25    0.69
   1  -7  -7    0.62    0.76
  -1   7   7    1.08    0.65
   0  -7  -7   24.73    1.43
   0  -7  -7   23.54    1.65
   0   7   7   25.23    1.42
  -1  -7  -7   15.19    1.21
  -1  -7  -7   15.62    1.15
  -1  -7  -7   17.99    1.34
   1   7   7   16.03    1.14
  -2  -7  -7   30.62    1.54
  -2  -7  -7   33.46    1.60
  -2  -7  -7   32.01    1.63
   2   7   7   31.72    1.48
  -3  -7  -7   71.03    2.69
  -3  -7  -7   74.57    2.53
  -3  -7  -7   73.54    2.66
  -3  -7  -7   73.41    2.43
   3   7   7   71.76    2.47
  -4  -7  -7    5.13    0.60
  -4  -7  -7    5.32    0.85
  -4  -7  -7    4.36    0.74
  -4  -7  -7    5.76    0.79
   4   7   7    4.81    0.71
  -5  -7  -7   17.07    1.31
  -5  -7  -7   15.45    0.80
  -5  -7  -7   16.19    1.23
  -5  -7  -7   13.75    1.19
   5   7   7   16.81    1.20
  -6  -7  -7   18.18    1.41
  -6  -7  -7   16.06    1.34
  -6  -7  -7   18.95    1.51
   6   7   7   20.80    1.34
  -7  -7  -7   -0.36    0.62
  -7  -7  -7    0.09    0.71
   7   7   7   -0.09    0.63
  -8  -7  -7   10.97    1.37
  -8  -7  -7   12.32    1.32
  -9  -7  -7    5.74    1.17
  -9  -7  -7    6.97    1.32
   2  -8  -7   20.17    1.70
   2  -8  -7   19.55    1.72
   1  -8  -7    3.37    0.97
   1  -8  -7    3.83    0.87
   0  -8  -7    0.48    0.60
   0  -8  -7    0.23    0.73
  -1  -8  -7    9.37    1.03
  -1  -8  -7   11.99    1.19
  -1  -8  -7   10.17    1.04
   1   8   7   11.08    1.06
  -2  -8  -7   -0.40    0.52
  -2  -8  -7   -0.54    0.53
  -2  -8  -7    0.95    0.59
   2   8   7    0.69    0.55
  -3  -8  -7   23.58    1.59
  -3  -8  -7   23.03    1.37
  -3  -8  -7   22.63    1.47
  -3  -8  -7   22.84    1.47
   3   8   7   24.13    1.42
  -4  -8  -7   13.90    1.20
  -4  -8  -7   14.24    1.27
  -4  -8  -7   14.50    1.05
  -4  -8  -7   15.12    1.26
   4   8   7   16.66    1.23
  -5  -8  -7   18.28    0.97
  -5  -8  -7   17.87    1.40
  -5  -8  -7   17.38    1.45
  -5  -8  -7   18.88    1.41
   5   8   7   14.54    1.23
  -6  -8  -7   37.77    1.99
  -6  -8  -7   39.25    2.09
   6   8   7   42.25    2.42
  -7  -8  -7   -0.20    0.80
  -7  -8  -7    0.70    0.75
  -8  -8  -7    1.53    0.96
  -8  -8  -7    3.16    0.95
   0  -9  -7    0.85    0.67
   0  -9  -7    0.90    0.85
  -1  -9  -7    9.23    1.11
  -1  -9  -7   11.15    1.22
  -2  -9  -7    2.49    0.81
  -2  -9  -7    2.97    0.79
  -3  -9  -7   14.89    1.35
  -3  -9  -7   12.93    1.30
  -3  -9  -7   13.88    1.16
  -4  -9  -7   17.47    1.50
  -4  -9  -7   18.20    1.51
  -4  -9  -7   17.73    1.23
  -5  -9  -7    0.93    0.76
  -5  -9  -7    1.68    0.80
  -6  -9  -7    5.46    1.01
  -6  -9  -7    4.58    0.95
  -7  -9  -7    3.42    0.98
  -7  -9  -7    3.85    0.97
  -2 -10  -7    1.22    0.84
  -2 -10  -7    1.78    0.89
  -2 -10  -7    2.37    0.84
  -3 -10  -7    3.13    0.93
  -3 -10  -7    1.56    0.82
  -3 -10  -7    1.40    0.72
  -4 -10  -7    5.59    0.86
  -4 -10  -7    5.38    1.05
  -4 -10  -7    7.10    1.12
  -5 -10  -7   15.25    1.52
  -5 -10  -7   12.75    1.42
   2   8  -8    1.69    1.03
   2   8  -8    1.64    0.89
   1   8  -8    5.91    1.32
   1   8  -8    6.08    1.18
   0   8  -8   -0.03    0.96
   0   8  -8    1.61    0.92
   4   7  -8    0.37    0.82
   4   7  -8    1.13    0.96
   3   7  -8   10.05    1.40
   3   7  -8   11.40    1.31
   2   7  -8    6.32    1.18
   2   7  -8    3.48    0.96
   1   7  -8    0.24    0.75
   1   7  -8    1.13    0.86
   0   7  -8    5.75    1.03
   0   7  -8    5.91    1.16
  -1   7  -8    0.44    0.78
  -1   7  -8   -0.14    0.86
  -2   7  -8    2.51    0.97
  -2   7  -8    2.82    1.07
   5   6  -8    0.45    0.78
   5   6  -8    1.71    0.93
   4   6  -8    5.17    1.02
   4   6  -8    5.72    1.12
   3   6  -8    0.13    0.67
   3   6  -8   -0.40    0.81
  -3  -6   8   -0.09    0.61
   2   6  -8    2.90    0.90
   2   6  -8    3.17    0.80
  -2  -6   8    2.44    0.73
   1   6  -8    4.02    0.94
   1   6  -8    3.07    0.81
  -1  -6   8    3.99    0.82
   0   6  -8   12.10    1.32
   0   6  -8   12.09    1.19
   0  -6   8   13.56    1.21
  -1   6  -8    4.90    1.01
  -1   6  -8    6.75    0.99
   1  -6   8    5.31    0.89
  -2   6  -8    2.89    0.96
  -2   6  -8    1.38    0.76
  -3   6  -8    6.98    1.15
  -3   6  -8    7.13    1.18
  -4   6  -8    5.13    1.11
  -4   6  -8    4.93    1.19
   6   5  -8   -0.04    0.79
   6   5  -8    0.23    0.84
   5   5  -8    0.13    0.71
   5   5  -8    0.54    0.74
   4   5  -8    1.45    0.74
   4   5  -8    2.04    0.84
  -4  -5   8    2.07    0.76
   3   5  -8   10.48    1.10
   3   5  -8   10.32    1.16
  -3  -5   8   11.42    1.09
   2   5  -8   17.27    1.32
   2   5  -8   14.70    1.31
  -2  -5   8   16.89    1.22
   1   5  -8   18.19    1.44
   1   5  -8   19.70    1.36
  -1  -5   8   17.90    1.28
   0   5  -8   -0.29    0.53
   0   5  -8   -0.09    0.63
   0  -5   8    0.44    0.53
  -1   5  -8    0.70    0.58
  -1   5  -8    1.12    0.69
   1  -5   8    0.57    0.54
  -2   5  -8    1.67    0.69
  -2   5  -8    1.90    0.77
   2  -5   8    2.63    0.72
  -3   5  -8    1.37    0.83
  -3   5  -8    1.56    0.75
   3  -5   8    2.74    0.76
  -4   5  -8    7.21    1.11
  -4   5  -8    6.32    1.13
  -5   5  -8    8.78    1.24
  -5   5  -8    9.29    1.38
   6   4  -8    6.40    1.11
   6   4  -8    5.46    1.03
   6   4  -8    7.23    1.18
   5   4  -8    7.54    1.06
   5   4  -8    7.38    1.06
  -5  -4   8    7.24    1.24
   4   4  -8    0.83    0.69
   4   4  -8    0.73    0.61
  -4  -4   8    0.32    0.57
   3   4  -8    3.99    0.49
   3   4  -8    3.81    0.81
   3   4  -8    5.21    0.81
  -3  -4   8    6.31    0.80
   2   4  -8   14.44    1.44
   2   4  -8   12.10    1.10
   2   4  -8   13.89    1.12
  -2  -4   8   13.02    1.04
   1   4  -8   21.30    1.27
   1   4  -8   20.63    1.38
   1   4  -8   19.91    1.17
  -1  -4   8   20.08    1.15
   0   4  -8   11.76    0.98
   0   4  -8   10.42    0.93
   0   4  -8   12.09    1.12
   0  -4   8   11.54    0.95
  -1   4  -8   15.29    1.14
  -1   4  -8   15.28    1.07
  -1   4  -8   17.26    1.34
   1  -4   8   13.96    1.01
  -2   4  -8   13.09    1.07
  -2   4  -8   13.48    1.26
   2  -4   8   13.65    1.08
  -3   4  -8    8.28    1.05
  -3   4  -8    7.61    0.94
   3  -4   8    8.15    0.62
   3  -4   8    9.55    0.96
  -4   4  -8   13.71    0.94
  -4   4  -8   12.56    1.21
  -4   4  -8   14.05    1.33
   4  -4   8   12.04    1.17
  -5   4  -8    6.74    1.13
  -5   4  -8    6.60    1.27
  -5   4  -8    7.03    1.07
  -6   4  -8    3.97    1.04
  -6   4  -8    3.15    1.06
   6   3  -8    0.13    0.73
   6   3  -8    2.00    0.89
   6   3  -8    1.20    0.73
   5   3  -8   11.21    1.11
   5   3  -8   11.53    1.24
   5   3  -8   10.76    1.04
   5   3  -8   10.39    1.16
  -5  -3   8   12.78    1.26
   4   3  -8    3.84    0.74
   4   3  -8    3.42    0.74
   4   3  -8    3.16    0.65
  -4  -3   8    3.38    0.72
   3   3  -8   16.00    1.16
   3   3  -8   14.82    1.00
   3   3  -8   16.05    1.22
   3   3  -8   15.60    1.38
   3   3  -8   14.52    0.98
  -3  -3   8   14.36    1.05
   2   3  -8    2.62    0.46
   2   3  -8    2.60    0.44
   2   3  -8    2.60    0.67
   2   3  -8    2.77    0.58
  -2  -3   8    3.31    0.56
   1   3  -8   38.74    1.21
   1   3  -8   37.65    1.15
   1   3  -8   41.80    1.59
   1   3  -8   37.46    1.21
   1   3  -8   41.97    1.78
   1   3  -8   39.04    1.51
  -1  -3   8   41.13    1.50
   0   3  -8   48.41    1.75
   0   3  -8   48.66    2.03
   0   3  -8   51.57    1.82
   0  -3   8   51.45    1.73
  -1   3  -8    1.94    0.63
  -1   3  -8    1.99    0.46
  -1   3  -8    2.92    0.53
   1  -3   8    2.14    0.45
  -2   3  -8    4.97    0.67
  -2   3  -8    4.81    0.63
  -2   3  -8    5.14    0.44
  -2   3  -8    5.19    0.45
  -2   3  -8    5.30    0.80
   2  -3   8    5.33    0.63
  -3   3  -8    1.90    0.69
  -3   3  -8    1.62    0.57
  -3   3  -8    1.58    0.55
  -3   3  -8    1.48    0.45
  -3   3  -8    1.94    0.43
   3  -3   8    1.04    0.49
   3  -3   8    1.23    0.35
  -4   3  -8    3.34    0.74
  -4   3  -8    4.05    0.90
  -4   3  -8    3.19    0.63
  -4   3  -8    4.24    0.61
   4  -3   8    3.90    0.73
   4  -3   8    2.59    0.50
  -5   3  -8   10.10    0.92
  -5   3  -8    9.27    1.15
  -5   3  -8    8.41    1.07
  -5   3  -8   10.27    0.96
   5  -3   8    8.70    0.84
   5  -3   8   13.48    1.22
  -6   3  -8   13.70    1.18
  -6   3  -8   13.55    1.40
  -6   3  -8   14.09    1.49
  -7   3  -8   25.18    1.93
  -7   3  -8   24.08    1.93
  -7   3  -8   24.57    1.76
   7   2  -8   10.28    1.41
   7   2  -8    7.77    1.25
   6   2  -8    5.67    1.08
   6   2  -8    5.42    1.03
   6   2  -8    4.97    0.80
   5   2  -8   12.46    1.22
   5   2  -8    9.43    1.05
   5   2  -8   11.15    1.19
   5   2  -8   10.59    1.02
  -5  -2   8   14.61    1.30
   4   2  -8    9.62    0.93
   4   2  -8   11.06    0.98
   4   2  -8   10.13    1.01
   4   2  -8   10.45    1.09
  -4  -2   8   12.74    1.08
   3   2  -8    0.68    0.47
   3   2  -8   -0.01    0.46
   3   2  -8    0.97    0.51
   3   2  -8    0.74    0.46
  -3  -2   8    0.95    0.49
   2   2  -8    1.95    0.42
   2   2  -8    1.76    0.46
   2   2  -8    2.10    0.49
   2   2  -8    2.15    0.45
   2   2  -8    1.61    0.54
  -2  -2   8    2.68    0.49
   1   2  -8   20.19    1.17
   1   2  -8   17.67    0.79
   1   2  -8   17.81    0.92
   1   2  -8   19.35    0.98
  -1  -2   8   18.01    0.87
   0   2  -8    4.67    0.50
   0   2  -8    5.46    0.41
   0   2  -8    5.10    0.69
   0   2  -8    5.23    0.54
   0   2  -8    4.67    0.40
   0  -2   8    4.28    0.43
  -1   2  -8   87.89    2.88
  -1   2  -8   89.26    2.54
  -1   2  -8   90.35    2.58
  -1   2  -8   88.48    2.39
  -1   2  -8   86.38    2.37
   1  -2   8   80.64    2.45
  -2   2  -8   19.51    0.99
  -2   2  -8   20.75    0.90
  -2   2  -8   22.92    1.07
  -2   2  -8   22.17    1.31
  -2   2  -8   22.16    0.91
  -3   2  -8    8.54    0.76
  -3   2  -8    8.77    0.94
  -3   2  -8   11.13    0.78
  -3   2  -8   10.37    0.84
  -3   2  -8    9.95    0.75
   3  -2   8   10.36    0.71
   3  -2   8    9.66    0.79
  -4   2  -8   12.14    1.19
  -4   2  -8   11.84    0.93
  -4   2  -8   12.02    1.00
  -4   2  -8   11.47    0.89
  -4   2  -8   12.65    0.98
   4  -2   8   12.09    0.95
   4  -2   8   11.45    0.86
  -5   2  -8   17.24    1.20
  -5   2  -8   15.26    1.28
  -5   2  -8   14.67    1.33
  -5   2  -8   16.97    1.27
   5  -2   8   16.30    1.11
   5  -2   8   15.69    1.25
  -6   2  -8    7.83    1.14
  -6   2  -8    6.30    0.97
  -6   2  -8    7.14    1.01
  -6   2  -8    6.72    0.91
   6  -2   8    6.20    0.84
   6  -2   8    6.82    0.98
  -7   2  -8    1.06    0.78
  -7   2  -8    0.78    0.69
  -7   2  -8    1.31    0.85
  -7   2  -8    1.79    0.94
   6   1  -8   24.84    1.89
   6   1  -8   26.21    1.82
   5   1  -8    1.05    0.68
   5   1  -8    2.06    0.57
   5   1  -8    2.51    0.81
  -5  -1   8    2.15    0.76
   4   1  -8   47.92    2.14
   4   1  -8   45.62    1.97
   4   1  -8   47.00    1.78
   4   1  -8   47.47    2.01
  -4  -1   8   49.28    2.00
   3   1  -8    2.93    0.60
   3   1  -8    3.14    0.59
   3   1  -8    2.72    0.55
   3   1  -8    3.45    0.74
   3   1  -8    3.31    0.56
  -3  -1   8    2.15    0.53
   2   1  -8    0.33    0.36
   2   1  -8    0.67    0.40
   2   1  -8    0.87    0.43
  -2  -1   8    0.86    0.39
   1   1  -8   52.53    1.83
   1   1  -8   51.15    1.65
   1   1  -8   49.01    1.60
   0   1  -8   14.02    0.70
   0   1  -8   14.59    0.97
   0   1  -8   13.80    0.73
   0   1  -8   13.77    0.65
   0  -1   8   13.03    0.59
   0  -1   8   14.26    0.57
  -1   1  -8   47.94    1.79
  -1   1  -8   45.24    1.45
  -1   1  -8   43.97    1.39
  -1   1  -8   41.99    1.42
  -1   1  -8   42.31    1.36
   1  -1   8   46.22    1.29
   1  -1   8   43.77    1.26
  -2   1  -8   12.50    0.71
  -2   1  -8   13.01    1.03
  -2   1  -8   12.93    0.72
  -2   1  -8   12.97    0.73
  -2   1  -8   11.42    0.65
   2  -1   8   11.61    0.66
   2  -1   8   11.50    0.58
  -3   1  -8    8.95    0.69
  -3   1  -8    8.60    0.69
  -3   1  -8    8.44    0.69
  -3   1  -8    8.47    0.88
  -3   1  -8    8.96    0.70
   3  -1   8    9.24    0.68
   3  -1   8    8.60    0.62
  -4   1  -8   20.03    1.11
  -4   1  -8   18.62    1.37
  -4   1  -8   17.96    1.06
  -4   1  -8   19.06    1.08
  -4   1  -8   19.91    1.09
   4  -1   8   17.45    1.02
   4  -1   8   17.67    1.01
  -5   1  -8    3.37    0.70
  -5   1  -8    2.61    0.62
  -5   1  -8    2.62    0.65
  -5   1  -8    2.85    0.81
   5  -1   8    3.50    0.64
   5  -1   8    2.80    0.58
  -6   1  -8   35.44    1.82
  -6   1  -8   34.80    1.84
  -6   1  -8   34.68    1.78
   6  -1   8   34.80    1.70
   6  -1   8   36.50    1.77
  -7   1  -8   42.68    2.18
  -7   1  -8   42.51    2.16
  -7   1  -8   43.85    2.11
  -8   1  -8    5.22    1.11
  -8   1  -8    6.39    1.17
   6   0  -8   11.68    1.33
   6   0  -8   12.54    1.32
   5   0  -8   27.07    1.80
   5   0  -8   25.29    1.63
  -5   0   8   25.59    1.66
   4   0  -8   32.13    1.66
   4   0  -8   31.15    1.62
   4   0  -8   31.21    1.29
   4   0  -8   31.07    1.77
  -4   0   8   32.73    1.58
   3   0  -8    4.19    0.78
   3   0  -8    3.54    0.59
   3   0  -8    5.63    0.72
   3   0  -8    4.71    0.56
  -3   0   8    3.43    0.49
  -3   0   8    4.66    0.63
   2   0  -8    6.41    0.59
   2   0  -8    6.47    0.67
   2   0  -8    6.99    0.82
   2   0  -8    6.74    0.59
  -2   0   8    5.44    0.56
   1   0  -8    4.37    0.46
   1   0  -8    3.25    0.38
   1   0  -8    3.15    0.47
  -1   0   8    3.34    0.35
  -1   0   8    3.41    0.33
   0   0  -8    1.98    0.40
   0   0  -8    2.18    0.43
   0   0  -8    2.44    0.30
  -1   0  -8    0.81    0.41
  -1   0  -8    0.90    0.32
  -1   0  -8    0.69    0.34
  -2   0  -8  163.75    4.52
  -2   0  -8  171.06    4.30
  -2   0  -8  167.47    4.79
  -2   0  -8  168.62    4.53
  -2   0  -8  169.80    4.31
  -3   0  -8   24.73    1.09
  -3   0  -8   25.14    0.98
  -3   0  -8   22.64    1.07
  -3   0  -8   24.63    0.99
   3   0   8   24.99    0.87
   3   0   8   24.93    1.11
   3   0   8   24.12    0.90
  -4   0  -8    3.44    0.51
  -4   0  -8    3.74    0.57
  -4   0  -8    3.23    0.53
  -4   0  -8    3.13    0.51
   4   0   8    4.32    0.48
   4   0   8    3.74    0.56
  -5   0  -8   32.29    1.57
  -5   0  -8   35.40    1.54
  -5   0  -8   31.55    1.50
  -5   0  -8   33.60    1.55
   5   0   8   34.49    1.44
   5   0   8   32.01    1.49
  -6   0  -8    5.24    0.81
  -6   0  -8    4.06    0.84
  -6   0  -8    5.04    0.81
   6   0   8    5.77    0.81
   6   0   8    4.98    0.77
  -7   0  -8    4.31    0.92
  -7   0  -8    3.74    0.85
  -7   0  -8    4.92    1.00
   7   0   8    5.84    0.93
  -8   0  -8    0.85    0.81
  -8   0  -8   -0.72    0.83
   6  -1  -8   13.44    1.48
   6  -1  -8   12.94    1.35
   5  -1  -8   -0.11    0.73
   5  -1  -8    0.32    0.65
   4  -1  -8   42.47    1.94
   4  -1  -8   42.29    1.38
   4  -1  -8   43.60    2.06
  -4   1   8   40.09    1.84
   3  -1  -8   52.01    2.07
   3  -1  -8   61.48    2.33
   3  -1  -8   56.57    1.73
   3  -1  -8   56.12    2.04
  -3   1   8   55.54    2.02
   2  -1  -8   86.13    2.71
   2  -1  -8   88.21    2.54
   2  -1  -8   90.33    3.00
   2  -1  -8   89.71    2.65
  -2   1   8   88.93    2.59
   1  -1  -8    1.57    0.32
   1  -1  -8    1.34    0.35
   1  -1  -8    1.63    0.52
   1  -1  -8    1.38    0.35
  -1   1   8    1.05    0.25
  -1   1   8    0.63    0.24
   0  -1  -8   26.68    1.13
   0  -1  -8   25.98    1.32
  -1  -1  -8  119.44    3.46
  -1  -1  -8  119.94    3.40
  -2  -1  -8    2.16    0.41
  -2  -1  -8    2.46    0.41
  -3  -1  -8   11.56    0.78
  -3  -1  -8   12.31    0.59
  -3  -1  -8   12.21    0.59
  -3  -1  -8   11.81    0.82
   3   1   8   12.47    0.86
  -4  -1  -8    3.92    0.50
  -4  -1  -8    5.10    0.61
  -4  -1  -8    4.48    0.60
  -4  -1  -8    4.86    0.54
   4   1   8    5.84    0.67
  -5  -1  -8   53.61    1.97
  -5  -1  -8   55.66    1.74
  -5  -1  -8   54.09    1.97
  -5  -1  -8   56.82    2.07
  -5  -1  -8   55.97    2.08
   5   1   8   54.29    1.88
   5   1   8   56.54    2.07
  -6  -1  -8    0.70    0.58
  -6  -1  -8    1.37    0.66
  -6  -1  -8    0.22    0.56
   6   1   8    1.96    0.60
   6   1   8    0.78    0.52
  -7  -1  -8    1.46    0.74
  -7  -1  -8    1.16    0.81
  -7  -1  -8    2.24    0.77
   7   1   8    1.20    0.65
  -8  -1  -8   67.44    2.88
  -8  -1  -8   66.33    3.24
  -8  -1  -8   66.42    2.84
  -9  -1  -8    8.64    1.29
  -9  -1  -8    5.85    1.26
   6  -2  -8    1.12    0.95
   6  -2  -8    1.38    0.81
   5  -2  -8    2.82    0.87
   5  -2  -8    0.99    0.78
   4  -2  -8   56.50    2.46
   4  -2  -8   54.74    2.31
  -4   2   8   55.16    2.21
   3  -2  -8   55.63    2.19
   3  -2  -8   60.09    2.42
  -3   2   8   60.83    2.10
   2  -2  -8    7.26    0.71
   2  -2  -8    7.09    0.89
   2  -2  -8    5.82    0.64
   2  -2  -8    6.60    0.45
  -2   2   8    5.74    0.57
   1  -2  -8    0.87    0.32
   1  -2  -8    0.68    0.32
   1  -2  -8    0.43    0.48
   1  -2  -8    0.58    0.27
  -1   2   8    0.56    0.24
   0  -2  -8    5.22    0.42
   0  -2  -8    5.63    0.68
   0  -2  -8    5.06    0.40
   0  -2  -8    5.76    0.52
  -1  -2  -8    3.78    0.60
  -1  -2  -8    4.19    0.53
  -2  -2  -8    0.98    0.38
  -2  -2  -8    2.08    0.49
  -2  -2  -8    1.86    0.44
  -3  -2  -8  205.66    5.47
  -3  -2  -8  195.05    5.05
  -3  -2  -8  196.13    5.30
  -3  -2  -8  196.34    5.45
  -3  -2  -8  204.33    5.09
   3   2   8  201.80    5.46
  -4  -2  -8  118.98    3.43
  -4  -2  -8  110.47    3.18
  -4  -2  -8  109.49    3.13
  -4  -2  -8  112.97    3.41
   4   2   8  113.32    3.05
   4   2   8  119.77    3.44
  -5  -2  -8    0.89    0.55
  -5  -2  -8    0.63    0.46
  -5  -2  -8    0.08    0.41
  -5  -2  -8    0.26    0.26
  -5  -2  -8    0.57    0.38
   5   2   8    0.77    0.40
   5   2   8    0.75    0.47
  -6  -2  -8    3.83    0.71
  -6  -2  -8    4.99    0.80
  -6  -2  -8    5.16    0.75
  -6  -2  -8    4.49    0.71
   6   2   8    4.49    0.68
   6   2   8    3.50    0.68
  -7  -2  -8    6.77    0.97
  -7  -2  -8    7.98    1.07
  -7  -2  -8    7.86    0.96
   7   2   8    7.52    0.94
  -8  -2  -8    0.80    0.85
  -8  -2  -8    0.72    0.74
  -9  -2  -8   -0.28    0.92
  -9  -2  -8    0.85    0.86
   5  -3  -8   20.60    1.76
   5  -3  -8   21.36    1.67
   4  -3  -8    0.60    0.73
   4  -3  -8    0.36    0.58
   3  -3  -8    6.34    0.81
   3  -3  -8    6.34    0.95
  -3   3   8    6.24    0.78
   2  -3  -8   15.91    1.30
   2  -3  -8   14.25    1.00
   2  -3  -8   15.56    1.04
  -2   3   8   15.81    0.93
   1  -3  -8  118.15    3.08
   1  -3  -8  113.99    3.31
   1  -3  -8  115.25    3.35
   1  -3  -8  117.08    3.70
  -1   3   8  119.91    3.22
   0  -3  -8   19.06    0.84
   0  -3  -8   19.35    1.21
   0  -3  -8   19.16    0.81
   0  -3  -8   19.23    0.85
   0   3   8   17.65    0.70
   0   3   8   18.69    0.77
  -1  -3  -8   10.39    0.83
  -1  -3  -8   12.38    0.95
  -1  -3  -8   11.31    0.55
  -1  -3  -8   11.78    0.54
  -2  -3  -8   96.64    2.98
  -2  -3  -8   99.04    3.00
  -2  -3  -8   94.69    2.53
  -2  -3  -8   95.53    2.90
  -3  -3  -8  112.67    3.35
  -3  -3  -8  110.24    2.95
  -3  -3  -8  107.34    2.92
  -3  -3  -8  110.82    3.15
  -3  -3  -8  111.13    3.34
  -4  -3  -8   38.83    1.59
  -4  -3  -8   35.04    1.58
  -4  -3  -8   37.34    1.34
  -4  -3  -8   35.32    1.25
  -4  -3  -8   36.11    1.27
   4   3   8   37.38    1.23
   4   3   8   35.91    1.58
  -5  -3  -8    0.92    0.26
  -5  -3  -8    0.74    0.36
  -5  -3  -8    1.06    0.47
  -5  -3  -8    1.98    0.25
  -5  -3  -8    0.38    0.50
  -5  -3  -8    1.42    0.48
   5   3   8    0.98    0.51
   5   3   8    0.73    0.40
  -6  -3  -8   20.38    1.25
  -6  -3  -8   19.10    1.25
  -6  -3  -8   18.92    1.36
  -6  -3  -8   19.01    1.32
   6   3   8   20.49    1.17
   6   3   8   20.32    1.56
  -7  -3  -8   23.67    1.56
  -7  -3  -8   22.26    1.47
  -7  -3  -8   21.08    1.56
   7   3   8   23.44    1.39
  -8  -3  -8    3.13    0.89
  -8  -3  -8    3.26    0.93
  -9  -3  -8   19.59    1.79
  -9  -3  -8   19.92    1.69
   5  -4  -8    6.05    1.16
   5  -4  -8    5.63    1.07
   4  -4  -8    2.29    0.77
   4  -4  -8    1.51    0.80
   3  -4  -8   29.47    1.62
   3  -4  -8   32.67    1.91
  -3   4   8   28.18    2.07
   2  -4  -8   57.12    2.47
   2  -4  -8   61.23    2.16
  -2   4   8   56.85    2.06
   1  -4  -8    2.95    0.53
   1  -4  -8    1.95    0.46
   1  -4  -8    2.90    0.69
  -1   4   8    1.55    0.41
   0  -4  -8   -0.09    0.29
   0  -4  -8    0.02    0.32
   0  -4  -8   -0.14    0.48
   0  -4  -8    0.53    0.29
   0   4   8    0.15    0.21
  -1  -4  -8   20.31    0.89
  -1  -4  -8   21.70    1.25
  -1  -4  -8   20.92    0.89
  -1  -4  -8   21.73    1.20
   1   4   8   20.63    0.79
  -2  -4  -8   21.24    1.11
  -2  -4  -8   19.37    0.84
  -2  -4  -8   19.38    0.82
  -2  -4  -8   19.90    1.15
   2   4   8   20.90    0.75
   2   4   8   20.24    0.76
  -3  -4  -8    0.78    0.32
  -3  -4  -8    1.21    0.46
  -3  -4  -8    0.76    0.50
  -3  -4  -8    0.71    0.38
  -3  -4  -8    0.82    0.30
   3   4   8    0.51    0.26
  -4  -4  -8   50.59    2.02
  -4  -4  -8   50.02    1.97
  -4  -4  -8   52.53    1.61
  -4  -4  -8   50.53    1.70
  -4  -4  -8   50.08    1.65
   4   4   8   50.59    1.95
  -5  -4  -8  177.45    5.01
  -5  -4  -8  192.37    5.10
  -5  -4  -8  188.37    5.31
  -5  -4  -8  180.79    5.30
   5   4   8  182.94    5.29
   5   4   8  184.61    5.01
  -6  -4  -8    8.16    1.01
  -6  -4  -8    8.56    0.98
  -6  -4  -8    8.18    0.87
   6   4   8    7.13    0.79
  -7  -4  -8    1.49    0.70
  -7  -4  -8    0.90    0.63
  -7  -4  -8    1.30    0.74
   7   4   8    0.74    0.59
  -8  -4  -8    3.67    0.91
  -8  -4  -8    4.18    1.02
  -9  -4  -8    0.78    0.92
  -9  -4  -8    0.30    0.86
   4  -5  -8   15.48    1.64
   4  -5  -8   13.81    1.37
   3  -5  -8    3.43    0.76
   3  -5  -8    4.16    0.91
   2  -5  -8    9.52    0.94
   2  -5  -8   12.66    1.30
  -2   5   8   12.48    1.20
   1  -5  -8    8.85    1.11
   1  -5  -8    6.80    0.75
  -1   5   8    7.56    0.74
   0  -5  -8   19.63    0.83
   0  -5  -8   23.07    1.13
   0  -5  -8   22.03    1.11
   0  -5  -8   21.16    1.42
   0   5   8   21.18    1.04
  -1  -5  -8   43.87    1.56
  -1  -5  -8   41.14    1.50
  -1  -5  -8   46.04    1.86
  -1  -5  -8   43.81    1.81
  -1  -5  -8   44.46    1.54
   1   5   8   40.28    1.46
  -2  -5  -8    1.14    0.48
  -2  -5  -8    0.73    0.35
  -2  -5  -8    0.49    0.43
  -2  -5  -8    0.97    0.38
   2   5   8    0.57    0.25
  -3  -5  -8   50.98    1.75
  -3  -5  -8   53.96    2.12
  -3  -5  -8   55.40    1.85
  -3  -5  -8   57.29    2.10
  -3  -5  -8   60.24    1.83
   3   5   8   47.24    1.66
  -4  -5  -8   33.24    1.32
  -4  -5  -8   35.50    1.38
  -4  -5  -8   32.14    1.22
  -4  -5  -8   35.20    1.62
  -4  -5  -8   33.66    1.66
   4   5   8   30.77    1.26
  -5  -5  -8   23.03    1.20
  -5  -5  -8   20.43    1.32
  -5  -5  -8   20.46    1.11
  -5  -5  -8   18.89    1.37
   5   5   8   21.02    1.10
  -6  -5  -8   53.91    2.09
  -6  -5  -8   55.12    2.30
  -6  -5  -8   53.15    2.24
   6   5   8   55.24    2.04
  -7  -5  -8    3.24    0.75
  -7  -5  -8    2.76    0.85
  -7  -5  -8    3.69    0.80
   7   5   8    4.54    1.22
  -8  -5  -8   19.27    1.67
  -8  -5  -8   21.44    1.63
  -9  -5  -8    4.63    1.12
  -9  -5  -8    4.80    1.06
   3  -6  -8    9.29    1.29
   3  -6  -8    7.55    1.05
   2  -6  -8   22.87    1.74
   2  -6  -8   23.19    1.50
   1  -6  -8   48.64    2.01
   1  -6  -8   50.54    2.32
   0  -6  -8   -0.12    0.45
   0  -6  -8   -0.14    0.59
   0   6   8    0.43    0.45
  -1  -6  -8   11.41    1.06
  -1  -6  -8    9.55    0.99
  -1  -6  -8   11.49    0.92
  -1  -6  -8   11.76    1.07
   1   6   8   11.14    0.85
  -2  -6  -8    1.97    0.56
  -2  -6  -8    1.94    0.60
  -2  -6  -8    1.66    0.48
  -2  -6  -8    2.71    0.54
   2   6   8    2.20    0.45
  -3  -6  -8    1.82    0.51
  -3  -6  -8    1.24    0.62
  -3  -6  -8    0.94    0.51
  -3  -6  -8    1.57    0.50
  -3  -6  -8    1.19    0.45
   3   6   8    1.59    0.44
  -4  -6  -8   23.58    1.39
  -4  -6  -8   23.07    1.23
  -4  -6  -8   23.69    1.06
  -4  -6  -8   22.31    1.44
   4   6   8   22.55    1.13
  -5  -6  -8    8.05    0.96
  -5  -6  -8    8.67    0.88
  -5  -6  -8    7.04    0.55
  -5  -6  -8    7.61    0.91
   5   6   8    8.37    0.81
  -6  -6  -8   55.71    2.20
  -6  -6  -8   56.62    2.39
  -6  -6  -8   55.91    2.35
   6   6   8   57.23    2.17
  -7  -6  -8   23.89    1.71
  -7  -6  -8   27.58    1.62
  -8  -6  -8   -0.70    0.68
  -8  -6  -8    0.40    0.73
  -9  -6  -8    0.17    0.92
  -9  -6  -8    0.01    0.86
   2  -7  -8    6.28    0.96
   2  -7  -8    7.80    1.22
   1  -7  -8   22.01    1.73
   1  -7  -8   22.02    1.46
   0  -7  -8    9.34    1.14
   0  -7  -8    9.35    0.97
  -1  -7  -8   21.09    1.49
  -1  -7  -8   19.15    1.37
  -1  -7  -8   19.27    1.24
  -2  -7  -8   14.25    1.22
  -2  -7  -8   14.26    1.15
  -2  -7  -8   13.42    1.08
   2   7   8   11.55    0.96
  -3  -7  -8   13.34    1.19
  -3  -7  -8   13.36    1.07
  -3  -7  -8   11.48    1.05
  -3  -7  -8   13.67    1.02
   3   7   8   13.12    1.00
  -4  -7  -8    5.57    0.62
  -4  -7  -8    4.15    0.73
  -4  -7  -8    4.38    0.80
  -4  -7  -8    4.43    0.72
   4   7   8    3.76    0.62
  -5  -7  -8   12.59    1.08
  -5  -7  -8   13.78    1.28
  -5  -7  -8   14.51    1.24
  -5  -7  -8   13.63    0.78
  -6  -7  -8   -0.20    0.57
  -6  -7  -8   -0.37    0.67
  -6  -7  -8    0.55    0.69
  -7  -7  -8    5.43    0.93
  -7  -7  -8    3.71    0.99
  -8  -7  -8    6.04    1.05
  -8  -7  -8    4.50    1.08
   1  -8  -8    9.55    1.14
   1  -8  -8    7.10    1.16
   0  -8  -8   22.38    1.70
   0  -8  -8   17.98    1.41
  -1  -8  -8   15.60    1.34
  -1  -8  -8   17.47    1.31
  -2  -8  -8    5.09    0.87
  -2  -8  -8    6.87    0.92
  -3  -8  -8    8.59    1.00
  -3  -8  -8   10.82    1.45
  -3  -8  -8   10.20    0.95
  -3  -8  -8   11.40    1.24
  -4  -8  -8   -0.45    0.61
  -4  -8  -8    1.27    0.61
  -4  -8  -8    0.15    0.47
  -5  -8  -8   17.44    1.39
  -5  -8  -8   16.76    1.46
  -6  -8  -8    7.95    1.06
  -6  -8  -8   10.23    1.24
  -7  -8  -8    2.70    0.94
  -7  -8  -8    1.68    0.77
  -8  -8  -8   11.28    1.42
  -8  -8  -8   12.66    1.38
  -1  -9  -8   39.82    2.13
  -1  -9  -8   38.34    2.02
  -2  -9  -8    8.02    1.06
  -2  -9  -8    6.99    1.00
  -3  -9  -8    5.72    1.06
  -3  -9  -8    8.74    1.00
  -3  -9  -8    8.10    1.06
  -4  -9  -8    2.97    0.81
  -4  -9  -8    3.79    0.96
  -4  -9  -8    2.67    0.67
  -5  -9  -8    3.75    0.89
  -5  -9  -8    5.93    1.11
  -6  -9  -8    1.30    0.79
  -6  -9  -8    1.55    0.88
  -7  -9  -8    3.59    0.96
  -7  -9  -8    2.60    1.00
  -4 -10  -8    8.23    1.18
  -4 -10  -8    6.76    1.17
   3   7  -9    0.15    0.94
   3   7  -9    0.27    0.79
   2   7  -9    2.21    1.02
   2   7  -9    2.19    0.87
   1   7  -9    6.77    1.12
   1   7  -9    5.47    1.21
   0   7  -9    6.22    1.26
   0   7  -9    3.98    0.97
  -1   7  -9   -0.59    0.92
  -1   7  -9   -0.10    0.77
   4   6  -9    2.63    0.91
   4   6  -9    1.47    0.92
   3   6  -9    1.42    0.77
   3   6  -9   -0.92    0.77
   2   6  -9    3.36    0.84
   2   6  -9    4.81    1.10
   1   6  -9   -1.06    0.78
   1   6  -9    0.20    0.65
   0   6  -9    2.97    0.94
   0   6  -9    2.55    0.81
  -1   6  -9    4.77    1.09
  -1   6  -9    3.82    0.86
  -2   6  -9    8.61    1.30
  -2   6  -9    7.46    1.08
  -3   6  -9    6.00    1.13
  -3   6  -9    4.61    1.12
   5   5  -9    2.19    0.93
   5   5  -9    0.88    0.81
   4   5  -9    1.33    0.73
   4   5  -9    2.00    0.86
   3   5  -9    5.53    0.94
   3   5  -9    7.06    1.06
   2   5  -9    2.66    0.85
   2   5  -9    0.65    0.64
   1   5  -9    1.76    0.66
   1   5  -9    3.83    0.92
   0   5  -9   10.16    1.22
   0   5  -9   12.17    1.10
  -1   5  -9   12.34    1.27
  -1   5  -9   12.56    1.14
  -2   5  -9   -0.53    0.61
  -2   5  -9    0.26    0.79
  -3   5  -9    3.02    0.98
  -3   5  -9    3.74    0.87
  -4   5  -9   -0.49    0.71
  -4   5  -9    0.43    0.94
   6   4  -9    5.06    1.10
   6   4  -9    3.44    0.95
   6   4  -9    3.55    0.98
   5   4  -9    8.18    1.13
   5   4  -9    7.35    1.11
   4   4  -9   15.10    1.35
   4   4  -9   14.08    1.29
   3   4  -9    4.17    0.80
   3   4  -9    2.80    0.80
   2   4  -9    0.85    0.68
   2   4  -9    0.95    0.58
  -2  -4   9    1.00    0.53
   1   4  -9    1.63    0.58
   1   4  -9    1.36    0.70
  -1  -4   9    1.82    0.52
   0   4  -9    8.63    0.87
   0   4  -9    8.05    0.99
   0  -4   9    7.86    0.79
  -1   4  -9    9.13    0.91
  -1   4  -9   10.65    1.13
   1  -4   9    9.80    0.87
  -2   4  -9   17.19    1.28
  -2   4  -9   16.12    1.37
   2  -4   9   17.94    1.19
  -3   4  -9   12.80    1.32
  -3   4  -9   12.94    1.15
  -4   4  -9    7.58    1.04
  -4   4  -9    8.97    1.17
  -5   4  -9    2.16    0.85
  -5   4  -9    1.50    0.94
  -6   4  -9    1.49    0.93
  -6   4  -9    0.74    0.99
   6   3  -9    1.93    0.91
   6   3  -9    3.24    0.87
   6   3  -9    3.20    0.97
   5   3  -9   16.78    1.48
   5   3  -9   14.21    1.31
   5   3  -9   12.38    1.21
   4   3  -9    1.40    0.71
   4   3  -9    0.72    0.68
   4   3  -9    1.40    0.66
   3   3  -9   20.34    1.34
   3   3  -9   18.24    1.14
   3   3  -9   21.21    1.42
  -3  -3   9   21.02    1.34
   2   3  -9    2.17    0.67
   2   3  -9    1.04    0.41
   2   3  -9    1.14    0.52
  -2  -3   9    1.65    0.51
   1   3  -9   17.30    1.19
   1   3  -9   16.47    1.06
   1   3  -9   12.84    1.12
   1   3  -9   15.34    0.65
   1   3  -9   14.75    0.73
   1   3  -9   13.85    0.87
   1   3  -9   15.54    0.65
  -1  -3   9   14.95    0.92
   0   3  -9   11.39    0.88
   0   3  -9   13.18    1.16
   0   3  -9   12.16    0.95
   0  -3   9   12.41    0.83
  -1   3  -9    8.88    0.77
  -1   3  -9    8.60    0.78
  -1   3  -9    9.81    1.04
   1  -3   9    9.01    0.73
  -2   3  -9   27.02    1.34
  -2   3  -9   24.42    0.96
  -2   3  -9   24.72    1.59
  -2   3  -9   26.09    0.97
   2  -3   9   26.28    1.22
  -3   3  -9    4.63    0.85
  -3   3  -9    6.20    0.59
  -3   3  -9    4.96    0.58
  -3   3  -9    3.57    0.68
   3  -3   9    4.53    0.48
   3  -3   9    5.32    0.70
  -4   3  -9   30.24    1.84
  -4   3  -9   31.60    1.43
  -4   3  -9   32.02    1.39
  -4   3  -9   31.95    1.63
   4  -3   9   29.60    1.39
  -5   3  -9    0.81    0.68
  -5   3  -9    2.37    0.68
  -5   3  -9    1.85    0.89
  -6   3  -9    0.43    0.69
  -6   3  -9    0.01    0.78
  -6   3  -9    0.41    0.89
   6   2  -9    1.38    0.89
   6   2  -9    1.79    0.84
   5   2  -9    0.42    0.71
   5   2  -9    0.01    0.64
   5   2  -9   -0.15    0.56
   4   2  -9   19.15    1.30
   4   2  -9   18.04    1.30
   4   2  -9   18.64    1.37
   4   2  -9   20.93    1.57
   3   2  -9   16.53    1.11
   3   2  -9   16.10    1.18
   3   2  -9   15.22    1.17
  -3  -2   9   13.56    1.07
   2   2  -9   22.94    1.18
   2   2  -9   24.34    1.24
   2   2  -9   24.87    1.36
   2   2  -9   24.11    1.14
  -2  -2   9   24.75    1.16
   1   2  -9    0.08    0.37
   1   2  -9    0.71    0.37
   1   2  -9    0.22    0.49
   1   2  -9    0.05    0.28
   1   2  -9    0.79    0.31
  -1  -2   9    0.03    0.22
   0   2  -9    4.31    0.52
   0   2  -9    4.49    0.49
   0   2  -9    3.95    0.42
   0   2  -9    4.18    0.42
   0   2  -9    3.08    0.64
  -1   2  -9    5.71    0.79
  -1   2  -9    6.13    0.48
  -1   2  -9    5.47    0.46
  -1   2  -9    5.59    0.57
  -1   2  -9    5.47    0.53
  -2   2  -9   26.39    1.50
  -2   2  -9   24.96    1.02
  -2   2  -9   25.40    1.12
  -2   2  -9   26.96    1.05
  -2   2  -9   26.35    1.19
  -3   2  -9   56.79    2.35
  -3   2  -9   56.95    1.97
  -3   2  -9   56.46    1.99
  -3   2  -9   56.71    1.86
  -3   2  -9   54.75    1.85
   3  -2   9   54.69    1.81
   3  -2   9   59.31    1.91
  -4   2  -9    9.42    1.11
  -4   2  -9   10.31    0.93
  -4   2  -9   10.55    0.86
  -4   2  -9    8.33    0.81
   4  -2   9    8.39    0.74
   4  -2   9    9.99    0.85
  -5   2  -9   12.49    1.12
  -5   2  -9    8.81    1.14
  -5   2  -9   11.72    1.02
  -5   2  -9   11.84    1.05
   5  -2   9   11.40    0.95
  -6   2  -9    4.46    1.04
  -6   2  -9    4.91    0.86
  -6   2  -9    4.64    0.88
  -6   2  -9    5.09    0.94
   6  -2   9    4.25    0.77
  -7   2  -9    1.37    0.81
  -7   2  -9    0.24    0.89
  -7   2  -9    0.20    0.81
   6   1  -9    8.55    1.32
   6   1  -9    8.61    1.28
   5   1  -9    0.34    0.66
   5   1  -9   -0.20    0.74
   5   1  -9    0.20    0.56
   4   1  -9   14.62    1.08
   4   1  -9   13.36    1.15
   4   1  -9   12.44    1.21
   4   1  -9   13.84    1.15
   3   1  -9   11.61    1.17
   3   1  -9   11.66    0.96
   3   1  -9   13.22    1.06
   3   1  -9   10.84    0.90
  -3  -1   9   11.82    0.95
   2   1  -9   53.55    1.93
   2   1  -9   52.23    1.77
   2   1  -9   50.98    1.82
  -2  -1   9   48.52    1.73
   1   1  -9   31.34    1.17
   1   1  -9   32.91    1.44
   1   1  -9   30.16    1.20
  -1  -1   9   31.52    1.13
   0   1  -9    2.11    0.34
   0   1  -9    2.17    0.36
   0   1  -9    2.54    0.42
   0   1  -9    2.94    0.61
  -1   1  -9   43.83    1.46
  -1   1  -9   41.83    1.78
  -1   1  -9   40.84    1.33
  -1   1  -9   43.06    1.46
  -1   1  -9   43.42    1.36
  -2   1  -9   13.11    0.79
  -2   1  -9   13.58    0.74
  -2   1  -9   12.75    0.70
  -2   1  -9   12.53    1.08
  -2   1  -9   13.40    0.78
   2  -1   9   13.48    0.57
  -3   1  -9   14.98    0.83
  -3   1  -9   13.94    0.89
  -3   1  -9   15.44    1.21
  -3   1  -9   14.64    0.86
  -3   1  -9   16.27    0.90
   3  -1   9   16.54    0.89
   3  -1   9   11.41    0.67
  -4   1  -9   18.57    1.08
  -4   1  -9   18.71    1.10
  -4   1  -9   18.30    1.07
  -4   1  -9   17.55    1.38
  -4   1  -9   18.60    1.12
   4  -1   9   15.95    1.03
   4  -1   9   19.72    0.99
  -5   1  -9   10.29    0.96
  -5   1  -9   10.30    0.96
  -5   1  -9   11.82    1.05
  -5   1  -9   12.29    1.32
   5  -1   9   11.79    0.95
   5  -1   9    9.98    0.89
  -6   1  -9   64.74    2.57
  -6   1  -9   69.41    2.89
  -6   1  -9   64.83    2.52
  -6   1  -9   63.05    2.54
   6  -1   9   68.42    2.49
  -7   1  -9    0.13    0.71
  -7   1  -9    0.50    0.78
  -7   1  -9    0.38    0.79
  -8   1  -9    7.19    1.18
  -8   1  -9    7.72    1.23
   6   0  -9    4.92    1.10
   6   0  -9    4.31    1.00
   5   0  -9    0.43    0.67
   5   0  -9    0.52    0.80
   4   0  -9    3.18    0.88
   4   0  -9    3.32    0.73
   4   0  -9    4.86    0.61
   3   0  -9   23.53    1.16
   3   0  -9   26.07    1.38
   3   0  -9   26.93    1.61
  -3   0   9   22.78    1.23
   2   0  -9   35.68    1.74
   2   0  -9   33.20    1.39
   2   0  -9   37.85    1.47
   2   0  -9   33.84    1.34
   1   0  -9    1.55    0.39
   1   0  -9    1.13    0.41
   1   0  -9    1.47    0.32
  -1   0   9    1.35    0.26
   0   0  -9    2.60    0.51
   0   0  -9    3.19    0.34
   0   0  -9    2.22    0.27
   0   0  -9    3.12    0.48
  -1   0  -9    6.48    0.61
  -1   0  -9    6.79    0.60
  -1   0  -9    5.27    0.68
  -2   0  -9   16.23    1.15
  -2   0  -9   17.05    0.93
  -2   0  -9   14.91    0.88
  -3   0  -9    1.99    0.43
  -3   0  -9    3.01    0.41
  -3   0  -9    2.76    0.69
  -3   0  -9    3.40    0.53
  -3   0  -9    3.19    0.39
   3   0   9    2.37    0.47
  -4   0  -9  147.81    4.22
  -4   0  -9  159.15    4.40
  -4   0  -9  153.65    4.28
  -4   0  -9  163.49    4.41
   4   0   9  150.79    4.37
  -5   0  -9   54.67    1.96
  -5   0  -9   51.81    2.05
  -5   0  -9   51.74    2.03
   5   0   9   51.31    1.84
   5   0   9   54.11    2.03
  -6   0  -9    3.18    0.73
  -6   0  -9    2.87    0.72
  -6   0  -9    2.59    0.76
   6   0   9    2.71    0.68
  -7   0  -9    2.98    0.89
  -7   0  -9    1.79    0.80
  -7   0  -9    2.08    0.79
  -8   0  -9    0.15    0.78
  -8   0  -9   -0.29    0.88
   6  -1  -9    0.55    0.90
   6  -1  -9    0.20    0.74
   5  -1  -9    1.10    0.83
   5  -1  -9    2.03    0.75
   4  -1  -9   20.65    1.42
   4  -1  -9   22.08    1.70
   3  -1  -9   22.72    1.31
   3  -1  -9   23.37    1.01
   3  -1  -9   22.75    1.56
  -3   1   9   22.13    1.25
   2  -1  -9    9.94    0.78
   2  -1  -9    9.21    0.70
   2  -1  -9    9.31    1.04
   2  -1  -9   10.77    0.83
   1  -1  -9   16.81    0.83
   1  -1  -9   16.64    0.76
   1  -1  -9   15.52    1.20
   1  -1  -9   16.57    0.89
   0  -1  -9   51.79    1.82
   0  -1  -9   51.48    2.00
   0  -1  -9   51.15    1.80
  -1  -1  -9   20.84    1.10
  -1  -1  -9   22.13    1.07
  -2  -1  -9    0.30    0.45
  -2  -1  -9    0.43    0.36
  -2  -1  -9    1.10    0.42
  -3  -1  -9  102.60    2.71
  -3  -1  -9  103.32    3.08
  -3  -1  -9  103.82    3.09
  -4  -1  -9    8.22    0.78
  -4  -1  -9    8.38    0.67
  -4  -1  -9    7.87    0.64
  -4  -1  -9    9.65    0.86
   4   1   9    6.88    0.73
   4   1   9    8.14    0.52
  -5  -1  -9    0.79    0.42
  -5  -1  -9    0.96    0.45
  -5  -1  -9    0.50    0.42
  -5  -1  -9    1.33    0.57
  -5  -1  -9    1.37    0.52
   5   1   9    1.05    0.37
   5   1   9    0.83    0.51
  -6  -1  -9    0.83    0.57
  -6  -1  -9    0.18    0.58
  -6  -1  -9    0.21    0.62
   6   1   9    0.59    0.58
  -7  -1  -9   30.38    1.87
  -7  -1  -9   33.61    1.80
  -7  -1  -9   31.71    1.81
  -8  -1  -9   20.07    1.64
  -8  -1  -9   19.41    1.72
   5  -2  -9   14.54    1.42
   5  -2  -9   14.19    1.36
   4  -2  -9    4.87    0.85
   4  -2  -9    4.03    0.93
   3  -2  -9    4.46    0.88
   3  -2  -9    4.59    0.71
   2  -2  -9   46.10    2.06
   2  -2  -9   46.57    1.69
   2  -2  -9   43.76    1.41
  -2   2   9   42.43    1.52
   1  -2  -9   54.50    1.69
   1  -2  -9   55.18    1.70
   1  -2  -9   52.23    1.69
   1  -2  -9   50.77    2.10
  -1   2   9   49.43    1.51
   0  -2  -9    0.89    0.50
   0  -2  -9    0.82    0.37
   0  -2  -9    0.64    0.22
  -1  -2  -9    0.09    0.36
  -1  -2  -9    0.18    0.37
  -1  -2  -9   -0.21    0.41
  -2  -2  -9   11.44    0.85
  -2  -2  -9   11.27    0.88
  -2  -2  -9   11.09    0.87
  -3  -2  -9    7.25    0.77
  -3  -2  -9    7.48    0.67
  -3  -2  -9    6.65    0.71
  -4  -2  -9   10.27    0.66
  -4  -2  -9    9.48    0.84
  -4  -2  -9    9.36    0.60
  -4  -2  -9    8.73    0.80
   4   2   9    9.20    0.84
  -5  -2  -9   63.10    2.09
  -5  -2  -9   61.49    1.88
  -5  -2  -9   59.93    2.03
  -5  -2  -9   63.86    2.31
  -5  -2  -9   63.75    2.32
   5   2   9   66.86    2.33
  -6  -2  -9   73.69    2.69
  -6  -2  -9   74.98    2.56
  -6  -2  -9   73.29    2.71
   6   2   9   75.31    2.64
  -7  -2  -9    9.64    1.08
  -7  -2  -9    9.66    1.12
  -7  -2  -9   11.65    1.11
  -8  -2  -9    0.32    0.84
  -8  -2  -9    1.00    0.73
  -9  -2  -9    0.82    0.99
  -9  -2  -9    1.87    0.92
   5  -3  -9    6.34    1.23
   5  -3  -9    5.66    1.04
   4  -3  -9    0.85    0.64
   4  -3  -9    2.73    0.86
   3  -3  -9   12.15    1.05
   3  -3  -9   11.64    1.29
   2  -3  -9    4.45    0.84
   2  -3  -9    4.13    0.63
  -2   3   9    3.86    0.83
   1  -3  -9   21.85    0.83
   1  -3  -9   19.05    1.01
   1  -3  -9   21.14    0.97
   1  -3  -9   18.12    1.38
  -1   3   9   18.90    0.82
   0  -3  -9   20.10    1.31
   0  -3  -9   19.52    0.86
   0  -3  -9   19.73    0.82
   0  -3  -9   19.41    0.90
  -1  -3  -9   86.06    2.78
  -1  -3  -9   84.72    2.83
  -2  -3  -9   13.85    0.96
  -2  -3  -9   15.64    1.02
  -2  -3  -9   13.05    1.03
  -3  -3  -9   12.02    0.97
  -3  -3  -9   10.62    0.81
  -3  -3  -9    9.94    0.89
  -4  -3  -9    4.70    0.69
  -4  -3  -9    3.96    0.41
  -4  -3  -9    3.73    0.46
  -4  -3  -9    4.91    0.54
  -4  -3  -9    4.04    0.69
   4   3   9    4.26    0.66
  -5  -3  -9   98.00    2.80
  -5  -3  -9   99.65    3.28
  -5  -3  -9  104.89    3.06
  -5  -3  -9  105.38    2.95
  -5  -3  -9   98.41    3.25
   5   3   9  102.03    3.28
  -6  -3  -9    5.10    0.85
  -6  -3  -9    4.09    0.74
  -6  -3  -9    4.62    0.72
   6   3   9    5.80    1.04
  -7  -3  -9    4.27    0.83
  -7  -3  -9    4.14    0.90
  -7  -3  -9    4.52    0.83
  -8  -3  -9   11.74    1.33
  -8  -3  -9   10.83    1.19
  -9  -3  -9    8.12    1.17
  -9  -3  -9    3.86    1.15
   4  -4  -9    3.65    0.84
   4  -4  -9    1.81    0.90
   3  -4  -9    4.60    1.00
   3  -4  -9    4.86    0.79
   2  -4  -9   13.47    1.27
   2  -4  -9   13.71    1.04
   1  -4  -9   35.71    1.40
   1  -4  -9   33.54    1.81
  -1   4   9   32.82    1.48
   0  -4  -9   76.57    2.76
   0  -4  -9   77.99    2.30
   0  -4  -9   75.03    2.22
   0  -4  -9   77.40    2.33
   0   4   9   73.13    2.16
  -1  -4  -9    3.90    0.68
  -1  -4  -9    5.43    0.77
  -1  -4  -9    4.83    0.46
  -1  -4  -9    5.11    0.46
  -2  -4  -9   28.84    1.02
  -2  -4  -9   30.96    1.47
  -2  -4  -9   29.45    1.04
  -2  -4  -9   32.42    1.44
  -3  -4  -9    0.12    0.48
  -3  -4  -9    0.93    0.31
  -3  -4  -9    0.61    0.44
  -3  -4  -9    0.91    0.43
  -3  -4  -9    0.68    0.27
  -4  -4  -9   16.32    1.18
  -4  -4  -9   16.74    0.82
  -4  -4  -9   17.54    0.92
  -4  -4  -9   18.34    0.89
  -4  -4  -9   16.43    1.24
   4   4   9   16.77    0.74
  -5  -4  -9   19.11    0.81
  -5  -4  -9   18.25    1.32
  -5  -4  -9   18.95    1.02
  -5  -4  -9   20.76    1.31
  -5  -4  -9   17.95    1.06
  -6  -4  -9    4.30    0.72
  -6  -4  -9    4.17    0.86
  -6  -4  -9    2.61    0.72
  -7  -4  -9   59.40    2.50
  -7  -4  -9   54.06    2.38
  -7  -4  -9   57.07    2.31
  -8  -4  -9   11.07    1.22
  -8  -4  -9   11.15    1.28
  -9  -4  -9    2.06    0.93
  -9  -4  -9    2.52    1.05
   4  -5  -9   15.58    1.63
   4  -5  -9   13.41    1.37
   3  -5  -9    0.79    0.86
   3  -5  -9   -0.64    0.51
   2  -5  -9   10.76    1.00
   2  -5  -9    9.20    1.26
   1  -5  -9    3.48    0.59
   1  -5  -9    1.43    0.73
   0  -5  -9    3.65    0.56
   0  -5  -9    4.74    0.83
   0  -5  -9    4.31    0.43
  -1  -5  -9   37.41    1.79
  -1  -5  -9   39.45    1.57
  -1  -5  -9   37.52    1.42
  -1  -5  -9   37.54    1.55
  -1  -5  -9   38.45    1.76
  -2  -5  -9   26.27    1.43
  -2  -5  -9   24.47    1.35
  -2  -5  -9   24.60    1.05
  -2  -5  -9   24.78    1.07
   2   5   9   24.32    0.93
  -3  -5  -9   76.41    2.50
  -3  -5  -9   78.67    2.35
  -3  -5  -9   79.27    2.75
  -3  -5  -9   76.92    2.32
  -3  -5  -9   78.62    2.77
   3   5   9   78.87    2.22
  -4  -5  -9    2.66    0.62
  -4  -5  -9    3.50    0.53
  -4  -5  -9    3.70    0.51
  -4  -5  -9    3.49    0.76
  -4  -5  -9    4.35    0.53
   4   5   9    3.17    0.45
  -5  -5  -9    5.38    0.78
  -5  -5  -9    5.40    0.46
  -5  -5  -9    6.31    0.71
  -5  -5  -9    5.28    0.84
  -6  -5  -9    2.08    0.74
  -6  -5  -9    3.41    0.65
  -6  -5  -9    1.23    0.62
  -7  -5  -9    0.80    0.64
  -7  -5  -9    2.22    0.84
  -8  -5  -9   19.12    1.64
  -8  -5  -9   19.27    1.57
  -9  -5  -9    1.07    0.89
  -9  -5  -9   -0.26    0.91
   3  -6  -9    1.45    0.90
   3  -6  -9    1.52    0.73
   2  -6  -9    5.00    0.83
   2  -6  -9    2.94    0.94
   1  -6  -9    7.83    1.16
   1  -6  -9    8.76    0.92
   0  -6  -9   12.13    0.98
   0  -6  -9   13.86    1.32
  -1  -6  -9   46.11    2.02
  -1  -6  -9   46.13    1.75
  -1  -6  -9   43.06    2.02
  -2  -6  -9   27.46    1.51
  -2  -6  -9   28.76    1.58
  -2  -6  -9   28.99    1.31
  -3  -6  -9   27.32    1.27
  -3  -6  -9   24.28    1.48
  -3  -6  -9   28.83    1.37
  -3  -6  -9   27.88    1.63
  -4  -6  -9    1.26    0.59
  -4  -6  -9    1.79    0.69
  -4  -6  -9    1.43    0.50
  -4  -6  -9    1.33    0.45
  -5  -6  -9    9.00    0.99
  -5  -6  -9    9.90    1.09
  -5  -6  -9   10.59    0.67
  -5  -6  -9   10.16    0.91
  -6  -6  -9   27.01    1.64
  -6  -6  -9   27.28    1.72
  -6  -6  -9   25.96    1.47
  -7  -6  -9    9.67    1.05
  -7  -6  -9    8.63    1.19
  -8  -6  -9   13.69    1.37
  -8  -6  -9   13.06    1.45
   2  -7  -9    0.80    0.93
   2  -7  -9   -0.62    0.56
   1  -7  -9    0.37    0.58
   1  -7  -9    1.57    0.85
   0  -7  -9   12.16    1.27
   0  -7  -9   13.59    1.12
  -1  -7  -9    9.78    1.14
  -1  -7  -9   10.56    0.96
  -2  -7  -9   19.20    1.40
  -2  -7  -9   20.03    1.39
  -2  -7  -9   19.27    1.21
  -3  -7  -9   25.27    1.54
  -3  -7  -9   25.15    1.35
  -3  -7  -9   26.91    1.42
  -3  -7  -9   24.96    1.69
  -4  -7  -9    8.02    0.97
  -4  -7  -9   11.51    0.87
  -4  -7  -9   13.34    1.03
  -4  -7  -9    9.17    1.08
  -5  -7  -9   13.53    1.37
  -5  -7  -9    9.71    0.98
  -6  -7  -9    1.93    0.86
  -6  -7  -9    1.09    0.64
  -7  -7  -9   12.64    1.26
  -7  -7  -9   13.30    1.44
  -8  -7  -9    0.56    0.88
  -8  -7  -9    0.26    0.75
   0  -8  -9   15.17    1.28
   0  -8  -9   13.48    1.40
  -1  -8  -9   15.92    1.40
  -1  -8  -9   14.76    1.22
  -2  -8  -9    2.06    0.64
  -2  -8  -9    1.84    0.72
  -3  -8  -9   10.88    1.20
  -3  -8  -9   11.63    1.06
  -3  -8  -9   11.17    1.06
  -4  -8  -9    1.88    0.67
  -4  -8  -9    0.88    0.74
  -4  -8  -9    1.42    0.56
  -5  -8  -9   11.73    1.13
  -5  -8  -9   13.93    1.42
  -6  -8  -9   -0.03    0.78
  -6  -8  -9    1.30    0.69
  -7  -8  -9   17.19    1.42
  -7  -8  -9   13.50    1.40
  -1  -9  -9    0.22    0.77
  -2  -9  -9    0.48    0.67
  -2  -9  -9    0.66    0.70
  -3  -9  -9   40.37    2.02
  -3  -9  -9   45.69    2.35
  -3  -9  -9   41.63    2.01
  -4  -9  -9    5.66    1.09
  -4  -9  -9    6.75    0.98
  -5  -9  -9    1.74    0.91
  -5  -9  -9    2.03    0.80
  -6  -9  -9    5.53    1.13
  -6  -9  -9    7.61    1.09
   3   6 -10    3.24    0.93
   3   6 -10    4.92    1.16
   2   6 -10    5.63    1.19
   2   6 -10    5.90    1.02
   1   6 -10    1.23    0.95
   1   6 -10    2.82    0.83
   0   6 -10   -0.75    0.64
   0   6 -10   -0.16    0.88
  -1   6 -10   -0.51    0.71
  -1   6 -10    0.56    0.95
  -2   6 -10    1.53    0.82
  -2   6 -10    2.96    1.10
   4   5 -10    5.17    1.07
   4   5 -10    7.31    1.11
   3   5 -10    1.15    0.84
   3   5 -10    2.07    0.79
   2   5 -10    3.22    0.81
   2   5 -10    2.47    0.89
   1   5 -10    2.90    0.89
   1   5 -10    2.89    0.75
   0   5 -10    4.79    0.87
   0   5 -10    4.16    1.00
  -1   5 -10    3.66    0.82
  -1   5 -10    4.65    1.06
  -2   5 -10    3.27    1.03
  -2   5 -10    3.83    0.84
  -3   5 -10   10.75    1.23
  -3   5 -10    8.35    1.28
  -4   5 -10    0.27    0.78
  -4   5 -10    0.13    0.96
   5   4 -10    0.70    0.80
   5   4 -10   -0.63    0.73
   4   4 -10    2.68    0.88
   4   4 -10    3.78    0.84
   3   4 -10    1.78    0.80
   3   4 -10    2.63    0.72
   2   4 -10    7.07    1.04
   2   4 -10    8.34    0.95
   1   4 -10    9.86    1.20
   1   4 -10   11.99    1.04
   0   4 -10   -0.87    0.68
   0   4 -10    0.61    0.54
  -1   4 -10   -0.48    0.69
  -1   4 -10    1.03    0.57
  -2   4 -10    0.68    0.81
  -2   4 -10    0.51    0.59
  -3   4 -10    3.91    0.80
  -3   4 -10    5.08    1.06
  -4   4 -10    9.42    1.29
  -4   4 -10    9.10    1.09
  -5   4 -10   11.04    1.42
  -5   4 -10   12.61    1.29
   5   3 -10    0.71    0.75
   5   3 -10    0.80    0.77
   5   3 -10    0.50    0.86
   4   3 -10    1.73    0.76
   4   3 -10    2.67    0.77
   3   3 -10    9.06    0.95
   3   3 -10   10.87    1.13
   2   3 -10   -1.33    0.56
   2   3 -10    0.43    0.51
   1   3 -10   27.56    1.35
   1   3 -10   23.73    1.57
   0   3 -10   10.48    1.12
   0   3 -10    9.54    0.83
  -1   3 -10    2.27    0.76
  -1   3 -10    3.23    0.59
  -2   3 -10    5.28    0.94
  -2   3 -10    5.85    0.75
  -3   3 -10    5.51    0.78
  -3   3 -10    4.55    0.92
  -4   3 -10    3.96    0.79
  -4   3 -10    3.73    0.99
  -5   3 -10   13.52    1.24
  -5   3 -10   14.84    1.58
  -6   3 -10   15.93    1.44
  -6   3 -10   17.23    1.70
   5   2 -10    3.91    0.81
   5   2 -10    3.54    1.01
   5   2 -10    4.65    0.94
   4   2 -10    4.98    0.82
   4   2 -10    5.69    1.07
   4   2 -10    5.46    0.90
   3   2 -10    1.75    0.64
   3   2 -10    1.67    0.60
   3   2 -10    1.42    0.57
   2   2 -10   23.75    1.25
   2   2 -10   23.82    1.19
   2   2 -10   24.40    1.46
   1   2 -10    7.25    0.68
   1   2 -10    6.23    0.58
   1   2 -10    9.02    0.96
   0   2 -10    6.96    0.55
   0   2 -10    7.29    0.65
   0   2 -10    6.56    0.86
   0   2 -10    7.64    0.57
   0  -2  10    7.95    0.75
  -1   2 -10    1.56    0.37
  -1   2 -10    1.55    0.36
  -1   2 -10    2.26    0.46
  -1   2 -10    2.05    0.49
  -1   2 -10    1.58    0.69
   1  -2  10    1.39    0.37
  -2   2 -10    9.77    0.72
  -2   2 -10    9.82    1.09
  -2   2 -10    9.26    0.74
  -2   2 -10    9.33    0.70
  -3   2 -10    1.70    0.52
  -3   2 -10    1.92    0.49
  -3   2 -10    1.39    0.76
  -3   2 -10    1.65    0.47
  -4   2 -10    2.27    0.60
  -4   2 -10    1.78    0.58
  -4   2 -10    2.13    0.56
  -4   2 -10    2.33    0.84
   4  -2  10    2.04    0.49
  -5   2 -10   32.96    2.07
  -5   2 -10   36.75    1.75
  -5   2 -10   33.06    1.84
  -5   2 -10   33.54    1.70
  -6   2 -10   15.70    1.31
  -6   2 -10   15.30    1.57
  -6   2 -10   14.62    1.33
  -7   2 -10    6.87    1.13
  -7   2 -10    6.09    1.06
  -7   2 -10    5.78    1.23
   5   1 -10    1.15    0.87
   5   1 -10    1.22    0.73
   4   1 -10   27.25    1.87
   4   1 -10   26.36    1.43
   4   1 -10   27.52    1.60
   3   1 -10    0.29    0.51
   3   1 -10    0.08    0.50
   3   1 -10    0.50    0.50
   3   1 -10    0.36    0.65
   2   1 -10   -0.04    0.41
   2   1 -10    0.74    0.50
   1   1 -10    0.69    0.50
   1   1 -10    0.92    0.40
  -1  -1  10    0.56    0.38
   0   1 -10   11.70    0.65
   0   1 -10   12.38    0.82
   0   1 -10   12.54    1.03
   0   1 -10   12.18    0.70
  -1   1 -10  105.22    2.91
  -1   1 -10  108.62    3.08
  -1   1 -10  110.10    3.46
  -1   1 -10  107.26    2.91
  -1   1 -10  107.70    3.07
  -2   1 -10    1.98    0.67
  -2   1 -10    1.00    0.40
  -2   1 -10    0.81    0.32
  -2   1 -10    1.51    0.43
  -2   1 -10    1.23    0.34
  -3   1 -10    2.10    0.51
  -3   1 -10    1.79    0.70
  -3   1 -10    2.36    0.48
  -3   1 -10    1.90    0.48
  -3   1 -10    2.42    0.47
   3  -1  10    1.81    0.47
  -4   1 -10    9.92    1.17
  -4   1 -10   13.35    1.01
  -4   1 -10   12.12    0.92
  -4   1 -10   11.97    0.91
   4  -1  10   11.05    0.88
  -5   1 -10    1.43    0.61
  -5   1 -10    0.72    0.57
  -5   1 -10    1.88    0.66
  -5   1 -10    0.98    0.82
   5  -1  10    2.25    0.59
  -6   1 -10    0.85    0.87
  -6   1 -10    1.75    0.80
  -6   1 -10    1.15    0.72
  -6   1 -10    2.45    0.72
   6  -1  10    1.93    0.68
  -7   1 -10    0.01    0.92
  -7   1 -10    0.00    0.75
  -7   1 -10    1.65    0.82
  -7   1 -10    1.59    0.88
   5   0 -10    0.80    0.69
   5   0 -10    0.46    0.85
   4   0 -10    8.79    1.15
   4   0 -10   12.42    1.11
   3   0 -10    6.23    0.79
   3   0 -10    6.51    0.71
   3   0 -10    6.36    0.98
   2   0 -10    3.73    0.77
   2   0 -10    5.00    0.64
   2   0 -10    4.58    0.62
   1   0 -10   44.15    1.52
   1   0 -10   44.99    1.99
   1   0 -10   44.43    1.45
   1   0 -10   46.55    1.74
   0   0 -10   43.07    1.62
   0   0 -10   43.67    1.74
  -1   0 -10    0.52    0.41
  -1   0 -10    0.75    0.39
  -1   0 -10    1.23    0.51
  -2   0 -10    1.68    0.46
  -2   0 -10    0.97    0.42
  -2   0 -10    1.29    0.58
  -3   0 -10   41.96    1.41
  -3   0 -10   49.12    2.08
  -3   0 -10   45.55    1.68
  -3   0 -10   44.41    1.41
  -3   0 -10   44.61    1.68
  -4   0 -10    0.60    0.46
  -4   0 -10    1.40    0.76
  -4   0 -10    0.50    0.40
  -4   0 -10    1.38    0.52
   4   0  10    1.19    0.51
  -5   0 -10    3.87    0.74
  -5   0 -10    3.92    0.63
  -5   0 -10    2.46    0.65
   5   0  10    5.02    0.74
  -6   0 -10   18.02    1.32
  -6   0 -10   19.24    1.47
  -6   0 -10   15.91    1.27
   6   0  10   19.17    1.40
  -7   0 -10   27.16    1.89
  -7   0 -10   27.68    1.68
  -7   0 -10   30.95    1.81
  -8   0 -10    0.88    0.85
  -8   0 -10    1.04    0.98
   5  -1 -10   18.87    1.68
   5  -1 -10   21.27    1.61
   4  -1 -10    4.08    0.78
   4  -1 -10    2.37    0.89
   3  -1 -10    1.14    0.54
   3  -1 -10    1.48    0.70
   3  -1 -10    0.88    0.45
   2  -1 -10   21.08    1.09
   2  -1 -10   15.80    1.32
   2  -1 -10   19.06    1.01
   1  -1 -10    1.31    0.58
   1  -1 -10    1.40    0.37
   1  -1 -10    1.67    0.34
   1  -1 -10    1.20    0.44
   0  -1 -10    0.97    0.45
   0  -1 -10    1.45    0.60
   0  -1 -10    1.49    0.45
  -1  -1 -10   16.16    1.01
  -1  -1 -10   17.20    1.07
  -2  -1 -10   49.76    1.82
  -2  -1 -10   49.89    1.81
  -2  -1 -10   49.07    1.97
  -3  -1 -10  155.13    4.41
  -3  -1 -10  155.64    4.41
  -4  -1 -10   14.66    1.05
  -4  -1 -10   14.53    1.00
  -4  -1 -10   11.98    0.72
  -4  -1 -10   14.22    0.74
   4   1  10   13.69    1.03
  -5  -1 -10    7.48    0.91
  -5  -1 -10    7.73    0.86
  -5  -1 -10    8.68    0.74
   5   1  10    6.78    0.82
  -6  -1 -10    5.54    0.77
  -6  -1 -10    4.78    0.88
  -6  -1 -10    7.61    0.92
  -7  -1 -10    1.12    0.70
  -7  -1 -10    1.47    0.75
  -7  -1 -10    0.86    0.78
  -8  -1 -10    4.29    0.96
  -8  -1 -10    5.15    1.12
   5  -2 -10    0.05    0.65
   5  -2 -10    0.84    0.91
   4  -2 -10    4.24    0.97
   4  -2 -10    4.96    0.87
   3  -2 -10    1.83    0.76
   3  -2 -10    2.25    0.61
   2  -2 -10   13.69    0.77
   2  -2 -10   14.77    1.26
   2  -2 -10   14.34    0.95
   1  -2 -10    0.55    0.59
   1  -2 -10    1.47    0.37
   1  -2 -10    0.96    0.38
   1  -2 -10    1.02    0.38
   0  -2 -10   27.43    1.34
   0  -2 -10   25.80    1.49
   0  -2 -10   27.13    1.22
  -1  -2 -10  142.20    4.01
  -1  -2 -10  136.63    4.03
  -1  -2 -10  135.83    4.15
  -2  -2 -10   -0.26    0.41
  -2  -2 -10    0.24    0.44
  -2  -2 -10    0.73    0.40
  -3  -2 -10   10.77    0.93
  -3  -2 -10   12.44    0.95
  -3  -2 -10   12.16    0.94
  -4  -2 -10    0.74    0.28
  -4  -2 -10   -0.45    0.44
  -4  -2 -10    0.29    0.43
  -4  -2 -10    0.09    0.23
  -5  -2 -10   44.55    1.90
  -5  -2 -10   44.46    1.60
  -5  -2 -10   43.19    1.93
   5   2  10   46.06    1.91
  -6  -2 -10    2.06    0.77
  -6  -2 -10    3.07    0.66
  -6  -2 -10    3.02    0.72
  -7  -2 -10   14.22    1.27
  -7  -2 -10   16.28    1.39
  -7  -2 -10   15.60    1.26
  -8  -2 -10   38.79    2.25
  -8  -2 -10   40.73    2.11
   4  -3 -10   25.70    1.92
   4  -3 -10   21.22    1.51
   3  -3 -10    7.45    0.88
   3  -3 -10    5.70    1.04
   2  -3 -10    0.57    0.44
   2  -3 -10    0.29    0.65
   1  -3 -10    4.07    0.82
   1  -3 -10    4.06    0.50
   1  -3 -10    4.45    0.46
   0  -3 -10    1.14    0.60
   0  -3 -10    1.90    0.31
   0  -3 -10    1.48    0.33
   0  -3 -10    1.69    0.43
  -1  -3 -10   28.40    1.55
  -1  -3 -10   28.88    1.44
  -1  -3 -10   29.83    1.33
  -2  -3 -10    0.98    0.55
  -2  -3 -10    1.12    0.50
  -2  -3 -10    1.36    0.50
  -3  -3 -10   50.97    2.01
  -3  -3 -10   49.64    1.88
  -3  -3 -10   50.71    1.99
  -4  -3 -10   39.98    1.24
  -4  -3 -10   41.13    1.56
  -4  -3 -10   38.45    1.28
  -4  -3 -10   37.98    1.73
  -4  -3 -10   43.39    1.83
  -5  -3 -10   20.02    1.33
  -5  -3 -10   19.55    1.01
  -5  -3 -10   16.24    1.22
  -5  -3 -10   17.84    0.94
  -6  -3 -10    1.73    0.74
  -6  -3 -10    0.90    0.53
  -6  -3 -10    1.75    0.66
  -7  -3 -10    9.38    1.15
  -7  -3 -10    8.76    1.03
  -7  -3 -10   12.39    1.09
  -8  -3 -10   13.53    1.50
  -8  -3 -10   12.90    1.25
   4  -4 -10    2.06    0.72
   4  -4 -10    2.03    0.96
   3  -4 -10    7.52    0.90
   3  -4 -10    8.51    1.20
   2  -4 -10   12.92    1.38
   2  -4 -10   14.18    1.04
   1  -4 -10   21.98    1.11
   1  -4 -10   25.67    1.67
   0  -4 -10    4.26    0.50
   0  -4 -10    4.70    0.51
   0  -4 -10    3.12    0.79
  -1  -4 -10    1.93    0.35
  -1  -4 -10    1.57    0.59
  -1  -4 -10    1.51    0.61
  -2  -4 -10   89.85    3.04
  -2  -4 -10   93.06    3.02
  -3  -4 -10    3.16    0.34
  -3  -4 -10    1.93    0.55
  -3  -4 -10    3.28    0.64
  -3  -4 -10    2.98    0.68
  -4  -4 -10    3.69    0.46
  -4  -4 -10    2.52    0.65
  -4  -4 -10    4.27    0.80
  -4  -4 -10    3.97    0.42
  -4  -4 -10    3.18    0.55
  -5  -4 -10    5.02    0.62
  -5  -4 -10    5.83    0.55
  -5  -4 -10    5.65    0.82
  -5  -4 -10    5.27    0.83
  -6  -4 -10    8.24    0.94
  -6  -4 -10   11.75    1.12
  -6  -4 -10   10.81    0.94
  -7  -4 -10   15.60    1.43
  -7  -4 -10   14.99    1.23
  -8  -4 -10    6.52    1.17
  -8  -4 -10    4.74    0.96
   3  -5 -10   18.19    1.37
   3  -5 -10   13.05    1.50
   2  -5 -10   13.03    1.10
   2  -5 -10   13.98    1.49
   1  -5 -10    8.82    1.16
   1  -5 -10   11.25    0.93
   0  -5 -10    1.93    0.73
   0  -5 -10    2.53    0.50
  -1  -5 -10    0.93    0.65
  -1  -5 -10    0.54    0.54
  -2  -5 -10    5.41    0.83
  -2  -5 -10    4.97    0.78
  -2  -5 -10    4.76    0.51
  -3  -5 -10   38.85    1.40
  -3  -5 -10   40.41    1.86
  -3  -5 -10   43.79    1.97
  -3  -5 -10   40.53    1.68
  -4  -5 -10   26.39    1.23
  -4  -5 -10   28.34    1.18
  -4  -5 -10   28.48    1.56
  -4  -5 -10   28.35    1.67
  -5  -5 -10   12.92    1.18
  -5  -5 -10   11.75    0.75
  -5  -5 -10   12.30    0.93
  -5  -5 -10   16.04    1.34
  -6  -5 -10    1.43    0.73
  -6  -5 -10    1.01    0.58
  -6  -5 -10    1.40    0.68
  -7  -5 -10    1.57    0.79
  -7  -5 -10   -0.09    0.60
  -8  -5 -10   10.18    1.20
  -8  -5 -10   11.95    1.42
   2  -6 -10   26.63    1.58
   2  -6 -10   28.96    2.04
   1  -6 -10    5.64    1.02
   1  -6 -10    5.69    0.79
   0  -6 -10    5.05    0.68
   0  -6 -10    4.72    0.97
  -1  -6 -10   22.17    1.16
  -1  -6 -10   21.53    1.57
  -1  -6 -10   24.72    1.57
  -2  -6 -10   10.42    1.06
  -2  -6 -10   12.79    1.20
  -2  -6 -10   12.68    0.90
  -3  -6 -10    4.27    0.71
  -3  -6 -10    4.56    0.87
  -3  -6 -10    4.60    0.60
  -3  -6 -10    3.85    0.74
  -4  -6 -10   10.04    1.05
  -4  -6 -10   11.06    0.91
  -4  -6 -10   12.23    1.22
  -4  -6 -10   12.40    0.90
  -5  -6 -10   21.36    1.63
  -5  -6 -10   22.81    1.25
  -5  -6 -10   21.45    1.51
  -6  -6 -10    6.36    0.82
  -6  -6 -10    5.19    0.92
  -7  -6 -10    1.25    0.78
  -7  -6 -10    1.55    0.70
  -8  -6 -10    6.53    1.08
  -8  -6 -10    6.90    1.18
   1  -7 -10   19.84    1.40
   1  -7 -10   16.32    1.66
   0  -7 -10    0.53    0.78
   0  -7 -10   -0.31    0.51
  -1  -7 -10   11.21    1.24
  -2  -7 -10    2.25    0.73
  -2  -7 -10    2.58    0.61
  -3  -7 -10    4.45    0.69
  -3  -7 -10    4.51    0.76
  -3  -7 -10    3.16    0.86
  -4  -7 -10   36.06    1.60
  -4  -7 -10   38.25    1.66
  -4  -7 -10   41.46    2.11
  -5  -7 -10   13.40    1.08
  -5  -7 -10   12.11    1.30
  -6  -7 -10    4.33    0.95
  -6  -7 -10    6.60    0.86
  -7  -7 -10    9.17    1.05
  -7  -7 -10    6.43    1.14
  -8  -7 -10    4.19    0.96
  -8  -7 -10    3.16    1.04
  -1  -8 -10    0.18    0.78
  -2  -8 -10    6.54    0.89
  -2  -8 -10    7.91    1.05
  -3  -8 -10   10.88    1.02
  -3  -8 -10   11.31    1.10
  -3  -8 -10   12.99    1.42
  -4  -8 -10    2.10    0.75
  -4  -8 -10    2.22    0.68
  -4  -8 -10    3.71    0.99
  -5  -8 -10    4.92    0.82
  -5  -8 -10    4.65    1.07
  -6  -8 -10    2.05    0.89
  -6  -8 -10    3.34    0.80
  -7  -8 -10   17.29    1.64
  -7  -8 -10   19.13    1.54
  -3  -9 -10    0.25    0.85
  -3  -9 -10   -0.20    0.63
  -3  -9 -10   -0.32    0.62
  -4  -9 -10   -0.08    0.64
  -4  -9 -10    0.42    0.85
  -5  -9 -10   17.18    1.72
  -5  -9 -10   16.39    1.37
   0   6 -11    1.13    1.01
   0   6 -11    1.30    0.81
   3   5 -11   -0.06    0.70
   3   5 -11    0.50    0.85
   2   5 -11    2.49    0.76
   2   5 -11    1.50    0.94
   1   5 -11    1.48    0.71
   1   5 -11    1.67    0.97
   0   5 -11    7.93    1.18
   0   5 -11    7.55    0.99
  -1   5 -11    2.97    0.81
  -1   5 -11    2.08    0.96
  -2   5 -11    3.56    0.84
  -2   5 -11    3.83    1.11
  -3   5 -11    4.89    1.20
  -3   5 -11    5.46    0.97
   4   4 -11    3.43    0.88
   4   4 -11    3.97    1.01
   3   4 -11    1.47    0.69
   3   4 -11   -0.34    0.75
   2   4 -11    3.74    0.79
   2   4 -11    4.58    0.98
   1   4 -11    4.25    0.95
   1   4 -11    3.17    0.72
   0   4 -11    9.42    0.94
   0   4 -11    8.99    1.24
  -1   4 -11    9.66    0.98
  -1   4 -11   10.81    1.30
  -2   4 -11    4.56    0.81
  -2   4 -11    5.06    1.05
  -3   4 -11    7.83    0.97
  -3   4 -11    7.90    1.25
  -4   4 -11    0.74    0.72
  -4   4 -11    0.05    0.94
   4   3 -11    2.50    0.87
   4   3 -11    3.88    0.84
   3   3 -11    4.56    0.93
   3   3 -11    4.09    0.78
   2   3 -11   -0.50    0.50
   2   3 -11    0.48    0.71
   1   3 -11   -0.47    0.63
   1   3 -11   -0.43    0.47
   0   3 -11    2.42    0.80
   0   3 -11    3.45    0.61
  -1   3 -11   25.95    1.34
  -1   3 -11   26.89    1.77
  -2   3 -11   25.20    1.80
  -2   3 -11   24.96    1.35
  -3   3 -11    2.02    0.89
  -3   3 -11    1.34    0.61
  -4   3 -11    6.92    0.90
  -4   3 -11    7.89    1.28
  -5   3 -11    1.69    0.98
  -5   3 -11    0.77    0.68
   4   2 -11    0.73    0.66
   4   2 -11    2.09    0.88
   4   2 -11   -0.03    0.66
   3   2 -11    8.89    1.03
   3   2 -11    7.94    0.91
   2   2 -11    3.89    0.79
   2   2 -11    4.07    0.67
   1   2 -11    1.23    0.67
   1   2 -11    0.97    0.46
   0   2 -11   21.29    1.00
   0   2 -11   23.31    1.51
   0   2 -11   21.62    1.19
   0   2 -11   20.86    1.06
  -1   2 -11    0.28    0.44
  -1   2 -11    1.07    0.43
  -1   2 -11    1.13    0.39
  -1   2 -11    1.05    0.69
  -2   2 -11   27.78    1.18
  -2   2 -11   29.24    1.26
  -2   2 -11   28.40    1.71
  -3   2 -11    1.02    0.52
  -3   2 -11    0.50    0.46
  -3   2 -11    2.31    0.83
  -4   2 -11   12.00    1.22
  -4   2 -11   13.86    1.11
  -4   2 -11   11.79    1.40
  -5   2 -11    8.78    0.98
  -5   2 -11   10.86    1.41
  -6   2 -11   -1.10    0.83
  -6   2 -11   -0.13    0.67
   4   1 -11   28.98    1.65
   4   1 -11   26.76    1.99
   3   1 -11    1.98    0.61
   3   1 -11    1.48    0.77
   3   1 -11    2.09    0.65
   3   1 -11    1.57    0.61
   2   1 -11    1.45    0.52
   2   1 -11    0.84    0.57
   2   1 -11    0.76    0.64
   1   1 -11    0.34    0.43
   1   1 -11    0.31    0.55
   1   1 -11    0.87    0.40
   0   1 -11    1.27    0.46
   0   1 -11    0.95    0.41
   0   1 -11    0.26    0.31
   0   1 -11    0.43    0.55
  -1   1 -11    1.72    0.46
  -1   1 -11    1.57    0.64
  -1   1 -11    1.61    0.43
  -2   1 -11    0.97    0.42
  -2   1 -11    0.40    0.38
  -2   1 -11    0.90    0.33
  -2   1 -11    0.32    0.63
  -3   1 -11  100.38    2.87
  -3   1 -11   97.65    3.00
  -3   1 -11   99.75    3.01
  -3   1 -11  102.49    3.55
  -4   1 -11   17.15    1.13
  -4   1 -11   18.68    1.07
  -4   1 -11   17.30    1.14
  -4   1 -11   16.08    1.44
  -5   1 -11    1.50    0.66
  -5   1 -11   -0.09    0.54
  -5   1 -11    0.23    0.53
  -5   1 -11    0.87    0.81
   5  -1  11    0.41    0.59
  -6   1 -11    5.90    0.99
  -6   1 -11    6.13    0.88
  -6   1 -11    7.38    1.30
  -7   1 -11    0.13    1.00
  -7   1 -11    0.31    0.73
  -7   1 -11   -0.27    0.86
   4   0 -11    2.65    0.72
   4   0 -11    2.15    0.90
   3   0 -11    0.01    0.47
   3   0 -11   -0.46    0.72
   3   0 -11    0.86    0.53
   2   0 -11   19.96    1.56
   2   0 -11   19.62    1.17
   2   0 -11   18.13    1.08
   1   0 -11   11.01    0.94
   1   0 -11    9.12    0.71
   1   0 -11   10.43    1.11
   0   0 -11   -0.07    0.46
   0   0 -11    0.20    0.42
  -1   0 -11   25.01    1.46
  -1   0 -11   25.88    1.24
  -1   0 -11   25.35    1.23
  -2   0 -11   31.65    1.38
  -2   0 -11   32.18    1.70
  -2   0 -11   32.41    1.42
  -3   0 -11    7.00    0.93
  -3   0 -11    6.40    0.71
  -3   0 -11    6.42    0.69
  -4   0 -11    4.39    0.52
  -4   0 -11    4.89    0.98
  -4   0 -11    5.66    0.75
  -4   0 -11    6.19    0.72
  -5   0 -11   11.29    0.90
  -5   0 -11   15.14    1.49
  -5   0 -11   10.26    1.00
  -5   0 -11   11.43    1.08
   5   0  11   13.28    1.07
  -6   0 -11    8.79    1.06
  -6   0 -11   11.24    1.00
  -6   0 -11    9.97    1.10
  -7   0 -11    1.22    0.81
  -7   0 -11   -0.28    0.81
  -7   0 -11    0.50    0.69
   4  -1 -11    3.69    0.98
   4  -1 -11    4.44    0.82
   3  -1 -11   29.51    1.49
   3  -1 -11   29.81    1.94
   2  -1 -11    6.77    0.99
   2  -1 -11    9.36    0.80
   2  -1 -11    8.48    0.75
   1  -1 -11    0.73    0.64
   1  -1 -11    0.00    0.41
   1  -1 -11    0.37    0.31
   0  -1 -11    1.46    0.62
   0  -1 -11    1.05    0.50
   0  -1 -11    0.76    0.48
  -1  -1 -11   13.84    1.08
  -1  -1 -11   11.36    1.06
  -1  -1 -11   13.73    1.00
  -2  -1 -11    2.51    0.58
  -2  -1 -11    2.40    0.64
  -2  -1 -11    1.33    0.50
  -3  -1 -11    5.17    0.71
  -3  -1 -11    5.66    0.87
  -3  -1 -11    5.23    0.67
  -4  -1 -11   15.55    1.08
  -4  -1 -11   17.03    1.15
  -5  -1 -11   39.54    1.51
  -5  -1 -11   42.76    1.85
  -5  -1 -11   42.34    1.87
   5   1  11   40.45    1.85
  -6  -1 -11    0.60    0.64
  -6  -1 -11   -0.32    0.68
  -6  -1 -11   -0.21    0.52
  -7  -1 -11    6.47    1.03
  -7  -1 -11    6.60    0.89
  -7  -1 -11    5.17    1.04
   4  -2 -11    4.30    0.83
   4  -2 -11    5.04    1.14
   3  -2 -11    0.24    0.50
   3  -2 -11   -0.46    0.68
   2  -2 -11   13.87    0.94
   2  -2 -11   11.78    1.23
   1  -2 -11   19.79    1.04
   1  -2 -11   19.35    1.47
   1  -2 -11   18.28    0.86
   0  -2 -11   33.56    1.45
   0  -2 -11   33.51    1.78
   0  -2 -11   33.49    1.55
  -1  -2 -11    0.67    0.48
  -1  -2 -11    1.01    0.60
  -1  -2 -11    0.84    0.48
  -2  -2 -11   15.31    1.06
  -2  -2 -11   14.03    1.08
  -2  -2 -11   13.13    1.08
  -2  -2 -11   15.48    1.13
  -3  -2 -11   29.75    1.45
  -3  -2 -11   29.26    1.48
  -3  -2 -11   31.17    1.47
  -4  -2 -11    0.38    0.44
  -4  -2 -11    0.74    0.53
  -4  -2 -11    0.01    0.41
  -5  -2 -11   12.71    1.06
  -5  -2 -11   11.59    0.77
  -5  -2 -11   10.42    1.03
  -6  -2 -11    4.30    0.88
  -6  -2 -11    5.73    0.70
  -6  -2 -11    4.69    0.87
  -7  -2 -11   10.11    1.22
  -7  -2 -11   10.66    1.20
  -7  -2 -11   11.14    1.03
  -8  -2 -11    3.46    1.07
  -8  -2 -11    4.49    0.92
   3  -3 -11    8.88    1.28
   3  -3 -11    8.05    0.89
   2  -3 -11   26.37    1.26
   2  -3 -11   25.38    1.82
   1  -3 -11    5.43    0.54
   1  -3 -11    5.01    0.90
   0  -3 -11    1.33    0.55
   0  -3 -11    0.47    0.62
   0  -3 -11    1.15    0.44
  -1  -3 -11    1.69    0.67
  -1  -3 -11    3.02    0.65
  -1  -3 -11    2.25    0.54
  -2  -3 -11    1.30    0.52
  -2  -3 -11    0.92    0.54
  -2  -3 -11    0.56    0.56
  -3  -3 -11   12.39    1.11
  -3  -3 -11   11.28    0.98
  -3  -3 -11   13.14    1.10
  -4  -3 -11   27.16    1.34
  -4  -3 -11   25.89    1.47
  -4  -3 -11   27.36    1.53
  -5  -3 -11   26.59    1.56
  -5  -3 -11   25.66    1.08
  -5  -3 -11   26.37    1.24
  -5  -3 -11   25.95    1.49
  -6  -3 -11   19.07    1.44
  -6  -3 -11   23.90    1.60
  -6  -3 -11   21.54    1.20
  -7  -3 -11    0.83    0.80
  -7  -3 -11   -0.31    0.55
  -8  -3 -11    0.35    0.70
  -8  -3 -11    1.12    0.89
   3  -4 -11   13.13    1.56
   3  -4 -11   11.50    1.08
   2  -4 -11   -0.01    0.77
   2  -4 -11    0.47    0.47
   1  -4 -11   23.84    1.15
   1  -4 -11   24.04    1.77
   0  -4 -11   23.41    1.48
   0  -4 -11   24.10    1.01
   0  -4 -11   24.13    1.66
   0  -4 -11   24.17    1.10
  -1  -4 -11   10.63    1.03
  -1  -4 -11    8.82    0.78
  -1  -4 -11    5.72    0.90
  -2  -4 -11   21.93    1.38
  -2  -4 -11   21.98    1.40
  -3  -4 -11    1.32    0.56
  -3  -4 -11    0.57    0.58
  -3  -4 -11    0.34    0.52
  -4  -4 -11   32.91    1.49
  -4  -4 -11   32.80    1.71
  -4  -4 -11   34.67    1.79
  -5  -4 -11    0.58    0.66
  -5  -4 -11    1.37    0.63
  -5  -4 -11    1.76    0.48
  -5  -4 -11    0.82    0.42
  -6  -4 -11   19.83    1.45
  -6  -4 -11   21.34    1.60
  -6  -4 -11   15.18    1.11
  -7  -4 -11   22.17    1.74
  -7  -4 -11   21.80    1.41
  -8  -4 -11    4.65    0.90
  -8  -4 -11    2.22    0.94
   2  -5 -11   13.59    1.54
   2  -5 -11   12.28    1.06
   1  -5 -11    7.90    0.80
[truncated: 24,997 more chars]
