# Supplementary material for: Crystal structure and Hirshfeld surface analysis of (E)-3-[(4-chloro­benzyl­idene)amino]-5-phenyl­thia­zolidin-2-iminium bromide
Source: Acta Crystallogr E Crystallogr Commun. 2019 Jul 12;75(Pt 8):1175–9. doi: 10.1107/S2056989019009885 (PMC6690452; doi:10.1107/S2056989019009885)
Supplement: Supplementary file 2 [file e-75-01175-Isup2.hkl]

data_I                                                                          
_shelx_title ' GulP-1 in P-1'                                                   
_shelx_refln_list_code          4                                               
_shelx_F_calc_maximum      134.80                                               
_exptl_crystal_F_000       400.00                                               
_reflns_d_resolution_high  0.8185                                               
                                                                                
loop_                                                                           
 _space_group_symop_operation_xyz                                               
 'x, y, z'                                                                      
 '-x, -y, -z'                                                                   
                                                                                
_cell_length_a     8.3146                                                       
_cell_length_b     8.9424                                                       
_cell_length_c    12.2388                                                       
_cell_angle_alpha  80.988                                                       
_cell_angle_beta   76.458                                                       
_cell_angle_gamma  70.027                                                       
                                                                                
_shelx_F_squared_multiplier     1.000                                           
                                                                                
loop_                                                                           
 _refln_index_h                                                                 
 _refln_index_k                                                                 
 _refln_index_l                                                                 
 _refln_F_squared_calc                                                          
 _refln_F_squared_meas                                                          
 _refln_F_squared_sigma                                                         
 _refln_observed_status                                                         
   1   0   0        422.41        496.00         9.87 o                         
   2   0   0        379.32        433.43         6.32 o                         
   3   0   0        186.34        199.03         4.37 o                         
   4   0   0          2.07          6.99         2.61 o                         
   5   0   0        213.41        186.24         6.49 o                         
   6   0   0          9.08          8.86         4.26 o                         
   7   0   0       2393.26       2346.03        38.30 o                         
   8   0   0        512.75        516.05        20.27 o                         
   9   0   0          7.46         11.00         8.54 o                         
  -9   1   0        199.72        203.26        14.53 o                         
  -8   1   0         37.16         50.05        13.44 o                         
  -7   1   0        224.19        209.40        11.35 o                         
  -6   1   0         23.36         25.50         5.55 o                         
  -5   1   0       1254.61       1230.31        20.08 o                         
  -4   1   0       1820.26       1734.47        22.04 o                         
  -3   1   0         15.45         32.83         4.87 o                         
  -2   1   0      13743.29      14761.69       135.30 o                         
  -1   1   0       2091.09       2242.34        19.48 o                         
   0   1   0         46.26         17.20         4.21 o                         
   1   1   0          3.52         13.22         1.07 o                         
   2   1   0       4101.07       4199.86        33.89 o                         
   3   1   0       2390.83       2364.78        20.61 o                         
   4   1   0        300.05        301.01         6.30 o                         
   5   1   0       1925.92       1959.46        22.86 o                         
   6   1   0       2702.83       2591.45        32.20 o                         
   7   1   0         13.45         21.29         5.81 o                         
   8   1   0         49.48         57.23         8.33 o                         
   9   1   0         90.41        109.42        10.28 o                         
  -8   2   0         53.70         82.12        12.02 o                         
  -7   2   0        301.03        278.23        14.75 o                         
  -6   2   0       1408.78       1355.51        26.25 o                         
  -5   2   0       1117.96       1110.39        19.43 o                         
  -4   2   0        234.59        273.89        10.37 o                         
  -3   2   0          2.56          2.79         2.51 o                         
  -2   2   0       1808.69       1996.47        18.75 o                         
  -1   2   0         14.59         21.86         2.58 o                         
   0   2   0         18.49         22.35         1.94 o                         
   1   2   0       4227.47       4452.25        39.67 o                         
   2   2   0      15288.25      15808.00       123.38 o                         
   3   2   0         49.35         47.84         2.79 o                         
   4   2   0        261.59        252.32         5.09 o                         
   5   2   0          1.92          1.53         3.16 o                         
   6   2   0        128.76        116.09         6.10 o                         
   7   2   0       1738.29       1776.38        27.69 o                         
   8   2   0         48.67         43.98         7.75 o                         
   9   2   0        857.51        878.17        32.03 o                         
  -8   3   0         57.59         59.28        11.86 o                         
  -7   3   0        123.18        134.78        23.62 o                         
  -6   3   0         28.24         32.28         6.55 o                         
  -5   3   0        782.88        780.81        19.25 o                         
  -4   3   0       1534.09       1508.20        22.49 o                         
  -3   3   0       2312.38       2261.85        29.69 o                         
  -2   3   0         16.81         24.72         4.71 o                         
  -1   3   0        367.61        383.51         6.24 o                         
   0   3   0       2014.37       1779.70        18.92 o                         
   1   3   0       2177.04       2289.48        19.50 o                         
   2   3   0        609.50        590.52         6.31 o                         
   3   3   0       2034.01       2082.00        18.60 o                         
   4   3   0       1205.36       1148.91        13.65 o                         
   5   3   0       1105.56       1084.82        15.63 o                         
   6   3   0         44.83         46.39         4.71 o                         
   7   3   0       1513.40       1548.76        24.78 o                         
   8   3   0        510.51        517.01        15.45 o                         
   9   3   0        319.72        275.66        20.88 o                         
  -7   4   0        488.49        513.31        22.78 o                         
  -6   4   0        270.08        274.12        14.81 o                         
  -5   4   0        975.68        976.83        20.70 o                         
  -4   4   0        861.27        853.94        16.13 o                         
  -3   4   0          1.07          5.25         3.61 o                         
  -2   4   0       1644.86       1869.80        28.47 o                         
  -1   4   0        130.41        156.06         5.88 o                         
   0   4   0       1649.72       1637.71        17.29 o                         
   1   4   0       1844.12       1842.92        17.69 o                         
   2   4   0       1201.97       1098.23        11.01 o                         
   3   4   0       1324.24       1235.52        12.41 o                         
   4   4   0        237.75        262.64         6.39 o                         
   5   4   0        149.71        117.41         5.69 o                         
   6   4   0        112.52        105.92         5.76 o                         
   7   4   0          8.28          1.58         4.44 o                         
   8   4   0        449.46        435.78        18.60 o                         
   9   4   0        581.88        595.55        24.28 o                         
  -6   5   0        164.49        163.66        14.58 o                         
  -5   5   0         52.08         47.23         7.34 o                         
  -4   5   0        953.45        992.01        21.89 o                         
  -3   5   0        425.93        420.99        11.24 o                         
  -2   5   0       1911.00       1857.08        29.57 o                         
  -1   5   0       1217.40       1254.58        18.84 o                         
   0   5   0         24.91         48.71         5.04 o                         
   1   5   0        492.31        440.84         9.30 o                         
   2   5   0        156.09        165.02         5.31 o                         
   3   5   0        788.93        738.46        10.56 o                         
   4   5   0       1214.49       1216.97        15.42 o                         
   5   5   0        141.68        149.54         6.37 o                         
   6   5   0        644.32        610.57        12.86 o                         
   7   5   0        103.35        108.23         6.65 o                         
   8   5   0        152.89        153.39        17.46 o                         
   9   5   0        332.20        330.22        23.82 o                         
  -6   6   0        312.94        320.28        19.34 o                         
  -5   6   0        181.56        226.04        16.09 o                         
  -4   6   0        369.07        346.32        13.70 o                         
  -3   6   0        657.49        670.08        14.92 o                         
  -2   6   0         10.01          8.31         5.19 o                         
  -1   6   0        308.45        287.31        14.23 o                         
   0   6   0        178.92        192.10         8.65 o                         
   1   6   0        401.72        403.54         9.88 o                         
   2   6   0       1499.10       1537.79        24.87 o                         
   3   6   0        521.11        508.95         9.76 o                         
   4   6   0        852.22        821.39        13.43 o                         
   5   6   0         22.87         24.41         4.28 o                         
   6   6   0         57.13         59.27         5.59 o                         
   7   6   0         51.30         47.47         7.93 o                         
   8   6   0         14.13         15.02         6.64 o                         
   9   6   0         43.87         52.79        12.33 o                         
  -5   7   0         12.63         12.01        12.56 o                         
  -4   7   0          0.91          2.57         9.36 o                         
  -3   7   0        568.46        547.34        14.81 o                         
  -2   7   0        581.02        590.02        16.64 o                         
  -1   7   0        333.77        339.09        13.05 o                         
   0   7   0        705.88        710.69        16.94 o                         
   1   7   0         81.23         67.11         5.48 o                         
   2   7   0          7.35         11.44         3.86 o                         
   3   7   0        100.41        111.16         7.96 o                         
   4   7   0        118.55        118.34         6.01 o                         
   5   7   0       1440.21       1431.28        20.91 o                         
   6   7   0        100.00         92.98         6.55 o                         
   7   7   0         92.09         93.69        10.99 o                         
   8   7   0        120.88        134.80        13.38 o                         
   9   7   0          2.19         10.92        11.05 o                         
  -3   8   0         84.81         83.56        16.90 o                         
  -2   8   0        110.47         96.52         8.36 o                         
  -1   8   0          1.87         -4.31         6.21 o                         
   0   8   0        258.72        257.10        10.14 o                         
   1   8   0        149.91        145.72         8.64 o                         
   2   8   0         11.88         15.22         6.42 o                         
   3   8   0        909.46        879.94        18.88 o                         
   4   8   0        282.44        312.69        10.81 o                         
   5   8   0         69.06         85.84         7.53 o                         
   6   8   0        154.65        150.69         8.09 o                         
   7   8   0         68.58         57.87         8.22 o                         
   8   8   0         41.48         39.53        12.76 o                         
  -2   9   0        175.01        154.74        12.63 o                         
  -1   9   0        523.08        561.46        21.22 o                         
   0   9   0         68.99         97.14         7.78 o                         
   1   9   0         53.79         59.29         7.40 o                         
   2   9   0        216.23        234.95         9.77 o                         
   3   9   0         13.02          6.65         5.28 o                         
   4   9   0          5.91          2.29         5.36 o                         
   5   9   0          6.90          2.69         5.85 o                         
   6   9   0        286.92        281.83        12.37 o                         
   7   9   0        221.18        218.23        12.03 o                         
   0  10   0          3.71          9.41         8.57 o                         
   1  10   0         13.03          6.33         9.74 o                         
   2  10   0        168.19        189.67        15.02 o                         
   3  10   0         42.69         37.84         9.18 o                         
   4  10   0         69.23         65.84         9.63 o                         
   5  10   0        249.14        230.71        14.18 o                         
   6  10   0          2.85         -0.31         9.65 o                         
  -5 -10   1         30.10         40.47        12.14 o                         
  -4 -10   1          1.23          3.64        10.11 o                         
  -3 -10   1        263.43        307.42        18.80 o                         
  -2 -10   1        178.10        199.72        15.95 o                         
  -1 -10   1         23.15          8.77        10.15 o                         
   0 -10   1         30.85         40.73        20.25 o                         
  -7  -9   1        127.70        152.51        12.83 o                         
  -6  -9   1          1.98         -2.90         7.70 o                         
  -5  -9   1        128.02        138.05        10.44 o                         
  -4  -9   1        314.37        316.79        11.96 o                         
  -3  -9   1         26.62         15.19         5.70 o                         
  -2  -9   1         64.23         90.71         7.33 o                         
  -1  -9   1         10.12         14.00         6.45 o                         
   0  -9   1         80.92         82.70        11.11 o                         
   1  -9   1        123.70        140.39        11.39 o                         
   2  -9   1         35.54         59.29         9.82 o                         
  -8  -8   1         63.33         65.16         9.41 o                         
  -7  -8   1         23.04         10.17         7.38 o                         
  -6  -8   1          7.23          6.85         5.28 o                         
  -5  -8   1          3.55          3.97         4.63 o                         
  -4  -8   1        137.88        154.70         8.12 o                         
  -3  -8   1        266.16        265.09         9.53 o                         
  -2  -8   1        196.61        208.92        10.26 o                         
  -1  -8   1        342.58        358.40        10.50 o                         
   0  -8   1        126.25        130.19         7.71 o                         
   1  -8   1         21.94         10.27         6.94 o                         
   2  -8   1        142.71        139.79         9.30 o                         
   3  -8   1         15.49         16.05         8.10 o                         
  -8  -7   1        175.44        166.36        13.86 o                         
  -7  -7   1        149.51        152.93         9.94 o                         
  -6  -7   1        326.45        319.21        12.51 o                         
  -5  -7   1        287.76        306.69        10.66 o                         
  -4  -7   1         71.19         89.95         5.41 o                         
  -3  -7   1        234.24        218.11        10.92 o                         
  -2  -7   1        401.35        367.05         9.74 o                         
  -1  -7   1        329.52        345.31        10.12 o                         
   0  -7   1        195.36        181.39         7.96 o                         
   1  -7   1         29.18         21.88         6.22 o                         
   2  -7   1        835.58        852.07        20.36 o                         
   3  -7   1        103.10        111.58         8.24 o                         
   4  -7   1        110.54        118.95        10.48 o                         
   5  -7   1        444.35        458.80        22.83 o                         
  -9  -6   1        137.45        127.91        14.78 o                         
  -8  -6   1        378.75        371.99        13.26 o                         
  -7  -6   1        340.94        340.29        11.59 o                         
  -6  -6   1          6.16          1.46         4.63 o                         
  -5  -6   1         22.85         31.62         4.63 o                         
  -4  -6   1          0.46         -1.80         3.31 o                         
  -3  -6   1        191.56        180.73         6.15 o                         
  -2  -6   1       1389.89       1332.89        19.55 o                         
  -1  -6   1        602.20        553.47        11.84 o                         
   0  -6   1       2363.76       2356.86        35.98 o                         
   1  -6   1         27.48         37.81         5.81 o                         
   2  -6   1         15.30          5.69         4.52 o                         
   3  -6   1        161.26        175.07         8.94 o                         
   4  -6   1         18.46         13.59         6.03 o                         
   5  -6   1        520.39        522.17        27.03 o                         
   6  -6   1        156.77        146.38        15.35 o                         
  -9  -5   1         31.95         45.24        12.06 o                         
  -8  -5   1        254.03        237.50        10.85 o                         
  -7  -5   1        459.74        484.78        12.26 o                         
  -6  -5   1        494.36        497.85        11.94 o                         
  -5  -5   1        309.16        291.18         8.80 o                         
  -4  -5   1        745.64        714.03        10.97 o                         
  -3  -5   1       1130.22       1147.61        15.55 o                         
  -2  -5   1       1364.38       1373.00        19.22 o                         
  -1  -5   1        133.18        114.42         5.16 o                         
   0  -5   1        800.09        806.97        15.81 o                         
   1  -5   1       1230.77       1243.08        24.71 o                         
   2  -5   1        212.18        215.96        10.51 o                         
   3  -5   1        416.42        393.27        11.03 o                         
   4  -5   1        651.32        639.88        14.84 o                         
   5  -5   1        250.67        249.19        12.07 o                         
   6  -5   1        298.78        337.07        18.40 o                         
  -9  -4   1        405.68        423.35        25.54 o                         
  -8  -4   1         44.75         34.93         6.89 o                         
  -7  -4   1        518.74        519.62        12.63 o                         
  -6  -4   1        503.37        515.33        10.70 o                         
  -5  -4   1        480.97        502.13        10.56 o                         
  -4  -4   1        492.35        510.57         8.80 o                         
  -3  -4   1        116.91        163.77         4.82 o                         
  -2  -4   1        454.61        463.53         6.16 o                         
  -1  -4   1       3524.66       3503.74        31.11 o                         
   0  -4   1       3040.58       2992.76        33.55 o                         
   1  -4   1       1472.07       1340.51        17.48 o                         
   2  -4   1       1111.39       1145.84        15.82 o                         
   3  -4   1        171.66        183.46         7.36 o                         
   4  -4   1          1.88         -4.08         4.08 o                         
   5  -4   1          7.54          7.06         5.17 o                         
   6  -4   1        498.44        487.34        20.37 o                         
   7  -4   1        988.94        966.26        29.59 o                         
  -9  -3   1         55.45         43.83         8.94 o                         
  -8  -3   1         28.23         27.69         6.72 o                         
  -7  -3   1         81.04         88.74         7.18 o                         
  -6  -3   1         83.12         81.74         5.50 o                         
  -5  -3   1       3476.99       3435.47        36.42 o                         
  -4  -3   1        643.38        606.63        10.31 o                         
  -3  -3   1        156.77        118.19         3.75 o                         
  -2  -3   1        662.89        636.23         7.02 o                         
  -1  -3   1       5741.69       5776.87        48.86 o                         
   0  -3   1        299.63        338.30         5.64 o                         
   1  -3   1        179.85        219.30         4.48 o                         
   2  -3   1       5738.25       6024.04        58.87 o                         
   3  -3   1       1477.87       1480.52        21.29 o                         
   4  -3   1        445.59        421.86        10.69 o                         
   5  -3   1       1243.98       1188.60        20.23 o                         
   6  -3   1        144.94        162.21         9.72 o                         
   7  -3   1         70.27         73.02         8.69 o                         
   8  -3   1         98.58         72.79        12.34 o                         
  -9  -2   1        304.19        298.33        17.78 o                         
  -8  -2   1          5.60         12.83         6.48 o                         
  -7  -2   1       1807.09       1855.55        31.01 o                         
  -6  -2   1        714.21        709.27        13.43 o                         
  -5  -2   1         99.83         78.97         4.86 o                         
  -4  -2   1         85.22         81.08         3.33 o                         
  -3  -2   1          1.30         11.53         2.04 o                         
  -2  -2   1       6736.46       6967.39        58.33 o                         
  -1  -2   1      14929.62      15274.70       118.76 o                         
   0  -2   1      11113.74      11710.54       102.43 o                         
   1  -2   1      11655.57      11973.29        93.77 o                         
   2  -2   1        898.04        863.22         9.12 o                         
   3  -2   1        143.80        151.26         5.32 o                         
   4  -2   1        334.53        316.69         9.30 o                         
   5  -2   1        419.31        405.92        11.41 o                         
   6  -2   1         22.34         32.65         6.10 o                         
   7  -2   1        385.17        373.52        16.75 o                         
   8  -2   1       1577.32       1642.55        32.81 o                         
  -9  -1   1         25.10         33.99         8.93 o                         
  -8  -1   1        363.45        362.73        15.14 o                         
  -7  -1   1         40.01         40.89         7.15 o                         
  -6  -1   1         13.76         14.25         4.48 o                         
  -5  -1   1        178.95        157.82         6.56 o                         
  -4  -1   1       6490.15       6678.43        61.19 o                         
  -3  -1   1       1292.92       1185.65        11.12 o                         
  -2  -1   1        386.87        386.44         4.97 o                         
  -1  -1   1        541.97        503.74         5.57 o                         
   0  -1   1         99.51        110.46         2.73 o                         
   1  -1   1       3468.22       3777.24        28.81 o                         
   2  -1   1         34.30         37.62         2.08 o                         
   3  -1   1       2275.60       2192.00        19.70 o                         
   4  -1   1       2747.48       2656.57        30.94 o                         
   5  -1   1         42.80         48.70         4.72 o                         
   6  -1   1       2138.81       2111.71        47.54 o                         
   7  -1   1        691.03        683.98        18.45 o                         
   8  -1   1         51.19         52.59         8.88 o                         
   9  -1   1         53.82         46.19        10.68 o                         
  -9   0   1         76.38        106.02        11.25 o                         
  -8   0   1        546.81        573.71        28.80 o                         
  -7   0   1        276.78        249.62        11.81 o                         
  -6   0   1        556.64        558.80        13.61 o                         
  -5   0   1       4100.80       4091.97        46.14 o                         
  -4   0   1        203.77        206.63         5.58 o                         
  -3   0   1         81.47         90.37         3.34 o                         
  -2   0   1       2169.79       2378.65        20.18 o                         
  -1   0   1       1040.78       1006.76        11.18 o                         
   1   0   1        122.24        145.59         2.98 o                         
   2   0   1      12320.29      12556.32        98.10 o                         
   3   0   1       2014.99       2028.03        18.10 o                         
   4   0   1         13.28         11.49         2.64 o                         
   5   0   1         88.84         91.75         4.88 o                         
   6   0   1        376.72        410.23        12.63 o                         
   7   0   1        834.21        853.57        18.02 o                         
   8   0   1         84.89         89.19        12.70 o                         
   9   0   1        415.42        441.69        17.78 o                         
  -8   1   1         49.58         37.94         8.74 o                         
  -7   1   1         14.89         21.79         7.21 o                         
  -6   1   1        103.64        102.70         6.39 o                         
  -5   1   1        214.33        201.06         7.55 o                         
  -4   1   1        268.79        252.01         7.15 o                         
  -3   1   1       4452.68       4593.78        40.55 o                         
  -2   1   1       4269.34       4312.20        37.34 o                         
  -1   1   1       7258.37       7834.23        73.68 o                         
   0   1   1         61.65         83.63         1.93 o                         
   1   1   1         11.78         12.83         0.93 o                         
   2   1   1          7.31          7.74         1.34 o                         
   3   1   1       1482.55       1526.48        19.94 o                         
   4   1   1        619.33        546.12         6.92 o                         
   5   1   1       3331.21       3325.54        34.98 o                         
   6   1   1        217.60        193.18        13.34 o                         
   7   1   1          9.96         16.88         5.53 o                         
   8   1   1       1590.51       1591.05        26.68 o                         
   9   1   1         59.89         73.53         9.36 o                         
  -8   2   1         40.62         38.63        10.78 o                         
  -7   2   1        364.96        353.49        17.96 o                         
  -6   2   1        402.36        359.75        16.59 o                         
  -5   2   1        408.45        422.33        13.45 o                         
  -4   2   1       1312.10       1268.99        22.57 o                         
  -3   2   1       7705.29       8246.85        96.61 o                         
  -2   2   1        811.41        955.96        11.01 o                         
  -1   2   1       6883.24       7413.62        68.36 o                         
   0   2   1        440.20        412.87         5.22 o                         
   1   2   1       2131.59       2292.57        18.01 o                         
   2   2   1       1929.48       1924.31        15.67 o                         
   3   2   1       2959.02       2882.48        26.23 o                         
   4   2   1       4835.98       4849.03        40.27 o                         
   5   2   1         55.31         65.21         4.25 o                         
   6   2   1        392.68        413.56         9.89 o                         
   7   2   1         46.13         51.76         5.81 o                         
   8   2   1          4.72         13.57         6.11 o                         
   9   2   1        397.46        362.32        19.06 o                         
  -7   3   1         33.33         61.75        18.23 o                         
  -6   3   1         14.44         12.28         5.74 o                         
  -5   3   1        242.56        242.82         9.03 o                         
  -4   3   1        268.39        244.37         8.09 o                         
  -3   3   1       2995.07       2929.49        36.92 o                         
  -2   3   1        782.22        721.94        10.92 o                         
  -1   3   1       2316.76       2356.97        22.89 o                         
   0   3   1       1991.00       2056.76        20.60 o                         
   1   3   1        589.16        538.25         6.49 o                         
   2   3   1       1108.06       1114.98        10.11 o                         
   3   3   1        313.69        329.02         4.97 o                         
   4   3   1       3831.07       3994.13        40.50 o                         
   5   3   1       1403.95       1359.38        18.05 o                         
   6   3   1       1120.15       1073.86        16.28 o                         
   7   3   1        590.76        614.93        15.73 o                         
   8   3   1         24.94         19.93         5.95 o                         
   9   3   1        233.76        237.16        21.21 o                         
  10   3   1        102.88        136.60        19.17 o                         
  -7   4   1        189.37        221.87        16.41 o                         
  -6   4   1        394.51        358.57        18.67 o                         
  -5   4   1        920.90        891.29        19.25 o                         
  -4   4   1        250.48        243.32         8.78 o                         
  -3   4   1        110.85         98.02         5.62 o                         
  -2   4   1       1582.07       1575.56        45.30 o                         
  -1   4   1        217.54        267.78         6.32 o                         
   0   4   1       1635.71       1716.70        26.61 o                         
   1   4   1        350.96        377.24         7.06 o                         
   2   4   1       3180.53       3326.45        26.76 o                         
   3   4   1        894.24        813.31         9.48 o                         
   4   4   1       1565.29       1506.79        16.71 o                         
   5   4   1       1010.11        996.70        18.45 o                         
   6   4   1        148.47        163.93         8.75 o                         
   7   4   1        150.44        150.69         6.91 o                         
   8   4   1        205.61        188.64         9.10 o                         
   9   4   1        130.24        128.35        13.98 o                         
  10   4   1        117.20        150.68        19.96 o                         
  -6   5   1         41.92         47.42        11.27 o                         
  -5   5   1        118.08        110.66        11.86 o                         
  -4   5   1         49.20         54.50         6.89 o                         
  -3   5   1         36.63         31.09         4.86 o                         
  -2   5   1       1947.58       1948.96        30.38 o                         
  -1   5   1       1493.49       1402.49        20.19 o                         
   0   5   1       1821.09       1845.22        24.72 o                         
   1   5   1        989.66        954.38        12.56 o                         
   2   5   1         94.81        119.69         4.55 o                         
   3   5   1         19.79         26.51         2.93 o                         
   4   5   1        758.07        792.92        11.46 o                         
   5   5   1        436.36        425.97         8.52 o                         
   6   5   1       1479.96       1405.83        20.88 o                         
   7   5   1        567.36        569.18        12.56 o                         
   8   5   1        492.95        522.32        14.27 o                         
   9   5   1         51.17         66.48        12.82 o                         
  -5   6   1         12.31         16.43        10.07 o                         
  -4   6   1        489.05        477.19        15.02 o                         
  -3   6   1        790.56        732.08        15.54 o                         
  -2   6   1        284.71        258.56        10.76 o                         
  -1   6   1        286.77        302.08        10.93 o                         
   0   6   1        121.14        127.65         7.32 o                         
   1   6   1       1082.61        975.79        16.13 o                         
   2   6   1         36.26         35.90         3.68 o                         
   3   6   1        428.28        427.00        10.16 o                         
   4   6   1       1190.41       1169.57        15.49 o                         
   5   6   1        340.22        322.19         8.01 o                         
   6   6   1        645.04        654.76        11.85 o                         
   7   6   1         14.02         16.42         6.77 o                         
   8   6   1         38.52         27.75         8.99 o                         
   9   6   1        152.05        153.94        14.96 o                         
  -5   7   1         71.44         37.57        21.22 o                         
  -4   7   1         38.01         30.86        10.34 o                         
  -3   7   1         47.96         34.31         7.04 o                         
  -2   7   1         13.93         13.34         6.11 o                         
  -1   7   1        515.78        526.75        15.19 o                         
   0   7   1       1067.27       1070.64        21.26 o                         
   1   7   1        352.08        344.28        10.15 o                         
   2   7   1        528.92        540.73        10.93 o                         
   3   7   1         36.68         48.60         5.14 o                         
   4   7   1         22.34         28.93         4.28 o                         
   5   7   1         14.86         20.22         4.63 o                         
   6   7   1          7.60          5.00         4.73 o                         
   7   7   1        734.61        695.72        19.33 o                         
   8   7   1        101.77        102.02        10.58 o                         
   9   7   1         63.81         62.80        12.83 o                         
  -3   8   1         68.36         48.27        11.00 o                         
  -2   8   1        421.33        428.54        15.85 o                         
  -1   8   1        267.32        259.79        16.19 o                         
   0   8   1          7.13         15.16         5.17 o                         
   1   8   1          0.87          4.08         4.65 o                         
   2   8   1        257.95        278.94        11.20 o                         
   3   8   1        679.61        661.67        14.47 o                         
   4   8   1         42.20         40.55         5.75 o                         
   5   8   1        254.57        254.67         9.19 o                         
   6   8   1        237.97        266.64        11.49 o                         
   7   8   1          0.91         -4.27         6.35 o                         
   8   8   1         86.47         77.25        10.82 o                         
  -2   9   1        133.50        151.32        14.44 o                         
  -1   9   1         12.59         -0.01         7.20 o                         
   0   9   1         50.49         50.09         6.89 o                         
   1   9   1        991.81        954.30        21.28 o                         
   2   9   1        188.69        197.25        12.13 o                         
   3   9   1         10.27         -5.60         5.60 o                         
   4   9   1         91.41        105.33         7.75 o                         
   5   9   1          3.12          6.04         5.90 o                         
   6   9   1         41.19         40.86         7.41 o                         
   7   9   1          4.39         -2.84         7.19 o                         
   8   9   1        176.74        182.81        27.84 o                         
   0  10   1        233.74        255.51        20.68 o                         
   1  10   1          7.08         15.67         6.74 o                         
   2  10   1         57.91         54.82         8.65 o                         
   3  10   1         36.70         43.88         8.17 o                         
   4  10   1         81.68        101.41        10.05 o                         
   5  10   1        112.65        104.15        13.52 o                         
   6  10   1         36.33         23.09         9.47 o                         
  -5 -10   2          0.27          5.75        10.73 o                         
  -4 -10   2          1.46         -3.20        10.18 o                         
  -3 -10   2         70.41         78.67        13.59 o                         
  -2 -10   2         48.67         79.35        12.50 o                         
  -1 -10   2         95.81        122.91        17.64 o                         
   0 -10   2        179.17        188.62        19.41 o                         
  -7  -9   2         37.74         49.72        12.67 o                         
  -6  -9   2         16.40         29.52        11.12 o                         
  -5  -9   2        171.15        165.69        14.83 o                         
  -4  -9   2        137.03        148.41        13.95 o                         
  -3  -9   2         14.44          4.30         9.13 o                         
  -2  -9   2        260.08        250.23        15.65 o                         
  -1  -9   2         62.26         43.62        10.13 o                         
   0  -9   2        300.25        283.80        20.21 o                         
   1  -9   2         25.09         15.70        12.68 o                         
   2  -9   2         58.68         64.39        10.45 o                         
  -8  -8   2         24.52         27.26        19.27 o                         
  -7  -8   2        116.28        116.27        11.29 o                         
  -6  -8   2        176.19        195.56        10.57 o                         
  -5  -8   2          6.10         -5.48         5.51 o                         
  -4  -8   2         11.99         19.56         5.28 o                         
  -3  -8   2          7.18          7.78         4.46 o                         
  -2  -8   2        384.19        369.55        12.01 o                         
  -1  -8   2         72.81         77.64         9.04 o                         
   0  -8   2        566.41        588.72        15.68 o                         
   1  -8   2        412.71        421.15        21.36 o                         
   2  -8   2         58.66         57.72         8.94 o                         
   3  -8   2         37.62         40.68         9.08 o                         
  -8  -7   2         71.82         49.10         8.74 o                         
  -7  -7   2         10.45          3.05         6.58 o                         
  -6  -7   2        275.40        269.95        11.61 o                         
  -5  -7   2        295.37        290.00        12.38 o                         
  -4  -7   2        205.10        225.37         8.94 o                         
  -3  -7   2        142.50        135.66         6.55 o                         
  -2  -7   2        118.53        123.54         7.99 o                         
  -1  -7   2        343.27        352.22         9.22 o                         
   0  -7   2        251.85        226.18         7.83 o                         
   1  -7   2        119.63        125.96         7.21 o                         
   2  -7   2        780.79        745.14        16.44 o                         
   3  -7   2        130.74        112.44         8.42 o                         
   4  -7   2        276.44        279.71        13.86 o                         
   5  -7   2         75.02         87.51        13.59 o                         
  -9  -6   2        151.15        174.32        15.68 o                         
  -8  -6   2        182.89        185.39        11.01 o                         
  -7  -6   2        188.67        171.10        10.32 o                         
  -6  -6   2         69.23         77.86         6.34 o                         
  -5  -6   2        554.86        564.81        12.26 o                         
  -4  -6   2         81.68         88.07         4.52 o                         
  -3  -6   2        146.92        139.84         5.27 o                         
  -2  -6   2         14.54         14.38         3.28 o                         
  -1  -6   2         91.01        104.36         6.54 o                         
   0  -6   2       1154.58       1095.45        16.87 o                         
   1  -6   2        543.90        530.97        12.03 o                         
   2  -6   2        859.59        859.75        16.60 o                         
   3  -6   2        115.52        126.30         7.84 o                         
   4  -6   2          3.23          1.04         5.86 o                         
   5  -6   2          4.22          2.65         7.52 o                         
   6  -6   2          1.73          8.12        10.80 o                         
  -9  -5   2        183.64        207.55        17.81 o                         
  -8  -5   2          1.10          4.81         6.32 o                         
  -7  -5   2         53.82         48.26         5.77 o                         
  -6  -5   2        115.05        105.82         6.62 o                         
  -5  -5   2        540.47        524.12        11.28 o                         
  -4  -5   2       1185.69       1221.52        15.62 o                         
  -3  -5   2       1565.67       1501.85        18.83 o                         
  -2  -5   2          9.47         13.47         3.12 o                         
  -1  -5   2        561.13        573.67        12.14 o                         
   0  -5   2         26.36         19.67         5.20 o                         
   1  -5   2        495.61        511.78        11.78 o                         
   2  -5   2         25.82         28.75         4.00 o                         
   3  -5   2        979.68        974.81        17.66 o                         
   4  -5   2        557.09        533.72        13.92 o                         
   5  -5   2        480.14        442.54        15.77 o                         
   6  -5   2        247.31        266.53        13.64 o                         
  -9  -4   2        411.67        465.23        18.32 o                         
  -8  -4   2          4.45         15.82         6.43 o                         
  -7  -4   2        310.87        317.94        14.72 o                         
  -6  -4   2        847.99        837.19        13.90 o                         
  -5  -4   2        921.23        925.94        15.00 o                         
  -4  -4   2        117.87        103.76         4.59 o                         
  -3  -4   2       1185.47       1329.40        14.69 o                         
  -2  -4   2       7151.42       7248.28        65.52 o                         
  -1  -4   2        677.68        637.31         9.27 o                         
   0  -4   2        307.27        367.16        10.36 o                         
   1  -4   2       1360.05       1297.79        16.13 o                         
   2  -4   2       3182.62       3100.44        42.02 o                         
   3  -4   2        317.64        312.16         9.45 o                         
   4  -4   2        219.54        221.07         8.94 o                         
   5  -4   2         35.87         22.89         8.79 o                         
   6  -4   2         50.32         67.81         8.52 o                         
   7  -4   2          4.64          1.73         7.44 o                         
  -9  -3   2         43.01         46.70         9.42 o                         
  -8  -3   2        240.22        244.46        16.05 o                         
  -7  -3   2         62.87         64.40         6.70 o                         
  -6  -3   2         14.76         19.50         4.52 o                         
  -5  -3   2         19.33         27.52         4.11 o                         
  -4  -3   2        897.13        887.06        13.48 o                         
  -3  -3   2       5890.74       5820.80        50.10 o                         
  -2  -3   2       1615.42       1581.43        14.33 o                         
  -1  -3   2        842.56        790.73         9.01 o                         
   0  -3   2        101.51         80.13         3.36 o                         
   1  -3   2        510.11        568.51         6.92 o                         
   2  -3   2        223.40        275.08        10.76 o                         
   3  -3   2         10.85         17.94         3.39 o                         
   4  -3   2       2892.73       2851.82        34.01 o                         
   5  -3   2        423.93        427.36        10.88 o                         
   6  -3   2        181.35        181.05         9.34 o                         
   7  -3   2        197.47        224.16        12.94 o                         
   8  -3   2        328.45        319.18        18.46 o                         
  -9  -2   2         10.09          0.98         8.41 o                         
  -8  -2   2        183.42        186.16        11.78 o                         
  -7  -2   2        933.19        956.48        21.36 o                         
  -6  -2   2         81.80         92.94         6.07 o                         
  -5  -2   2        954.69        944.15        13.70 o                         
  -4  -2   2       1863.13       1857.52        18.65 o                         
  -3  -2   2        359.44        368.45         5.72 o                         
  -2  -2   2        262.84        272.22         4.43 o                         
  -1  -2   2        331.70        359.24         5.95 o                         
   0  -2   2      18172.26      18678.40       222.88 o                         
   1  -2   2        323.11        282.61         3.97 o                         
   2  -2   2       1165.28       1083.43        10.81 o                         
   3  -2   2       4012.92       4103.06        36.52 o                         
   4  -2   2       1681.90       1655.73        23.73 o                         
   5  -2   2        627.39        665.92        14.21 o                         
   6  -2   2         75.86         80.99         7.15 o                         
   7  -2   2         89.98        115.52        12.06 o                         
   8  -2   2        285.83        278.70        14.50 o                         
  -9  -1   2        482.66        526.90        21.61 o                         
  -8  -1   2        639.39        668.52        19.43 o                         
  -7  -1   2          9.80          7.57         6.53 o                         
  -6  -1   2         18.95         22.07         5.13 o                         
  -5  -1   2        114.22        117.91         5.65 o                         
  -4  -1   2         44.85         59.05         3.29 o                         
  -3  -1   2         55.82         60.22         3.75 o                         
  -2  -1   2       6572.11       6326.39        53.24 o                         
  -1  -1   2      16060.24      15833.08       196.17 o                         
   0  -1   2        946.38        993.09        12.44 o                         
   1  -1   2        124.54        118.43         2.64 o                         
   2  -1   2        487.41        504.10         5.96 o                         
   3  -1   2        378.52        406.54         6.04 o                         
   4  -1   2         73.60         68.85         3.74 o                         
   5  -1   2       1422.87       1354.72        19.16 o                         
   6  -1   2       4075.29       4153.43        48.27 o                         
   7  -1   2         11.76         18.54         6.79 o                         
   8  -1   2         59.20         67.29        10.68 o                         
   9  -1   2        181.70        200.70        16.07 o                         
  -9   0   2         24.80         29.31        10.81 o                         
  -8   0   2        172.72        182.63        12.08 o                         
  -7   0   2        195.39        214.31        19.01 o                         
  -6   0   2        684.25        649.06        14.50 o                         
  -5   0   2       1091.33       1123.27        16.83 o                         
  -4   0   2         14.47         22.02         3.52 o                         
  -3   0   2       4948.91       5210.27        42.91 o                         
  -2   0   2       2615.29       2743.42        23.03 o                         
  -1   0   2       3633.83       3831.51        43.91 o                         
   0   0   2        717.06        687.03         9.11 o                         
   1   0   2        584.15        554.47         5.77 o                         
   2   0   2       1565.11       1605.54        13.90 o                         
   3   0   2        391.79        337.73         5.09 o                         
   4   0   2       5235.85       5462.47        80.94 o                         
   5   0   2       3321.93       3166.34        36.36 o                         
   6   0   2          1.07          0.23         3.96 o                         
   7   0   2       1330.10       1346.59        22.96 o                         
   8   0   2          2.92          9.31         6.17 o                         
   9   0   2        423.25        458.68        30.12 o                         
  -8   1   2        353.91        346.45        18.52 o                         
  -7   1   2        787.83        844.43        24.80 o                         
  -6   1   2         57.03         52.16         5.80 o                         
  -5   1   2         26.36         29.90         4.19 o                         
  -4   1   2          4.08          8.65         3.06 o                         
  -3   1   2       2697.23       2757.55        35.90 o                         
  -2   1   2        831.59        776.93        10.54 o                         
  -1   1   2        212.51        205.52         4.90 o                         
   0   1   2       5074.38       5372.63        98.30 o                         
   1   1   2       4834.62       4976.85        46.72 o                         
   2   1   2         44.28         54.68         2.19 o                         
   3   1   2       2168.72       2250.29        19.32 o                         
   4   1   2         17.97         23.37         2.22 o                         
   5   1   2       1693.25       1642.31        19.27 o                         
   6   1   2        627.90        637.08        11.53 o                         
   7   1   2       2097.07       2065.97        30.36 o                         
   8   1   2        505.01        487.18        14.13 o                         
   9   1   2          3.56         -3.81        12.74 o                         
  -8   2   2         43.86         47.00        11.59 o                         
  -7   2   2        367.55        401.31        18.71 o                         
  -6   2   2        559.73        537.23        19.58 o                         
  -5   2   2       1037.59        994.48        22.97 o                         
  -4   2   2       1645.28       1688.52        23.85 o                         
  -3   2   2         11.40         14.96         2.61 o                         
  -2   2   2        728.51        563.32         8.71 o                         
  -1   2   2       7724.85       8366.41        85.76 o                         
   0   2   2       1775.84       1944.76        19.57 o                         
   1   2   2       2474.20       2650.61        24.18 o                         
   2   2   2       3477.73       3718.71        28.67 o                         
   3   2   2       1020.76        905.42         9.85 o                         
   4   2   2        867.81        829.43        10.35 o                         
   5   2   2        407.37        383.62         7.58 o                         
   6   2   2       1719.65       1699.29        22.55 o                         
   7   2   2        239.74        224.02         8.43 o                         
   8   2   2        110.04        111.96         7.75 o                         
   9   2   2        349.50        335.05        18.73 o                         
  -7   3   2        321.27        307.95        32.87 o                         
  -6   3   2        713.47        815.88        24.71 o                         
  -5   3   2          7.41         10.87         3.84 o                         
  -4   3   2        284.07        283.75         9.45 o                         
  -3   3   2        516.36        581.95        11.86 o                         
  -2   3   2       1890.53       2102.02        26.98 o                         
  -1   3   2       3761.20       3795.84        35.18 o                         
   0   3   2       1654.07       1598.08        15.95 o                         
   1   3   2       4499.82       4398.70        44.59 o                         
   2   3   2        924.50        918.34         9.09 o                         
   3   3   2        900.36        975.27         9.86 o                         
   4   3   2          7.05         12.55         2.82 o                         
   5   3   2        487.66        519.67         9.22 o                         
   6   3   2        794.54        762.89        12.79 o                         
   7   3   2        802.83        782.23        17.40 o                         
   8   3   2        823.44        844.88        19.46 o                         
   9   3   2        335.89        305.02        20.39 o                         
  10   3   2         42.08         74.31        13.55 o                         
  -7   4   2        192.61        163.84        14.98 o                         
  -6   4   2        797.19        786.19        25.58 o                         
  -5   4   2        529.43        534.07        17.42 o                         
  -4   4   2        947.65        982.03        17.02 o                         
  -3   4   2       1449.85       1410.97        23.25 o                         
  -2   4   2         25.97         20.08         4.95 o                         
  -1   4   2        834.10        883.44        14.93 o                         
   0   4   2       1010.99        961.83        17.76 o                         
   1   4   2        480.17        511.98         6.92 o                         
   2   4   2       1966.66       1963.33        16.78 o                         
   3   4   2        797.48        812.76         9.13 o                         
   4   4   2       1750.16       1803.13        20.19 o                         
   5   4   2        338.18        284.19         6.88 o                         
   6   4   2        678.36        695.40        11.98 o                         
   7   4   2         78.73         83.93         5.24 o                         
   8   4   2        109.07        109.16         7.51 o                         
   9   4   2        140.42        149.09        14.09 o                         
  10   4   2         37.60         30.03        12.10 o                         
  -6   5   2        424.54        392.04        20.05 o                         
  -5   5   2        644.62        618.33        22.59 o                         
  -4   5   2         31.02         25.47         4.93 o                         
  -3   5   2        147.91        123.27         7.23 o                         
  -2   5   2         31.87         33.66         4.63 o                         
  -1   5   2         97.49        117.02        10.48 o                         
   0   5   2       1485.50       1436.48        20.49 o                         
   1   5   2       2637.88       2539.46        27.48 o                         
   2   5   2       1229.73       1196.35        13.75 o                         
   3   5   2        507.37        487.21         7.82 o                         
   4   5   2         35.75         43.26         3.38 o                         
   5   5   2        713.65        742.89        12.13 o                         
   6   5   2          9.42         15.96         3.52 o                         
   7   5   2        142.00        144.54         6.77 o                         
   8   5   2        968.87       1030.14        23.91 o                         
   9   5   2         88.03         92.25        12.92 o                         
  10   5   2        111.02        110.57        30.08 o                         
  -5   6   2          6.33          7.14         9.69 o                         
  -4   6   2       1620.90       1563.32        35.89 o                         
  -3   6   2        616.99        636.69        15.65 o                         
  -2   6   2        204.37        195.79         9.15 o                         
  -1   6   2        848.06        792.93        14.22 o                         
   0   6   2        120.92        124.26         6.67 o                         
   1   6   2         12.27         14.65         3.73 o                         
   2   6   2         58.72         71.37         4.53 o                         
   3   6   2       1547.47       1491.33        18.23 o                         
   4   6   2       1103.64       1037.32        14.23 o                         
   5   6   2         97.80        103.78         5.04 o                         
   6   6   2       1141.70       1204.97        17.93 o                         
   7   6   2         78.04         95.67         8.46 o                         
   8   6   2         10.10         10.24         7.63 o                         
   9   6   2         38.49         38.01        11.31 o                         
  -4   7   2        153.00        127.27        13.44 o                         
  -3   7   2         75.61         62.49        12.34 o                         
  -2   7   2        109.80        100.90         9.69 o                         
  -1   7   2        915.37        896.51        19.44 o                         
   0   7   2         12.58         18.45         5.36 o                         
   1   7   2        238.56        244.70         9.01 o                         
   2   7   2       2905.19       2806.89        34.99 o                         
   3   7   2        145.21        164.87         6.64 o                         
   4   7   2        115.74        113.42         6.68 o                         
   5   7   2         81.17         77.23         5.78 o                         
   6   7   2        276.63        262.26        11.97 o                         
   7   7   2         19.91         14.55         6.91 o                         
   8   7   2         64.46         51.15        10.62 o                         
   9   7   2        356.83        329.91        19.31 o                         
  -3   8   2        564.37        526.41        22.78 o                         
  -2   8   2        710.40        741.09        24.38 o                         
  -1   8   2         23.80         21.70         6.75 o                         
   0   8   2        435.89        420.67        12.50 o                         
   1   8   2        322.80        328.57        10.99 o                         
   2   8   2          4.69          0.62         4.07 o                         
   3   8   2        111.74        121.52        10.54 o                         
   4   8   2        279.59        275.12        10.41 o                         
   5   8   2        636.76        590.50        13.22 o                         
   6   8   2         77.04         79.81         7.58 o                         
   7   8   2        123.53        137.16        15.57 o                         
   8   8   2        146.12        154.27        14.25 o                         
  -2   9   2          4.87         17.51        12.21 o                         
  -1   9   2          1.81          3.53         7.10 o                         
   0   9   2        190.00        183.52         9.72 o                         
   1   9   2        261.43        245.85        11.44 o                         
   2   9   2          6.72          5.04         4.70 o                         
   3   9   2        771.53        742.50        18.95 o                         
   4   9   2        417.20        441.53        13.61 o                         
   5   9   2         14.53          6.87         5.93 o                         
   6   9   2          0.91         -5.98         5.98 o                         
   7   9   2         12.59         26.60         8.35 o                         
   8   9   2        148.14        154.25        14.75 o                         
   0  10   2         75.51         75.90         8.81 o                         
   1  10   2         20.02         24.45         7.45 o                         
   2  10   2        135.52        158.79         9.26 o                         
   3  10   2          9.70          6.66         6.11 o                         
   4  10   2         52.17         35.51         6.93 o                         
   5  10   2        102.12        102.60         8.91 o                         
   6  10   2         93.40        104.81         9.55 o                         
  -4 -10   3         19.42         10.57        11.16 o                         
  -3 -10   3          3.45         19.32        11.01 o                         
  -2 -10   3         24.76         20.80        11.05 o                         
  -1 -10   3         10.73          5.97        10.56 o                         
  -6  -9   3          0.37          2.36        10.51 o                         
  -5  -9   3        169.31        202.62        16.24 o                         
  -4  -9   3        118.67        120.00        13.06 o                         
  -3  -9   3         62.28         83.06        11.68 o                         
  -2  -9   3         53.10         63.05        15.87 o                         
  -1  -9   3          6.77          0.23         8.83 o                         
   0  -9   3         37.42         40.23        14.11 o                         
   1  -9   3         80.95         83.96        12.19 o                         
   2  -9   3        190.79        167.15        15.36 o                         
  -7  -8   3        104.15        103.69        12.59 o                         
  -6  -8   3         20.84         23.52         8.34 o                         
  -5  -8   3        141.25        139.79        10.20 o                         
  -4  -8   3        200.38        207.45        10.78 o                         
  -3  -8   3         20.48         17.43         5.89 o                         
  -2  -8   3        146.12        146.79         9.58 o                         
  -1  -8   3         40.67         35.74         8.83 o                         
   0  -8   3        311.84        288.20        19.12 o                         
   1  -8   3         68.65         73.03        10.88 o                         
   2  -8   3         88.00        106.31        12.20 o                         
   3  -8   3        215.18        247.11        15.57 o                         
  -8  -7   3        120.66        108.84        11.49 o                         
  -7  -7   3         25.89         22.07         7.14 o                         
  -6  -7   3         12.81          9.19         5.18 o                         
  -5  -7   3          0.61          5.71         4.58 o                         
  -4  -7   3         49.91         66.58         4.96 o                         
  -3  -7   3       1629.86       1574.22        23.32 o                         
  -2  -7   3        340.82        288.97         8.01 o                         
  -1  -7   3        297.00        292.38         7.36 o                         
   0  -7   3         19.83         18.77         4.29 o                         
   1  -7   3         15.16         20.54         5.61 o                         
   2  -7   3         31.32         25.39         6.20 o                         
   3  -7   3         87.61         89.45        11.35 o                         
   4  -7   3        317.02        314.02        14.88 o                         
  -8  -6   3         44.95         72.77         7.69 o                         
  -7  -6   3         86.65         91.52         8.14 o                         
  -6  -6   3        112.39        122.27         7.28 o                         
  -5  -6   3        673.88        651.05        13.06 o                         
  -4  -6   3          8.12          9.34         3.24 o                         
  -3  -6   3        973.15        975.06        14.20 o                         
  -2  -6   3         49.34         51.03         3.89 o                         
  -1  -6   3       1285.26       1308.34        18.65 o                         
   0  -6   3        222.01        220.01        10.94 o                         
   1  -6   3        125.18        133.44         6.23 o                         
   2  -6   3        823.67        782.24        16.24 o                         
   3  -6   3        518.46        544.63        14.18 o                         
   4  -6   3        106.57        111.30         8.39 o                         
   5  -6   3         52.99         55.29        10.48 o                         
  -8  -5   3        114.79        115.62         9.50 o                         
  -7  -5   3         53.97         59.56         6.51 o                         
  -6  -5   3          0.34          3.75         4.61 o                         
  -5  -5   3        170.52        169.17         9.84 o                         
  -4  -5   3         90.26         99.76         5.48 o                         
  -3  -5   3        364.23        371.30         7.00 o                         
  -2  -5   3       1117.21       1092.58        16.11 o                         
  -1  -5   3       2357.61       2262.18        32.60 o                         
   0  -5   3        198.58        205.52         5.66 o                         
   1  -5   3        516.79        534.31        10.58 o                         
   2  -5   3        142.68        149.30         7.25 o                         
   3  -5   3         87.39        101.01         6.68 o                         
   4  -5   3        215.72        207.14         9.49 o                         
   5  -5   3       1182.66       1218.82        22.71 o                         
   6  -5   3        453.43        437.98        17.14 o                         
  -9  -4   3         14.60          2.89         8.63 o                         
  -8  -4   3          6.54         21.40         7.90 o                         
  -7  -4   3        570.89        615.76        14.31 o                         
  -6  -4   3        641.43        640.25        13.51 o                         
  -5  -4   3         19.71         21.46         4.23 o                         
  -4  -4   3        685.82        651.94        10.39 o                         
  -3  -4   3        722.87        691.04         9.27 o                         
  -2  -4   3        100.47         98.11         3.13 o                         
  -1  -4   3       2047.50       2153.67        32.78 o                         
   0  -4   3       1343.88       1390.71        22.44 o                         
   1  -4   3       2005.94       1989.21        23.54 o                         
   2  -4   3         81.48         74.69         5.19 o                         
   3  -4   3        368.08        376.19        10.27 o                         
   4  -4   3       3446.61       3506.98        60.32 o                         
   5  -4   3         21.28         20.50         5.74 o                         
   6  -4   3          0.65          3.13         6.92 o                         
   7  -4   3         11.64          2.90         7.89 o                         
  -9  -3   3         13.36         27.42        10.76 o                         
  -8  -3   3        870.08        950.81        23.24 o                         
  -7  -3   3        164.77        171.21        11.30 o                         
  -6  -3   3        105.23        105.64         6.39 o                         
  -5  -3   3         21.25         30.93         4.64 o                         
  -4  -3   3        649.84        631.42        11.28 o                         
  -3  -3   3         77.36         98.46         5.86 o                         
  -2  -3   3         40.63         44.86         2.24 o                         
  -1  -3   3       3292.75       3128.39        34.52 o                         
   0  -3   3       1861.28       1781.23        23.14 o                         
   1  -3   3        433.86        475.97         6.55 o                         
   2  -3   3        483.58        494.53         7.54 o                         
   3  -3   3         74.66         88.45         4.41 o                         
   4  -3   3        131.03        116.10         7.72 o                         
   5  -3   3        294.24        283.50         9.23 o                         
   6  -3   3       2375.31       2400.70        41.76 o                         
   7  -3   3       1212.36       1227.69        26.07 o                         
   8  -3   3        122.76        128.05        10.15 o                         
  -9  -2   3        132.07        121.65        17.89 o                         
  -8  -2   3         53.69         60.24         9.10 o                         
  -7  -2   3         69.04         67.95         8.22 o                         
  -6  -2   3        302.62        276.10        10.28 o                         
  -5  -2   3       2884.80       2978.47        35.28 o                         
  -4  -2   3        400.34        394.73         7.97 o                         
  -3  -2   3         59.46         48.16         2.99 o                         
  -2  -2   3       1779.87       1743.12        16.47 o                         
  -1  -2   3        645.76        648.48         7.52 o                         
   0  -2   3        534.02        564.17         9.14 o                         
   1  -2   3       1402.84       1314.84        11.80 o                         
   2  -2   3       3431.19       3311.32        26.53 o                         
   3  -2   3        147.17        130.70         3.84 o                         
   4  -2   3        135.42        136.35         5.78 o                         
   5  -2   3       1371.49       1384.62        21.96 o                         
   6  -2   3       2403.03       2428.34        38.55 o                         
   7  -2   3        212.22        217.40        11.98 o                         
   8  -2   3         17.33         18.74         8.52 o                         
  -9  -1   3        185.23        181.25        27.84 o                         
  -8  -1   3        115.64        124.90        10.82 o                         
  -7  -1   3        683.93        696.99        19.00 o                         
  -6  -1   3       1022.49       1054.17        19.54 o                         
  -5  -1   3          6.19          6.67         3.65 o                         
  -4  -1   3          0.41          1.82         2.50 o                         
  -3  -1   3        250.69        288.18         5.28 o                         
  -2  -1   3       1145.04       1084.91        11.02 o                         
  -1  -1   3       4232.87       4170.72        40.09 o                         
   0  -1   3       1385.91       1322.65        13.61 o                         
   1  -1   3       6778.70       6873.86        56.97 o                         
   2  -1   3         19.51         20.52         2.45 o                         
   3  -1   3         55.11         73.53         2.90 o                         
   4  -1   3        132.28        133.76         4.59 o                         
   5  -1   3        582.56        586.57        11.47 o                         
   6  -1   3         85.56         91.79         6.08 o                         
   7  -1   3        212.17        205.19         9.62 o                         
   8  -1   3       1545.42       1542.75        54.70 o                         
   9  -1   3        164.71        192.93        13.99 o                         
  -8   0   3        153.69        150.91        16.15 o                         
  -7   0   3          6.03          2.39         7.86 o                         
  -6   0   3        531.33        479.23        20.39 o                         
  -5   0   3        387.40        374.95         9.42 o                         
  -4   0   3       1347.65       1201.85        15.53 o                         
  -3   0   3       5119.81       5441.15        49.95 o                         
  -2   0   3         13.25         38.56         4.79 o                         
  -1   0   3       1053.47       1054.28        12.22 o                         
   0   0   3       1211.57       1232.71        14.33 o                         
   1   0   3        481.80        473.54         5.60 o                         
   2   0   3       4386.38       4534.05        38.37 o                         
   3   0   3       2618.51       2587.16        22.16 o                         
   4   0   3       2412.27       2386.92        23.91 o                         
   5   0   3         68.41         59.52         4.00 o                         
   6   0   3        353.11        331.70         8.31 o                         
   7   0   3        479.71        478.64        13.36 o                         
   8   0   3         98.79         97.70         7.97 o                         
   9   0   3        188.49        194.42        18.88 o                         
  -8   1   3        248.28        283.94        17.34 o                         
  -7   1   3        178.38        173.46        13.06 o                         
  -6   1   3        544.26        511.05        18.60 o                         
  -5   1   3       2319.01       2264.16        31.14 o                         
  -4   1   3          4.03          4.47         3.22 o                         
  -3   1   3        547.74        515.21        10.09 o                         
  -2   1   3        213.44        210.65         4.37 o                         
  -1   1   3       1762.00       1802.45        18.54 o                         
   0   1   3       1298.88       1343.92        17.86 o                         
   1   1   3       2644.91       2652.77        27.31 o                         
   2   1   3       8391.78       8711.38        76.59 o                         
   3   1   3       2294.34       2372.48        21.46 o                         
   4   1   3       1308.43       1531.91        15.40 o                         
   5   1   3          9.87         12.05         2.58 o                         
   6   1   3        310.73        309.65         8.16 o                         
   7   1   3        357.18        354.81         9.54 o                         
   8   1   3        609.32        637.24        15.70 o                         
   9   1   3        265.43        285.37        17.53 o                         
  -8   2   3         23.51          8.37        10.22 o                         
  -7   2   3        385.38        337.02        17.91 o                         
  -6   2   3         21.01         22.94        11.43 o                         
  -5   2   3       1065.47        947.35        24.70 o                         
  -4   2   3       1668.68       1725.10        28.61 o                         
  -3   2   3       2310.13       2323.81        34.63 o                         
  -2   2   3        164.03        109.71         5.13 o                         
  -1   2   3        258.57        239.72         5.55 o                         
   0   2   3       1866.65       1968.58        20.83 o                         
   1   2   3       1803.32       1933.76        20.91 o                         
   2   2   3       1109.10       1225.01        12.31 o                         
   3   2   3       1940.05       1945.94        19.29 o                         
   4   2   3       5534.21       5647.29        60.06 o                         
   5   2   3        598.10        536.07        10.40 o                         
   6   2   3        876.10        851.35        13.70 o                         
   7   2   3         86.92         94.76         7.73 o                         
   8   2   3        187.79        179.89         8.82 o                         
   9   2   3         10.30          8.59         9.84 o                         
  10   2   3        281.19        294.59        20.78 o                         
  -7   3   3        321.73        344.76        33.22 o                         
  -6   3   3        219.09        256.74        15.38 o                         
  -5   3   3        958.94        929.14        35.36 o                         
  -4   3   3        178.00        163.55         9.04 o                         
  -3   3   3        114.95         86.89         7.44 o                         
  -2   3   3         45.39         26.78         4.16 o                         
  -1   3   3        948.97       1116.81        19.37 o                         
   0   3   3        738.05        760.72        10.12 o                         
   1   3   3       4038.72       4138.35        37.73 o                         
   2   3   3       3224.26       3137.28        26.08 o                         
   3   3   3        682.06        624.37         8.16 o                         
   4   3   3       1505.24       1592.62        19.90 o                         
   5   3   3          4.30          2.89         3.08 o                         
   6   3   3        547.61        590.76        13.15 o                         
   7   3   3         31.77         32.67         5.76 o                         
   8   3   3        911.18        882.79        31.30 o                         
   9   3   3        749.12        799.63        39.20 o                         
  10   3   3        166.41        175.65        16.01 o                         
  -7   4   3          1.01          2.61        10.38 o                         
  -6   4   3        340.48        307.51        18.70 o                         
  -5   4   3        382.40        326.97        16.55 o                         
  -4   4   3          7.93         13.61         6.49 o                         
  -3   4   3       3883.50       4005.57       118.28 o                         
  -2   4   3       2007.09       1986.38        30.98 o                         
  -1   4   3        885.73        797.87        17.62 o                         
   0   4   3        755.25        774.55        10.24 o                         
   1   4   3        319.04        365.42         6.71 o                         
   2   4   3        384.34        389.86         5.88 o                         
   3   4   3         53.45         66.39         2.93 o                         
   4   4   3       2898.35       2855.71        29.82 o                         
   5   4   3        677.43        628.54        11.40 o                         
   6   4   3       1223.53       1250.87        22.88 o                         
   7   4   3       1038.79       1035.15        22.01 o                         
   8   4   3          5.06         -1.72         7.03 o                         
   9   4   3         16.43          0.75         9.63 o                         
  10   4   3        109.21        114.46        14.71 o                         
  -6   5   3         28.24         29.95        14.78 o                         
  -5   5   3        662.59        614.77        22.74 o                         
  -4   5   3        998.39        965.95        25.85 o                         
  -3   5   3         48.03         40.55         7.71 o                         
  -2   5   3        180.26        212.29        10.00 o                         
  -1   5   3       1126.91       1143.67        20.47 o                         
   0   5   3       1210.90       1222.86        16.24 o                         
   1   5   3        285.43        351.08        11.27 o                         
   2   5   3       2403.86       2428.99        22.97 o                         
   3   5   3       2721.87       2781.96        25.89 o                         
   4   5   3        587.52        550.74         9.08 o                         
   5   5   3        565.22        540.50         9.86 o                         
   6   5   3        124.94        123.58         6.90 o                         
   7   5   3        423.99        401.48        14.37 o                         
   8   5   3          3.89          0.19         6.77 o                         
   9   5   3        115.69        109.35        12.89 o                         
  10   5   3        398.46        376.01        21.31 o                         
  -5   6   3        446.79        396.28        20.29 o                         
  -4   6   3         94.98         68.02        10.71 o                         
  -3   6   3         48.09         60.42        16.82 o                         
  -2   6   3       2466.59       2428.80        37.06 o                         
  -1   6   3        497.48        486.22        10.46 o                         
   0   6   3        197.03        197.48         9.55 o                         
   1   6   3        397.51        391.47         9.72 o                         
   2   6   3        312.67        313.07         8.84 o                         
   3   6   3         54.58         58.79         4.25 o                         
   4   6   3         96.32        103.94         4.89 o                         
   5   6   3       1094.63       1050.25        15.73 o                         
   6   6   3        522.52        510.19        14.25 o                         
   7   6   3        144.64        142.52         9.75 o                         
   8   6   3        165.16        187.60        11.78 o                         
   9   6   3        250.22        240.45        16.53 o                         
  -4   7   3        128.30        155.78        14.49 o                         
  -3   7   3        478.46        488.89        20.18 o                         
  -2   7   3         48.59         42.11         6.22 o                         
  -1   7   3          6.50          7.71         5.22 o                         
   0   7   3         95.56        111.37         7.61 o                         
   1   7   3       1508.59       1487.33        22.77 o                         
   2   7   3        161.17        164.66         7.42 o                         
   3   7   3         15.81         13.48         3.90 o                         
   4   7   3       1124.17       1163.23        19.67 o                         
   5   7   3        564.55        553.64        11.46 o                         
   6   7   3          4.42          4.74         5.00 o                         
   7   7   3         19.00         16.42         6.94 o                         
   8   7   3         74.10         64.25        11.49 o                         
   9   7   3        268.49        263.07        17.34 o                         
  -3   8   3         81.61         74.26        11.98 o                         
  -2   8   3        178.40        183.19        14.12 o                         
  -1   8   3        441.76        440.15        19.11 o                         
   0   8   3       1368.04       1304.22        25.20 o                         
   1   8   3         10.87         20.23         5.06 o                         
   2   8   3         20.47         15.58         4.44 o                         
   3   8   3         50.31         63.17         5.51 o                         
   4   8   3         28.76         30.41         5.42 o                         
   5   8   3        277.58        284.11        14.14 o                         
   6   8   3         52.08         47.89         7.47 o                         
   7   8   3        847.88        827.11        21.30 o                         
   8   8   3         56.26         44.67        10.89 o                         
   9   8   3          8.73         23.00        11.63 o                         
  -2   9   3        252.66        244.94        16.78 o                         
  -1   9   3        328.07        309.79        17.59 o                         
   0   9   3        210.77        184.64        17.20 o                         
   1   9   3         82.82         82.47         7.31 o                         
   2   9   3        230.26        238.97         9.28 o                         
   3   9   3        508.09        518.38        15.48 o                         
   4   9   3          4.39          4.19         5.57 o                         
   5   9   3        155.83        168.07         9.55 o                         
   6   9   3        482.81        504.04        17.12 o                         
   7   9   3         48.85         41.63         8.82 o                         
   8   9   3         19.37         17.13        10.78 o                         
   0  10   3        455.23        433.53        24.88 o                         
   1  10   3        237.15        247.84        12.70 o                         
   2  10   3        178.77        185.04         9.25 o                         
   3  10   3         22.55         16.80         6.40 o                         
   4  10   3          4.59          6.78         6.21 o                         
   5  10   3         37.19         19.91         6.79 o                         
   6  10   3         35.82         39.18         8.73 o                         
   7  10   3         88.98         99.10        24.14 o                         
  -5  -9   4         32.65         15.11        11.23 o                         
  -4  -9   4         14.49         20.52        10.25 o                         
  -3  -9   4         70.97        104.00        12.51 o                         
  -2  -9   4        126.27        103.94        12.48 o                         
  -1  -9   4        170.04        167.89        14.45 o                         
   0  -9   4         60.83         80.68        12.33 o                         
   1  -9   4         19.47          3.67        10.28 o                         
  -7  -8   4         84.54         99.24        13.63 o                         
  -6  -8   4         35.53         42.63        11.57 o                         
  -5  -8   4        195.47        195.09        15.42 o                         
  -4  -8   4          1.92          4.25         8.58 o                         
  -3  -8   4          1.00         -3.08         8.20 o                         
  -2  -8   4        379.53        380.99        18.07 o                         
  -1  -8   4          2.54          6.48         8.26 o                         
   0  -8   4        204.17        218.69        14.50 o                         
   1  -8   4        195.82        225.99        14.97 o                         
   2  -8   4         34.62         29.18        10.22 o                         
   3  -8   4        173.77        208.78        16.12 o                         
  -7  -7   4         30.56         36.96         8.79 o                         
  -6  -7   4         49.78         47.62         8.37 o                         
  -5  -7   4         85.75         82.02         6.88 o                         
  -4  -7   4         17.06         14.73         4.70 o                         
  -3  -7   4         48.18         46.29         5.73 o                         
  -2  -7   4         15.05         19.12         8.25 o                         
  -1  -7   4       1053.76       1094.69        26.64 o                         
   0  -7   4         83.63         96.31        16.16 o                         
   1  -7   4        166.47        176.25        10.19 o                         
   2  -7   4          0.69          1.02         7.97 o                         
   3  -7   4          0.97          2.77         8.90 o                         
   4  -7   4         21.96         17.57        11.02 o                         
  -8  -6   4          8.24         10.64         7.62 o                         
  -7  -6   4          2.50         -7.34         7.34 o                         
  -6  -6   4        473.92        480.41        12.33 o                         
  -5  -6   4        259.45        280.37         9.12 o                         
  -4  -6   4        154.08        157.05         5.45 o                         
  -3  -6   4        993.66        904.00        21.29 o                         
  -2  -6   4        153.54        131.01         9.97 o                         
  -1  -6   4          0.33          1.55         5.61 o                         
   0  -6   4        211.29        201.88        13.97 o                         
   1  -6   4        502.25        474.84        10.44 o                         
   2  -6   4        930.36        907.80        19.17 o                         
   3  -6   4          9.87          9.02         5.53 o                         
   4  -6   4        364.19        384.33        15.03 o                         
   5  -6   4        355.40        357.37        15.98 o                         
  -8  -5   4        149.70        170.60        12.04 o                         
  -7  -5   4        282.97        277.21        14.83 o                         
  -6  -5   4        237.67        219.57         9.60 o                         
  -5  -5   4        222.04        205.93         7.71 o                         
  -4  -5   4        128.07        128.48         5.78 o                         
  -3  -5   4        937.89        884.44        11.59 o                         
  -2  -5   4         24.15         27.41         6.05 o                         
  -1  -5   4        208.42        208.97        13.06 o                         
   0  -5   4       1596.47       1528.17        29.63 o                         
   1  -5   4        805.73        800.40        13.09 o                         
   2  -5   4        180.44        166.78         7.29 o                         
   3  -5   4         28.62         28.16         6.36 o                         
   4  -5   4        819.08        780.62        16.92 o                         
   5  -5   4        151.58        138.72         9.09 o                         
   6  -5   4         19.96         19.98         8.43 o                         
  -8  -4   4          4.77          4.32         8.71 o                         
  -7  -4   4         58.40         68.49         7.56 o                         
  -6  -4   4          9.89         14.98         5.44 o                         
  -5  -4   4        556.54        530.53        12.70 o                         
  -4  -4   4       1465.93       1465.92        19.51 o                         
  -3  -4   4        136.72        141.96         4.77 o                         
  -2  -4   4        285.77        272.69         5.10 o                         
  -1  -4   4       1338.30       1371.61        25.70 o                         
   0  -4   4          1.65         11.36         4.65 o                         
   1  -4   4         73.71         89.68         3.65 o                         
   2  -4   4       1273.87       1257.58        18.45 o                         
   3  -4   4       1358.70       1333.54        19.18 o                         
   4  -4   4        670.57        681.65        14.77 o                         
   5  -4   4         94.41         91.77         7.48 o                         
   6  -4   4        695.66        678.90        19.35 o                         
   7  -4   4        153.73        147.49        15.17 o                         
  -8  -3   4        156.81        165.10        11.90 o                         
  -7  -3   4         63.21         82.05         8.86 o                         
  -6  -3   4        499.51        521.98        12.45 o                         
  -5  -3   4        330.68        327.29        10.35 o                         
  -4  -3   4         54.22         58.35         4.92 o                         
  -3  -3   4          1.82          8.63         2.61 o                         
  -2  -3   4        153.55        137.54         4.46 o                         
  -1  -3   4       2876.17       2845.07        52.13 o                         
   0  -3   4        158.91        155.09         8.88 o                         
   1  -3   4       2118.74       2068.05        26.70 o                         
   2  -3   4       3060.97       3139.94        32.20 o                         
   3  -3   4         93.70         89.26         4.11 o                         
   4  -3   4          6.35          0.93         3.66 o                         
   5  -3   4         68.01         75.77         5.85 o                         
   6  -3   4        726.01        747.76        15.54 o                         
   7  -3   4          5.82          5.84         6.65 o                         
   8  -3   4        238.72        259.02        12.64 o                         
  -8  -2   4          0.72          6.53         7.96 o                         
  -7  -2   4         88.32         79.64         8.85 o                         
  -6  -2   4         22.27         17.45         5.52 o                         
  -5  -2   4        650.92        653.76        12.48 o                         
  -4  -2   4         55.35         50.44         4.21 o                         
  -3  -2   4       4177.53       4135.29        38.95 o                         
  -2  -2   4       1705.28       1693.63        17.35 o                         
  -1  -2   4         88.90        113.30         3.21 o                         
   0  -2   4        452.94        430.98         7.23 o                         
   1  -2   4       1204.26       1317.90        11.86 o                         
   2  -2   4        515.31        517.04         6.46 o                         
   3  -2   4        869.53        834.50        10.07 o                         
   4  -2   4       2134.69       2078.97        23.84 o                         
   5  -2   4       1720.43       1708.28        31.24 o                         
   6  -2   4        234.10        225.67         8.74 o                         
   7  -2   4         13.62         23.60         7.45 o                         
   8  -2   4        276.67        325.46        15.02 o                         
  -8  -1   4        109.15        101.35        11.91 o                         
  -7  -1   4        399.70        424.87        18.51 o                         
  -6  -1   4         57.85         70.47         8.35 o                         
  -5  -1   4        838.99        803.72        12.67 o                         
  -4  -1   4       1954.36       1910.56        20.65 o                         
  -3  -1   4        397.49        415.96         7.05 o                         
  -2  -1   4        456.98        429.63         6.39 o                         
  -1  -1   4        313.11        276.33         4.78 o                         
   0  -1   4       1733.71       1652.13        16.91 o                         
   1  -1   4       1306.23       1265.05        12.45 o                         
   2  -1   4        122.20         89.55         2.69 o                         
   3  -1   4       7271.41       7604.94        68.28 o                         
   4  -1   4        629.75        661.92         9.53 o                         
   5  -1   4        100.75         94.73         5.46 o                         
   6  -1   4        347.19        358.86        10.26 o                         
   7  -1   4        135.62        133.63         9.37 o                         
   8  -1   4        599.26        610.26        18.50 o                         
   9  -1   4        134.35        119.59        14.21 o                         
  -8   0   4         27.52         35.14        10.34 o                         
  -7   0   4         38.79         36.93         9.39 o                         
  -6   0   4        128.85        139.04        11.03 o                         
  -5   0   4         79.50         75.93         5.60 o                         
  -4   0   4        758.49        772.00        13.89 o                         
  -3   0   4       1574.26       1612.97        22.05 o                         
  -2   0   4       3033.73       3010.63        28.44 o                         
  -1   0   4       1950.99       1879.79        20.61 o                         
   0   0   4         43.71         62.45         2.49 o                         
   1   0   4        698.94        709.57         7.69 o                         
   2   0   4        271.97        284.45         4.50 o                         
   3   0   4          6.13         16.48         2.09 o                         
   4   0   4       4259.62       4343.14        43.68 o                         
   5   0   4        927.45        939.10        12.30 o                         
   6   0   4       1006.70        946.99        14.03 o                         
   7   0   4        428.69        417.28        12.57 o                         
   8   0   4         45.14         55.85         7.30 o                         
   9   0   4        349.24        338.06        19.18 o                         
  -8   1   4        207.72        219.08        15.88 o                         
  -7   1   4        626.51        581.63        21.96 o                         
  -6   1   4        190.41        197.05        12.70 o                         
  -5   1   4        359.39        370.28        10.13 o                         
  -4   1   4        522.18        535.92        10.13 o                         
  -3   1   4       1148.78       1078.30        19.89 o                         
  -2   1   4        106.37        121.66         3.32 o                         
  -1   1   4       1771.14       1820.83        20.37 o                         
   0   1   4        587.53        603.97         8.03 o                         
   1   1   4       1650.39       1676.83        46.34 o                         
   2   1   4       5074.81       5142.43        49.15 o                         
   3   1   4        682.45        565.58         6.94 o                         
   4   1   4        138.78         82.87         3.61 o                         
   5   1   4       2388.06       2605.68        28.37 o                         
   6   1   4        493.08        504.73         9.21 o                         
   7   1   4         27.52         31.36         4.36 o                         
   8   1   4         89.83         96.04         8.59 o                         
   9   1   4        453.13        457.40        21.52 o                         
  -7   2   4        463.66        458.75        29.26 o                         
  -6   2   4        232.67        203.21        13.43 o                         
  -5   2   4        204.83        225.18        13.07 o                         
  -4   2   4        171.31        181.83        12.08 o                         
  -3   2   4       1001.93       1011.73        18.88 o                         
  -2   2   4       3154.26       3255.71        51.31 o                         
  -1   2   4       1981.09       1917.16        22.22 o                         
   0   2   4       3304.57       3384.75        35.78 o                         
   1   2   4          4.71         12.01         1.72 o                         
   2   2   4       1191.38       1387.83        13.73 o                         
   3   2   4       1279.45       1361.49        14.55 o                         
   4   2   4        298.27        299.66         7.00 o                         
   5   2   4       2051.01       1963.53        28.37 o                         
   6   2   4        788.31        759.04        16.86 o                         
   7   2   4       1305.32       1251.13        20.22 o                         
   8   2   4        281.38        271.76        17.43 o                         
   9   2   4         64.81         70.33        11.93 o                         
  10   2   4        182.86        164.50        21.61 o                         
  -7   3   4        796.14        909.62        63.61 o                         
  -6   3   4        404.65        407.06        23.62 o                         
  -5   3   4        386.90        364.49        16.67 o                         
  -4   3   4        891.44        902.48        19.60 o                         
  -3   3   4         92.84         89.98         6.72 o                         
  -2   3   4        702.42        757.84        15.59 o                         
  -1   3   4        207.13        203.76         7.03 o                         
   0   3   4       4535.55       4932.51        47.90 o                         
   1   3   4        436.11        343.39         5.31 o                         
   2   3   4        100.35         94.16         2.93 o                         
   3   3   4       3123.29       3207.62        28.44 o                         
   4   3   4       1225.58       1159.50        15.55 o                         
   5   3   4        759.33        689.84        11.80 o                         
   6   3   4        321.09        304.73        10.43 o                         
   7   3   4        449.34        461.13        14.81 o                         
   8   3   4        263.98        249.75        25.23 o                         
   9   3   4         29.97         20.53        10.53 o                         
  10   3   4        102.95         97.13        13.93 o                         
  -6   4   4        389.96        408.25        20.17 o                         
  -5   4   4          0.14         -7.54         7.54 o                         
  -4   4   4       1157.52       1185.39        28.10 o                         
  -3   4   4        244.73        272.62        19.76 o                         
  -2   4   4        619.60        646.36        14.55 o                         
  -1   4   4       3559.98       3389.73        46.91 o                         
   0   4   4       2758.46       2798.88        34.24 o                         
   1   4   4         88.75         71.24         3.33 o                         
   2   4   4        368.55        334.16         5.51 o                         
   3   4   4        127.21        148.26         4.07 o                         
   4   4   4         11.52          9.93         2.83 o                         
   5   4   4        243.80        236.37        13.04 o                         
   6   4   4       1172.60       1196.36        19.83 o                         
   7   4   4       1099.15       1088.26        22.41 o                         
   8   4   4        159.83        151.25        17.65 o                         
   9   4   4        274.20        241.41        21.34 o                         
  10   4   4         21.69         21.66        11.49 o                         
  -6   5   4        500.15        544.62        24.07 o                         
  -5   5   4        359.33        412.83        20.01 o                         
  -4   5   4        177.67        174.25        12.62 o                         
  -3   5   4       1001.87        995.61        24.89 o                         
  -2   5   4        662.75        653.90        18.30 o                         
  -1   5   4          9.73         13.20         2.94 o                         
   0   5   4         57.58         52.93         4.04 o                         
   1   5   4        823.06        830.84        12.37 o                         
   2   5   4       4869.33       4907.03        48.85 o                         
   3   5   4         75.40         76.26         4.25 o                         
   4   5   4        211.53        215.59         5.79 o                         
   5   5   4       1801.39       1777.13        23.25 o                         
   6   5   4        358.76        367.21        10.85 o                         
   7   5   4          0.40         -0.37         5.56 o                         
   8   5   4          1.53          0.53         6.79 o                         
   9   5   4        424.73        412.80        26.42 o                         
  10   5   4        167.84        162.90        15.96 o                         
  -5   6   4        138.77        115.73        13.88 o                         
  -4   6   4          7.96         -4.30         8.35 o                         
  -3   6   4        190.38        170.74        12.06 o                         
  -2   6   4        348.14        324.95        14.69 o                         
  -1   6   4         16.16         23.37         4.07 o                         
   0   6   4       1927.01       1871.95        27.41 o                         
   1   6   4       2785.77       2851.60        30.79 o                         
   2   6   4        316.55        341.58         9.13 o                         
   3   6   4         55.53         65.08         3.97 o                         
   4   6   4        119.72        125.35         4.87 o                         
   5   6   4        635.27        623.93        11.35 o                         
   6   6   4         35.64         38.55         5.50 o                         
   7   6   4        399.17        409.69        16.12 o                         
   8   6   4        799.46        773.97        20.81 o                         
   9   6   4        110.29        126.46        15.21 o                         
  -4   7   4        488.19        494.66        22.33 o                         
  -3   7   4        104.90        150.25        13.89 o                         
  -2   7   4         95.15         90.01        12.13 o                         
  -1   7   4       1334.48       1313.37        32.12 o                         
   0   7   4        252.23        244.15        10.42 o                         
   1   7   4         71.59         77.78         5.82 o                         
   2   7   4         95.10        104.30         6.38 o                         
   3   7   4       1884.06       1853.50        26.49 o                         
   4   7   4       1158.99       1174.36        19.08 o                         
   5   7   4         63.64         72.38         5.18 o                         
   6   7   4        599.38        599.42        20.14 o                         
   7   7   4        451.24        487.00        16.27 o                         
   8   7   4         24.92         24.84         9.31 o                         
   9   7   4         62.58         56.95        11.75 o                         
  -3   8   4          0.77         -4.35         9.18 o                         
  -2   8   4        104.99        110.25        11.94 o                         
  -1   8   4         37.30         41.58         8.86 o                         
   0   8   4        248.37        242.30        11.31 o                         
   1   8   4        217.65        234.53        10.12 o                         
   2   8   4       1269.65       1255.58        21.23 o                         
   3   8   4         87.71        102.36         9.02 o                         
   4   8   4          0.66          3.46         4.57 o                         
   5   8   4          7.19         16.71         5.95 o                         
   6   8   4         24.24         30.25         6.94 o                         
   7   8   4        261.67        261.10        13.02 o                         
   8   8   4        112.00        128.79        19.48 o                         
   9   8   4        294.27        267.67        17.79 o                         
  -1   9   4         39.29         33.92         9.92 o                         
   0   9   4         80.29         59.52         7.09 o                         
   1   9   4        563.26        557.30        14.84 o                         
   2   9   4        107.89        103.28         7.08 o                         
   3   9   4         30.34         26.24         5.41 o                         
   4   9   4        281.07        280.60        12.33 o                         
   5   9   4        322.41        330.75        13.67 o                         
   6   9   4        200.80        199.45        15.48 o                         
   7   9   4          2.29          2.91         9.25 o                         
   8   9   4        171.70        177.90        14.90 o                         
   0  10   4        279.76        232.58        15.95 o                         
   1  10   4          3.75         12.51         8.65 o                         
   2  10   4        121.48        140.01        12.51 o                         
   3  10   4        282.61        275.53        10.61 o                         
   4  10   4        136.60        141.15        10.46 o                         
   5  10   4         63.68         57.54         8.41 o                         
   6  10   4          2.22          5.93        17.19 o                         
  -4  -9   5          1.66          7.99        10.30 o                         
  -3  -9   5        173.65        171.48        15.18 o                         
  -2  -9   5          4.49         12.40        10.35 o                         
  -1  -9   5        108.32        120.75        13.55 o                         
   0  -9   5         65.03         73.55        12.32 o                         
  -6  -8   5          2.34          8.71        10.64 o                         
  -5  -8   5        272.49        314.89        18.46 o                         
  -4  -8   5         18.30         26.19         9.82 o                         
  -3  -8   5        272.32        238.52        15.64 o                         
  -2  -8   5        122.98        133.28        17.19 o                         
  -1  -8   5         68.53         75.99        10.78 o                         
   0  -8   5         48.41         36.07         9.92 o                         
   1  -8   5         35.70         50.64        10.50 o                         
   2  -8   5        447.34        483.38        22.22 o                         
   3  -8   5        202.59        196.89        16.04 o                         
  -7  -7   5         75.36         64.85        12.02 o                         
  -6  -7   5         44.14         70.20        11.47 o                         
  -5  -7   5         34.29         32.46         9.67 o                         
  -4  -7   5        109.45        103.04        11.39 o                         
  -3  -7   5         81.38         99.61        10.78 o                         
  -2  -7   5        101.73        107.42        10.94 o                         
  -1  -7   5         18.28         29.42         8.20 o                         
   0  -7   5        245.89        255.39        14.26 o                         
   1  -7   5        508.49        544.63        20.04 o                         
   2  -7   5         70.84         75.03        17.47 o                         
   3  -7   5        404.49        407.82        19.61 o                         
   4  -7   5         98.14        104.86        13.34 o                         
  -7  -6   5         39.55         41.68         8.81 o                         
  -6  -6   5         40.72         36.92         8.27 o                         
  -5  -6   5          7.57         17.98         5.15 o                         
  -4  -6   5        324.88        336.07         9.43 o                         
  -3  -6   5        536.96        513.87        17.88 o                         
  -2  -6   5         81.98         96.49         9.18 o                         
  -1  -6   5        308.19        309.81        14.08 o                         
   0  -6   5          2.10          7.18         6.24 o                         
   1  -6   5          7.50          9.95         6.88 o                         
   2  -6   5          1.87          3.43         4.72 o                         
   3  -6   5         88.57         87.47        10.38 o                         
   4  -6   5       1647.55       1676.54        43.89 o                         
   5  -6   5         48.95         63.76        11.52 o                         
  -8  -5   5        160.60        193.67        14.01 o                         
  -7  -5   5         40.00         75.82         8.18 o                         
  -6  -5   5         73.14         77.62         7.27 o                         
  -5  -5   5        311.99        357.22        17.47 o                         
  -4  -5   5        165.58        167.70         6.23 o                         
  -3  -5   5          7.85          8.15         2.98 o                         
  -2  -5   5          9.07          7.19         5.58 o                         
  -1  -5   5        791.27        776.61        23.50 o                         
   0  -5   5        163.15        165.35        14.10 o                         
   1  -5   5         25.84         35.69         8.82 o                         
   2  -5   5        955.84        966.63        15.73 o                         
   3  -5   5        792.16        805.05        15.80 o                         
   4  -5   5          1.07          3.97         5.94 o                         
   5  -5   5        223.50        227.89        12.08 o                         
   6  -5   5        352.86        350.64        15.98 o                         
  -8  -4   5          3.63         -1.95         8.34 o                         
  -7  -4   5          4.31         13.91         6.58 o                         
  -6  -4   5         92.84         80.70         6.44 o                         
  -5  -4   5        597.61        577.80        13.50 o                         
  -4  -4   5        136.12        138.85         5.84 o                         
  -3  -4   5        209.83        193.82         6.11 o                         
  -2  -4   5       1526.76       1537.17        25.10 o                         
  -1  -4   5        633.33        626.48        13.56 o                         
   0  -4   5          4.82          4.34         3.91 o                         
   1  -4   5        141.72        132.20         7.11 o                         
   2  -4   5         12.85          8.76         2.88 o                         
   3  -4   5         98.83        104.17         8.18 o                         
   4  -4   5         64.09         46.54         6.41 o                         
   5  -4   5        943.17        962.15        17.23 o                         
   6  -4   5        859.16        879.43        22.33 o                         
   7  -4   5          6.28          6.11         8.57 o                         
  -8  -3   5         57.37         67.89        11.40 o                         
  -7  -3   5        455.04        463.52        14.78 o                         
  -6  -3   5        462.48        477.15        12.36 o                         
  -5  -3   5         14.69         16.70         4.94 o                         
  -4  -3   5        686.90        676.58        15.11 o                         
  -3  -3   5        752.48        689.04        13.07 o                         
  -2  -3   5          0.09          4.32         2.42 o                         
  -1  -3   5        566.59        515.12        14.53 o                         
   0  -3   5        608.84        577.07        11.95 o                         
   1  -3   5       3557.38       3677.48        49.93 o                         
   2  -3   5         67.17         83.61         3.52 o                         
   3  -3   5        423.50        378.13         7.72 o                         
   4  -3   5       1423.66       1421.31        21.77 o                         
   5  -3   5        163.88        175.10         7.60 o                         
   6  -3   5        105.12         98.75         7.09 o                         
   7  -3   5          9.89          9.28         6.81 o                         
   8  -3   5        308.50        350.50        35.34 o                         
  -8  -2   5        517.60        558.98        22.80 o                         
  -7  -2   5          6.16         10.01         8.11 o                         
  -6  -2   5         17.31         16.43         5.47 o                         
  -5  -2   5          7.77          8.83         4.48 o                         
  -4  -2   5         30.78         35.88         5.67 o                         
  -3  -2   5        899.72        895.67        13.29 o                         
  -2  -2   5       1436.71       1416.60        16.34 o                         
  -1  -2   5       3022.65       2979.80        28.06 o                         
   0  -2   5        569.26        528.52        13.29 o                         
   1  -2   5         39.81         53.30         2.25 o                         
   2  -2   5          2.57          5.34         1.97 o                         
   3  -2   5        105.78        117.07         4.14 o                         
   4  -2   5        623.08        613.74        10.53 o                         
   5  -2   5        816.25        828.31        14.45 o                         
   6  -2   5        519.00        516.07        12.36 o                         
   7  -2   5        673.07        701.11        20.51 o                         
   8  -2   5          3.56         16.08         8.03 o                         
  -8  -1   5          2.31         -1.11         9.69 o                         
  -7  -1   5        322.15        281.11        15.60 o                         
  -6  -1   5        507.89        526.16        18.56 o                         
  -5  -1   5        692.66        672.39        14.21 o                         
  -4  -1   5        485.14        506.48         9.33 o                         
  -3  -1   5        138.98        145.19         4.87 o                         
  -2  -1   5        605.70        564.24         9.96 o                         
  -1  -1   5        107.01        115.62         3.81 o                         
   0  -1   5        524.54        457.92         6.85 o                         
   1  -1   5        647.88        636.00        10.31 o                         
   2  -1   5       2584.90       2617.92        22.17 o                         
   3  -1   5       2873.60       2925.88        28.04 o                         
   4  -1   5         20.77         35.58         3.68 o                         
   5  -1   5       1494.48       1473.74        20.62 o                         
   6  -1   5         43.04         52.96         6.05 o                         
   7  -1   5        118.28        125.86         9.39 o                         
   8  -1   5        223.94        240.58        12.93 o                         
   9  -1   5         28.91         33.91        11.91 o                         
  -8   0   5         48.32         74.56        11.87 o                         
  -7   0   5        764.83        783.91        24.36 o                         
  -6   0   5        476.32        500.74        18.39 o                         
  -5   0   5        334.16        312.84         9.87 o                         
  -4   0   5        319.45        336.66         7.53 o                         
  -3   0   5         31.84         50.22         3.78 o                         
  -2   0   5        615.11        565.14         7.78 o                         
  -1   0   5       1642.45       1630.79        18.42 o                         
   0   0   5       4472.04       4512.85        65.65 o                         
   1   0   5       3367.47       3318.19        38.07 o                         
   2   0   5        396.15        415.34         7.46 o                         
   3   0   5         24.26         24.62         2.17 o                         
   4   0   5          4.72          3.19         2.55 o                         
   5   0   5        788.72        777.84        11.86 o                         
   6   0   5        850.86        813.75        14.19 o                         
   7   0   5        844.28        848.06        17.24 o                         
   8   0   5        869.64        881.71        18.86 o                         
   9   0   5         18.54         20.32        10.56 o                         
  -7   1   5         23.50         23.64         9.45 o                         
  -6   1   5        642.94        667.22        21.68 o                         
  -5   1   5        921.42        883.65        17.61 o                         
  -4   1   5        455.70        432.21         9.18 o                         
  -3   1   5        462.06        418.23         8.95 o                         
  -2   1   5        399.13        397.49         7.99 o                         
  -1   1   5       1984.79       2169.73        24.05 o                         
   0   1   5        252.53        307.58         6.25 o                         
   1   1   5       3512.79       3655.82        95.20 o                         
   2   1   5       1478.68       1448.91        15.04 o                         
   3   1   5       2176.09       2188.34        21.40 o                         
   4   1   5       1108.22       1077.13        15.26 o                         
   5   1   5        394.02        368.63         7.64 o                         
   6   1   5        744.25        713.35        12.62 o                         
   7   1   5        143.78        136.70        11.16 o                         
   8   1   5        176.83        184.09        11.83 o                         
   9   1   5        461.22        495.53        21.80 o                         
  -7   2   5        262.40        265.53        16.54 o                         
  -6   2   5         22.53         38.18         9.21 o                         
  -5   2   5        795.11        744.55        25.30 o                         
  -4   2   5        102.00        106.25         7.81 o                         
  -3   2   5        524.64        518.73        13.06 o                         
  -2   2   5         95.37        112.62         6.04 o                         
  -1   2   5        257.44        201.28         4.83 o                         
   0   2   5       7148.09       7709.91        96.48 o                         
   1   2   5       3061.29       3242.88        41.84 o                         
   2   2   5        876.42        812.16         8.86 o                         
   3   2   5         51.24         86.02         3.29 o                         
   4   2   5         56.22         33.21         3.19 o                         
   5   2   5         22.81         22.82         3.69 o                         
   6   2   5         65.55         76.95         5.56 o                         
   7   2   5       1739.09       1748.87        30.78 o                         
   8   2   5        731.30        753.70        23.48 o                         
   9   2   5        190.08        199.65        14.98 o                         
  -7   3   5          2.67         -3.40        10.03 o                         
  -6   3   5         24.83         20.77         9.27 o                         
  -5   3   5        805.04        823.27        23.82 o                         
  -4   3   5       1090.89       1024.09        24.90 o                         
  -3   3   5        277.89        261.95        10.42 o                         
  -2   3   5        980.22        976.14        23.01 o                         
  -1   3   5        210.08        239.90         7.64 o                         
   0   3   5          0.97         11.87         2.07 o                         
   1   3   5       1384.76       1672.55        17.83 o                         
   2   3   5       2895.19       2980.07        34.31 o                         
   3   3   5       2749.26       2773.85        26.45 o                         
   4   3   5        669.48        675.70        10.77 o                         
   5   3   5        785.51        772.68        12.68 o                         
   6   3   5       1436.94       1373.10        21.76 o                         
   7   3   5          2.67         12.49         6.22 o                         
   8   3   5         67.41         56.18         8.44 o                         
   9   3   5         24.69          6.48         9.67 o                         
  10   3   5        387.95        366.21        20.46 o                         
  -6   4   5        572.54        587.01        23.82 o                         
  -5   4   5        329.82        325.89        16.86 o                         
  -4   4   5          5.84          0.06         6.77 o                         
  -3   4   5         10.58          8.89         6.10 o                         
  -2   4   5       2127.07       2159.09        37.01 o                         
  -1   4   5         41.70         36.42         4.45 o                         
   0   4   5         14.12         30.29         3.00 o                         
   1   4   5       1228.26       1184.34        14.12 o                         
   2   4   5       6472.49       7018.41        63.24 o                         
   3   4   5        258.13        232.46         4.94 o                         
   4   4   5        174.39        164.92         7.92 o                         
   5   4   5        555.31        590.37        11.01 o                         
   6   4   5        511.89        504.32        12.23 o                         
   7   4   5          7.74         12.23         5.86 o                         
   8   4   5        441.84        451.08        25.88 o                         
   9   4   5        833.21        810.26        29.59 o                         
  10   4   5         45.11         70.04        13.24 o                         
  -5   5   5        109.25        107.55        12.53 o                         
  -4   5   5        288.33        299.32        16.06 o                         
  -3   5   5       2820.45       2785.10        50.56 o                         
  -2   5   5         15.31         23.30         6.28 o                         
  -1   5   5         25.28         22.46         4.73 o                         
   0   5   5        764.20        726.28        12.46 o                         
   1   5   5         21.88         19.70         3.05 o                         
   2   5   5         49.56         44.55         3.28 o                         
   3   5   5        131.53        122.26         4.36 o                         
   4   5   5       4157.84       4144.15        39.26 o                         
   5   5   5        315.65        306.30         8.50 o                         
   6   5   5         11.91         11.89         4.96 o                         
   7   5   5        843.38        797.72        18.85 o                         
   8   5   5        425.04        456.27        18.01 o                         
   9   5   5        117.34        111.42        12.58 o                         
  10   5   5          1.41         -1.93        11.12 o                         
  -5   6   5        237.45        256.14        17.79 o                         
  -4   6   5        471.36        494.62        20.96 o                         
  -3   6   5         72.17         56.90         9.29 o                         
  -2   6   5        246.33        253.08        13.41 o                         
  -1   6   5        496.41        489.03        12.90 o                         
   0   6   5       1275.18       1251.71        20.96 o                         
   1   6   5        104.57         97.40         4.98 o                         
   2   6   5        314.69        297.36         8.72 o                         
   3   6   5       1311.18       1274.93        16.24 o                         
   4   6   5         83.63         74.47         3.89 o                         
   5   6   5          0.97          5.54         3.06 o                         
   6   6   5         40.10         37.94        11.46 o                         
   7   6   5        521.58        498.95        24.40 o                         
   8   6   5        106.80        104.36        11.39 o                         
   9   6   5        216.84        205.74        15.75 o                         
  -4   7   5        180.77        192.92        21.01 o                         
  -3   7   5         86.75        101.02        11.93 o                         
  -2   7   5       1232.57       1275.69        30.55 o                         
  -1   7   5       2098.62       1966.83        48.89 o                         
   0   7   5        661.13        698.25        19.72 o                         
   1   7   5        116.50        131.57         7.84 o                         
   2   7   5          4.97         -4.21         4.21 o                         
   3   7   5         47.41         50.63         5.45 o                         
   4   7   5        294.48        283.74         9.25 o                         
   5   7   5        699.17        711.77        16.70 o                         
   6   7   5       1144.79       1084.16        23.49 o                         
   7   7   5          7.04         -3.87         6.16 o                         
   8   7   5         21.06         22.80         9.31 o                         
   9   7   5        133.86        131.67        13.75 o                         
  -3   8   5        663.98        665.34        32.93 o                         
  -2   8   5          7.36         11.32         8.72 o                         
  -1   8   5          0.97         -5.05         8.40 o                         
   0   8   5        599.06        589.65        19.65 o                         
   1   8   5        373.76        382.04        15.82 o                         
   2   8   5        266.68        271.90        13.88 o                         
   3   8   5        263.99        310.60        10.69 o                         
   4   8   5        775.01        741.59        15.38 o                         
   5   8   5         19.47         28.08         6.31 o                         
   6   8   5        138.56        121.94         9.43 o                         
   7   8   5         36.57         26.30         8.86 o                         
   8   8   5         39.94         49.68        10.52 o                         
  -1   9   5        243.16        256.44        23.36 o                         
   0   9   5        464.06        443.36        19.29 o                         
   1   9   5        189.81        214.13        14.95 o                         
   2   9   5        125.48        127.29         9.20 o                         
   3   9   5         29.42         36.92         6.07 o                         
   4   9   5         20.80          9.40         5.39 o                         
   5   9   5        334.57        381.15        14.95 o                         
   6   9   5        449.17        445.53        17.29 o                         
   7   9   5         52.67         67.69        11.13 o                         
   8   9   5        126.03        137.08        13.99 o                         
   1  10   5         48.28         41.19        12.25 o                         
   2  10   5         84.23         96.11         9.70 o                         
   3  10   5        237.64        276.68        14.44 o                         
   4  10   5         96.56        101.39         9.32 o                         
   5  10   5         60.27         59.62        10.44 o                         
   6  10   5        362.62        377.07        33.87 o                         
  -3  -9   6          9.61          2.87        10.58 o                         
  -2  -9   6         13.55         13.24        10.93 o                         
  -1  -9   6         89.49         87.72        13.19 o                         
  -5  -8   6          0.83         -1.31        10.23 o                         
  -4  -8   6          5.24         -3.42         9.24 o                         
  -3  -8   6        288.85        295.41        17.34 o                         
  -2  -8   6         73.92         98.52        11.89 o                         
  -1  -8   6         34.34         37.69         9.93 o                         
   0  -8   6         17.36         18.94         9.52 o                         
   1  -8   6          0.57         -1.20         9.32 o                         
   2  -8   6         33.69         36.35        11.28 o                         
  -6  -7   6         61.15         40.18        11.18 o                         
  -5  -7   6         86.54        121.52        12.84 o                         
  -4  -7   6        113.58        103.32        11.72 o                         
  -3  -7   6          3.46         -4.78         7.66 o                         
  -2  -7   6         10.19         -0.17         7.66 o                         
  -1  -7   6         37.90         58.97         9.40 o                         
   0  -7   6        340.75        358.92        21.04 o                         
   1  -7   6         85.37        101.49        13.90 o                         
   2  -7   6         19.45         15.18         9.06 o                         
   3  -7   6        348.49        355.96        18.66 o                         
   4  -7   6         12.55          8.48        10.46 o                         
  -7  -6   6          0.68         -6.19         9.52 o                         
  -6  -6   6         26.06         28.85         9.52 o                         
  -5  -6   6         23.81         17.30         8.69 o                         
  -4  -6   6        238.50        245.01        14.30 o                         
  -3  -6   6          9.30          8.31         7.27 o                         
  -2  -6   6         82.52         94.66         9.55 o                         
  -1  -6   6       1026.36        982.36        24.52 o                         
   0  -6   6        195.76        203.28        13.18 o                         
   1  -6   6          2.49          1.02         6.93 o                         
   2  -6   6          1.94          1.48         7.48 o                         
   3  -6   6        109.01        120.60        17.64 o                         
   4  -6   6         32.77         15.06         9.58 o                         
   5  -6   6         21.94         23.28        10.71 o                         
  -7  -5   6         32.72         46.69        13.54 o                         
  -6  -5   6        409.00        399.41        18.98 o                         
  -5  -5   6         66.78         67.55         7.32 o                         
  -4  -5   6          4.25          4.67         4.83 o                         
  -3  -5   6        310.50        307.41         7.59 o                         
  -2  -5   6        463.06        477.26        16.00 o                         
  -1  -5   6        269.96        243.51        11.97 o                         
   0  -5   6          1.81          2.21         5.48 o                         
   1  -5   6       1139.36       1109.30        38.08 o                         
   2  -5   6        671.31        682.81        12.07 o                         
   3  -5   6         53.49         56.43         6.26 o                         
   4  -5   6         76.22         78.65         9.08 o                         
   5  -5   6        353.69        395.54        26.05 o                         
   6  -5   6          0.65         -7.11         9.69 o                         
  -7  -4   6        182.08        175.85        11.71 o                         
  -6  -4   6         14.55          9.41         5.92 o                         
  -5  -4   6         14.70         16.82         6.01 o                         
  -4  -4   6         14.06         22.53         5.16 o                         
  -3  -4   6        464.30        428.26        12.84 o                         
  -2  -4   6        447.36        458.27        13.68 o                         
  -1  -4   6        227.97        227.82         8.87 o                         
   0  -4   6       1334.00       1257.36        21.83 o                         
   1  -4   6        590.60        591.50        13.75 o                         
   2  -4   6          8.73         10.12         2.74 o                         
   3  -4   6          6.41          6.26         3.63 o                         
   4  -4   6          2.15          3.64         4.62 o                         
   5  -4   6        453.71        474.28        22.80 o                         
   6  -4   6        208.51        210.41        11.07 o                         
   7  -4   6        480.98        509.53        22.85 o                         
  -8  -3   6         39.54         33.34        10.79 o                         
  -7  -3   6          6.42         14.91         7.38 o                         
  -6  -3   6        232.56        236.73        10.38 o                         
  -5  -3   6        529.94        524.77        19.45 o                         
  -4  -3   6       1000.71        974.15        19.12 o                         
  -3  -3   6          4.04         10.07         3.41 o                         
  -2  -3   6        163.53        143.42         6.24 o                         
  -1  -3   6        327.80        338.04         9.37 o                         
   0  -3   6         32.08         21.45         3.87 o                         
   1  -3   6        502.93        478.21        11.27 o                         
   2  -3   6        204.26        196.88         4.57 o                         
   3  -3   6       2287.19       2284.60        23.49 o                         
   4  -3   6        328.80        326.70         8.95 o                         
   5  -3   6        145.12        166.85         9.13 o                         
   6  -3   6        177.32        186.06        10.13 o                         
   7  -3   6        109.68        143.03        13.99 o                         
  -8  -2   6         54.64         65.03        11.79 o                         
  -7  -2   6         53.34         61.79        10.48 o                         
  -6  -2   6        532.67        562.70        16.34 o                         
  -5  -2   6         69.04         61.85         6.12 o                         
  -4  -2   6        247.69        233.12         8.55 o                         
  -3  -2   6         73.29         90.36         5.25 o                         
  -2  -2   6        210.36        178.31         5.61 o                         
  -1  -2   6        650.79        600.14        11.17 o                         
   0  -2   6        980.85        967.36        11.25 o                         
   1  -2   6       2051.21       1934.79        24.01 o                         
   2  -2   6        889.37        827.74         9.82 o                         
   3  -2   6          0.46          7.31         2.45 o                         
   4  -2   6        144.74        155.13         5.82 o                         
   5  -2   6         29.92         36.86         7.07 o                         
   6  -2   6        182.97        169.60         8.08 o                         
   7  -2   6        405.54        416.63        14.44 o                         
   8  -2   6        413.97        414.31        17.33 o                         
  -7  -1   6          3.21         14.28         8.90 o                         
  -6  -1   6          3.76         11.18         7.77 o                         
  -5  -1   6        529.07        523.48        13.01 o                         
  -4  -1   6        811.27        803.83        12.65 o                         
  -3  -1   6       1141.02       1078.28        14.11 o                         
  -2  -1   6         60.17         70.85         5.60 o                         
  -1  -1   6        157.10        144.58         4.36 o                         
   0  -1   6        482.20        445.51         7.59 o                         
   1  -1   6         14.36         20.89         2.12 o                         
   2  -1   6       1510.61       1493.81        15.26 o                         
   3  -1   6       1781.38       1780.18        18.27 o                         
   4  -1   6        704.46        668.45        11.29 o                         
   5  -1   6        612.53        599.19        11.92 o                         
   6  -1   6        108.25        118.34         7.55 o                         
   7  -1   6        142.95        125.78         9.82 o                         
   8  -1   6        176.33        195.11        14.89 o                         
  -7   0   6        487.44        529.51        21.46 o                         
  -6   0   6         52.86         55.52         9.31 o                         
  -5   0   6        352.12        350.64        20.60 o                         
  -4   0   6        312.35        303.97         7.44 o                         
  -3   0   6        393.07        393.25         8.15 o                         
  -2   0   6       1858.46       1868.29        23.09 o                         
  -1   0   6         63.73         93.99         5.38 o                         
   0   0   6        337.17        291.78         6.81 o                         
   1   0   6       4028.36       4141.42        53.25 o                         
   2   0   6       1222.02       1168.04        12.73 o                         
   3   0   6        618.46        545.55         7.02 o                         
   4   0   6          4.01          6.37         2.61 o                         
   5   0   6        730.71        678.91        11.41 o                         
   6   0   6          6.81          0.66         3.88 o                         
   7   0   6        221.45        235.85        13.43 o                         
   8   0   6        941.63        973.41        23.83 o                         
   9   0   6         91.71         92.27        16.93 o                         
  -7   1   6        176.59        181.69        14.53 o                         
  -6   1   6          7.60         13.85         8.11 o                         
  -5   1   6         82.58         76.97         9.09 o                         
  -4   1   6       1719.71       1658.00        22.07 o                         
  -3   1   6        794.31        771.41        11.61 o                         
  -2   1   6        409.94        378.38         8.06 o                         
  -1   1   6       2050.31       2137.62        34.25 o                         
   0   1   6       1461.22       1693.21        23.41 o                         
   1   1   6        320.15        394.24        16.74 o                         
   2   1   6        207.05        253.93         5.21 o                         
   3   1   6       1507.01       1423.51        15.93 o                         
   4   1   6       2741.20       2735.47        28.64 o                         
   5   1   6        315.87        309.80         7.07 o                         
   6   1   6       1460.26       1369.07        17.87 o                         
   7   1   6         51.95         70.00         7.95 o                         
   8   1   6          6.07         12.14         7.75 o                         
   9   1   6         35.14         30.46        11.03 o                         
  -7   2   6         34.34         33.65        11.91 o                         
  -6   2   6        290.28        261.70        20.82 o                         
  -5   2   6        435.37        443.32        17.74 o                         
  -4   2   6        108.70        130.89        10.08 o                         
  -3   2   6       1106.14       1092.66        20.42 o                         
  -2   2   6        692.97        738.89        23.96 o                         
  -1   2   6       3855.51       3996.11        42.67 o                         
   0   2   6        914.77        892.16        12.04 o                         
   1   2   6        276.83        362.41        12.60 o                         
   2   2   6       3200.17       3252.25        38.06 o                         
   3   2   6       1614.55       1561.91        17.02 o                         
   4   2   6        630.27        634.87         9.09 o                         
   5   2   6         10.30          4.02         3.41 o                         
   6   2   6       1051.68       1070.56        16.90 o                         
   7   2   6        220.73        202.90        12.50 o                         
   8   2   6         30.82         36.87         8.15 o                         
   9   2   6        442.24        498.48        22.83 o                         
  -6   3   6         15.51         11.91         9.16 o                         
  -5   3   6         59.02         55.86         9.40 o                         
  -4   3   6        135.97        125.81        10.42 o                         
  -3   3   6       2836.75       2857.25        42.80 o                         
  -2   3   6       2958.03       2892.92        41.59 o                         
  -1   3   6        234.38        263.88         8.32 o                         
   0   3   6        235.07        226.58         5.82 o                         
   1   3   6        361.25        338.39         7.98 o                         
   2   3   6       1478.74       1656.27        19.25 o                         
   3   3   6        161.81        177.90         5.05 o                         
   4   3   6       1033.57       1034.47        12.80 o                         
   5   3   6       3463.47       3412.87        38.98 o                         
   6   3   6        388.06        388.27         9.94 o                         
   7   3   6          7.49         18.42         6.36 o                         
   8   3   6        791.45        713.01        19.63 o                         
   9   3   6          8.53          2.35         9.55 o                         
  -6   4   6        191.77        199.80        25.80 o                         
  -5   4   6         68.32         73.90        10.75 o                         
  -4   4   6        260.32        261.00        14.36 o                         
  -3   4   6        640.00        637.01        19.06 o                         
  -2   4   6        121.37        137.02         7.62 o                         
  -1   4   6         27.80         33.84         4.40 o                         
   0   4   6       2240.78       2270.63        28.62 o                         
   1   4   6       3088.20       3191.58        53.83 o                         
   2   4   6         11.90         21.70         2.95 o                         
   3   4   6       1256.77       1198.77        15.49 o                         
   4   4   6       2026.97       2013.34        22.21 o                         
   5   4   6          3.87          7.65         3.26 o                         
   6   4   6         28.12         16.72         4.10 o                         
   7   4   6        281.23        255.41        12.16 o                         
   8   4   6        506.79        538.99        17.22 o                         
   9   4   6         52.04         54.25        19.26 o                         
  -5   5   6          3.26         -2.66         9.14 o                         
  -4   5   6        188.32        191.28        20.08 o                         
  -3   5   6        174.01        159.52        13.00 o                         
  -2   5   6        176.60        185.40        10.67 o                         
  -1   5   6       5694.70       5690.55        76.45 o                         
   0   5   6        436.57        394.44         8.80 o                         
   1   5   6         40.50         44.82         4.37 o                         
   2   5   6        136.27        137.10         6.71 o                         
   3   5   6         28.10         34.48         3.04 o                         
   4   5   6        457.33        457.30         8.29 o                         
   5   5   6        183.75        189.51         6.92 o                         
   6   5   6       2118.74       2102.07        30.01 o                         
   7   5   6        832.48        835.82        24.09 o                         
   8   5   6          3.78          1.27         7.17 o                         
   9   5   6          1.78          5.56         9.66 o                         
  -4   6   6         93.11         83.33        15.14 o                         
  -3   6   6        163.53        168.16        12.44 o                         
  -2   6   6        127.55        115.61        10.11 o                         
  -1   6   6        206.47        213.99        12.08 o                         
   0   6   6         31.04         46.47         4.63 o                         
   1   6   6        966.22        986.31        14.85 o                         
   2   6   6       1367.05       1314.04        19.92 o                         
   3   6   6        190.53        189.32         6.63 o                         
   4   6   6        337.12        343.55         8.29 o                         
   5   6   6       1025.33       1051.47        15.05 o                         
   6   6   6        173.02        173.02         9.56 o                         
   7   6   6         88.56         84.04         8.14 o                         
   8   6   6        178.00        165.99        12.98 o                         
   9   6   6        198.54        184.22        14.84 o                         
  -3   7   6         39.47         32.22         9.77 o                         
  -2   7   6        303.11        299.71        15.54 o                         
  -1   7   6        314.90        315.56        15.17 o                         
   0   7   6        203.82        197.59        15.60 o                         
   1   7   6       1337.14       1382.71        24.79 o                         
   2   7   6         45.45         44.08         5.08 o                         
   3   7   6         52.07         51.65         4.78 o                         
   4   7   6         58.78         59.90         5.38 o                         
   5   7   6         34.53         46.66         6.39 o                         
   6   7   6       1291.42       1312.82        25.27 o                         
   7   7   6        246.90        259.89        12.55 o                         
   8   7   6        687.66        678.77        23.36 o                         
   9   7   6         87.37         96.11        15.62 o                         
  -2   8   6          7.33         -1.35        10.56 o                         
  -1   8   6         46.39         50.87         9.14 o                         
   0   8   6          9.71          5.66         7.07 o                         
   1   8   6        194.34        206.99        10.62 o                         
   2   8   6        128.88        137.65         9.55 o                         
   3   8   6        167.28        173.13         8.24 o                         
   4   8   6        935.66        908.99        17.31 o                         
   5   8   6         19.47         12.48         6.10 o                         
   6   8   6        347.55        352.52        14.32 o                         
   7   8   6        227.15        206.69        15.34 o                         
   8   8   6        144.28        145.90        16.43 o                         
  -1   9   6        209.60        192.04        17.98 o                         
   0   9   6        178.60        206.28        28.91 o                         
   1   9   6        135.21        133.09        18.20 o                         
   2   9   6        648.71        623.32        17.66 o                         
   3   9   6          0.77          1.10         5.35 o                         
   4   9   6        305.21        288.97        11.11 o                         
   5   9   6          6.87          2.55         8.76 o                         
   6   9   6          9.35         12.62         8.36 o                         
   7   9   6         21.83         23.35        15.38 o                         
   8   9   6        197.04        172.30        25.89 o                         
   1  10   6         10.43         39.33        17.52 o                         
   2  10   6        564.36        529.77        28.78 o                         
   3  10   6        165.59        173.18        12.82 o                         
   4  10   6         65.40         73.86         9.93 o                         
   5  10   6        119.84        132.68        15.76 o                         
   6  10   6         17.20         32.95        12.31 o                         
  -4  -8   7         19.45         18.84        10.82 o                         
  -3  -8   7         44.08         30.93        10.67 o                         
  -2  -8   7          5.73          0.57        10.74 o                         
  -1  -8   7         67.34         75.37        11.41 o                         
   0  -8   7        168.55        163.92        14.27 o                         
   1  -8   7         38.33         37.20        11.28 o                         
  -5  -7   7        147.64        151.33        14.05 o                         
  -4  -7   7         81.92         65.48        10.94 o                         
  -3  -7   7          1.06         10.05         8.48 o                         
  -2  -7   7        154.98        155.68        12.58 o                         
  -1  -7   7         17.87         14.00         8.40 o                         
   0  -7   7          2.47         -3.34         8.09 o                         
   1  -7   7          4.40          4.66         8.70 o                         
   2  -7   7        269.14        280.81        18.43 o                         
   3  -7   7        263.15        248.64        16.69 o                         
  -6  -6   7        182.25        195.81        15.51 o                         
  -5  -6   7          6.19          6.19         8.43 o                         
  -4  -6   7          6.05          0.04         7.76 o                         
  -3  -6   7         15.35         20.97         8.08 o                         
  -2  -6   7        279.62        299.84        26.88 o                         
  -1  -6   7         33.69         38.63         8.20 o                         
   0  -6   7         72.29         82.95         9.64 o                         
   1  -6   7        404.28        449.04        19.52 o                         
   2  -6   7        161.44        162.30        12.37 o                         
   3  -6   7         46.32         29.67         9.66 o                         
   4  -6   7         41.32         23.04         9.93 o                         
  -7  -5   7          0.14         -0.25         9.46 o                         
  -6  -5   7         91.98        100.78        11.84 o                         
  -5  -5   7         31.98         34.81         8.95 o                         
  -4  -5   7        440.15        462.86        17.98 o                         
  -3  -5   7        143.67        165.49        19.37 o                         
  -2  -5   7         14.53         11.55         7.60 o                         
  -1  -5   7         79.09         91.95         8.44 o                         
   0  -5   7         93.62         96.65        10.85 o                         
   1  -5   7        304.54        276.81        13.18 o                         
   2  -5   7          7.98         18.40         7.09 o                         
   3  -5   7        260.38        251.73        23.40 o                         
   4  -5   7        635.95        622.37        21.54 o                         
   5  -5   7         74.18         79.26        11.44 o                         
  -7  -4   7          8.09          6.64        12.80 o                         
  -6  -4   7         25.06         37.61         8.24 o                         
  -5  -4   7        187.38        199.05        18.12 o                         
  -4  -4   7         35.12         27.75         5.70 o                         
  -3  -4   7         24.15         24.72         3.68 o                         
  -2  -4   7        246.43        250.71        11.66 o                         
  -1  -4   7        354.75        341.34        11.05 o                         
   0  -4   7        317.43        305.45        20.29 o                         
   1  -4   7        153.67        169.89         8.22 o                         
   2  -4   7        577.77        564.93        14.72 o                         
   3  -4   7        325.15        340.34        14.05 o                         
   4  -4   7         49.99         40.95         5.26 o                         
   5  -4   7         65.24         67.64         8.19 o                         
   6  -4   7         29.34         25.30         8.13 o                         
  -7  -3   7         48.32         48.05        10.10 o                         
  -6  -3   7          6.50         18.05         7.01 o                         
  -5  -3   7         16.95         33.68         5.97 o                         
  -4  -3   7        489.60        477.95        16.21 o                         
  -3  -3   7       1245.21       1213.95        17.42 o                         
  -2  -3   7        349.51        354.29         7.75 o                         
  -1  -3   7          2.75         10.70         3.91 o                         
   0  -3   7         21.69         20.08         4.04 o                         
   1  -3   7        173.87        198.77         8.07 o                         
   2  -3   7         21.11         26.30         2.64 o                         
   3  -3   7        780.65        764.66        10.43 o                         
   4  -3   7        431.80        409.47         9.80 o                         
   5  -3   7        764.47        789.96        14.73 o                         
   6  -3   7        239.85        255.85        10.92 o                         
   7  -3   7         15.27         10.43         8.60 o                         
  -7  -2   7        177.99        187.35        17.54 o                         
  -6  -2   7        345.48        355.98        14.39 o                         
  -5  -2   7        161.33        162.87         8.95 o                         
  -4  -2   7         76.05         81.22         5.55 o                         
  -3  -2   7        202.11        215.42         7.66 o                         
  -2  -2   7        517.51        517.53         9.20 o                         
  -1  -2   7       1102.72       1024.97        16.71 o                         
   0  -2   7         23.30         29.81         2.47 o                         
   1  -2   7       1075.94       1065.28        13.56 o                         
   2  -2   7        533.54        508.22         7.98 o                         
   3  -2   7        700.89        718.41        10.53 o                         
   4  -2   7        702.78        712.07        11.58 o                         
   5  -2   7        236.61        241.32         8.46 o                         
   6  -2   7        264.33        278.72         9.96 o                         
   7  -2   7          4.17         13.71         6.77 o                         
   8  -2   7        417.77        453.65        21.34 o                         
  -7  -1   7          0.38          5.81        10.79 o                         
  -6  -1   7        167.78        156.44        12.64 o                         
  -5  -1   7          1.58          6.37         4.96 o                         
  -4  -1   7         16.26         21.13         4.25 o                         
  -3  -1   7       1279.36       1238.68        17.36 o                         
  -2  -1   7        308.94        295.96         8.10 o                         
  -1  -1   7       3960.82       3912.24        56.37 o                         
   0  -1   7         54.60         46.81         2.54 o                         
   1  -1   7        419.78        431.84         6.26 o                         
   2  -1   7         15.40         17.83         2.32 o                         
   3  -1   7         23.23         31.77         2.73 o                         
   4  -1   7       1369.60       1310.71        17.68 o                         
   5  -1   7        348.48        355.18         9.47 o                         
   6  -1   7        947.57        945.27        18.26 o                         
   7  -1   7        480.92        473.62        16.71 o                         
   8  -1   7          3.31          5.28        11.15 o                         
  -7   0   7        192.31        216.80        24.63 o                         
  -6   0   7         27.22         29.74         8.95 o                         
  -5   0   7        271.69        294.80        11.29 o                         
  -4   0   7         69.07         68.90         4.44 o                         
  -3   0   7        607.75        609.88        10.72 o                         
  -2   0   7        803.63        829.71        12.19 o                         
  -1   0   7        522.15        471.41        17.42 o                         
   0   0   7       4148.74       4134.70        64.42 o                         
   1   0   7        731.53        697.75        14.54 o                         
   2   0   7        430.19        408.81         7.34 o                         
   3   0   7        601.32        566.23         8.96 o                         
   4   0   7        694.04        682.43        10.10 o                         
   5   0   7        784.17        767.62        11.86 o                         
   6   0   7         44.68         44.44         5.27 o                         
   7   0   7        596.23        579.37        17.25 o                         
   8   0   7        226.62        239.37        13.31 o                         
   9   0   7         38.20         55.14        15.48 o                         
  -7   1   7         55.19         72.44        14.45 o                         
  -6   1   7         76.64         66.80        10.18 o                         
  -5   1   7        515.86        544.18        19.28 o                         
  -4   1   7          2.49          6.79         4.75 o                         
  -3   1   7          6.77         23.26         5.50 o                         
  -2   1   7       1562.43       1540.67        21.15 o                         
  -1   1   7       1900.51       1853.66        23.43 o                         
   0   1   7        479.66        484.39         8.79 o                         
   1   1   7       1447.68       1480.79        44.19 o                         
   2   1   7        422.64        480.84        14.25 o                         
   3   1   7         31.28         33.20         2.30 o                         
   4   1   7          4.31          9.57         2.52 o                         
   5   1   7        762.69        757.19        11.38 o                         
   6   1   7       3064.89       2880.98        31.91 o                         
   7   1   7         89.69        116.00         9.14 o                         
   8   1   7         97.07        100.69         9.97 o                         
   9   1   7        184.98        162.51        25.89 o                         
  -6   2   7        766.74        753.34        30.61 o                         
  -5   2   7        430.92        414.01        17.60 o                         
  -4   2   7         18.35         30.22         7.27 o                         
  -3   2   7         17.16         24.20         5.14 o                         
  -2   2   7        252.64        250.39        10.18 o                         
  -1   2   7        130.10        142.91         5.79 o                         
   0   2   7         14.27         26.50         2.86 o                         
   1   2   7       2845.11       2852.39        85.86 o                         
   2   2   7       1467.10       1461.79        25.99 o                         
   3   2   7        100.17         90.51         3.30 o                         
   4   2   7       1938.94       1887.21        26.73 o                         
   5   2   7        699.77        691.96        10.40 o                         
   6   2   7         16.59         14.45         4.18 o                         
   7   2   7          8.00          1.75         5.89 o                         
   8   2   7        513.14        494.56        19.53 o                         
   9   2   7        431.08        434.19        65.12 o                         
  -6   3   7         13.35          4.42        14.70 o                         
  -5   3   7         26.99          9.12         8.17 o                         
  -4   3   7          0.87         -0.22         6.89 o                         
  -3   3   7       2711.49       2633.27        45.97 o                         
  -2   3   7        236.33        224.59         8.85 o                         
  -1   3   7        395.01        396.55         7.97 o                         
   0   3   7       2397.49       2371.14        32.84 o                         
   1   3   7        903.70        872.24        12.40 o                         
   2   3   7         85.23         93.61         5.23 o                         
   3   3   7         27.67         30.33         2.30 o                         
   4   3   7        725.84        777.35        10.63 o                         
   5   3   7         48.31         53.88         4.19 o                         
   6   3   7         92.59        100.73         6.40 o                         
   7   3   7       1865.91       1848.21        31.77 o                         
   8   3   7        950.57        899.23        21.91 o                         
   9   3   7         18.28         17.43        18.01 o                         
  -5   4   7       1108.77       1121.05        37.22 o                         
  -4   4   7        731.96        760.42        45.19 o                         
  -3   4   7         68.31         81.04         8.76 o                         
  -2   4   7          3.24         -0.86         4.37 o                         
  -1   4   7         78.58         89.87         5.87 o                         
   0   4   7        114.40        124.04         4.99 o                         
   1   4   7        541.51        545.06        10.08 o                         
   2   4   7       1817.95       1940.51        25.10 o                         
   3   4   7       1716.06       1631.97        22.03 o                         
   4   4   7          9.82         22.46         3.40 o                         
   5   4   7         90.72        106.74         7.90 o                         
   6   4   7       1123.19       1117.00        17.59 o                         
   7   4   7        129.62        115.50        13.57 o                         
   8   4   7         10.74         17.72         8.59 o                         
   9   4   7        220.42        198.99        18.79 o                         
  -5   5   7         78.26         81.59        18.01 o                         
  -4   5   7         80.69         79.82        12.95 o                         
  -3   5   7         21.31         19.71         7.62 o                         
  -2   5   7        180.59        176.28        10.69 o                         
  -1   5   7       2103.30       2061.32        32.32 o                         
   0   5   7         63.82         65.60         4.27 o                         
   1   5   7       1183.62       1156.22        20.15 o                         
   2   5   7        837.58        824.27        13.59 o                         
   3   5   7         38.42         36.05         3.18 o                         
   4   5   7        611.73        641.38        10.13 o                         
   5   5   7        333.19        315.31        10.48 o                         
   6   5   7        646.85        647.83        14.02 o                         
   7   5   7        179.61        201.07        10.59 o                         
   8   5   7        402.69        440.28        18.68 o                         
   9   5   7        765.80        818.01        74.95 o                         
  -4   6   7        221.95        260.11        56.75 o                         
  -3   6   7       1166.02       1245.46        37.89 o                         
  -2   6   7        176.81        173.36        11.56 o                         
  -1   6   7          1.62          2.81         5.77 o                         
   0   6   7         61.57         68.91         6.45 o                         
   1   6   7          9.29         12.54         3.36 o                         
   2   6   7        801.98        807.00        14.43 o                         
   3   6   7        143.61        164.42         6.23 o                         
   4   6   7       2863.11       2831.81        30.64 o                         
   5   6   7        351.04        330.63         8.99 o                         
   6   6   7        120.73         96.89         7.61 o                         
   7   6   7        294.04        283.23        15.72 o                         
   8   6   7         13.08         13.82         9.01 o                         
   9   6   7         67.92         85.00        15.67 o                         
  -3   7   7        162.83        134.18        20.05 o                         
  -2   7   7        100.65        118.34        14.21 o                         
  -1   7   7         18.41         26.47         8.76 o                         
   0   7   7        471.41        479.10        16.74 o                         
   1   7   7        327.47        314.74        11.71 o                         
   2   7   7        608.06        622.01        15.18 o                         
   3   7   7       1438.22       1419.50        22.20 o                         
   4   7   7         89.61         99.08         6.29 o                         
   5   7   7        303.55        307.68         9.86 o                         
   6   7   7        356.64        363.06        15.48 o                         
   7   7   7          5.07         -2.52         7.30 o                         
   8   7   7        160.67        227.96        18.51 o                         
   9   7   7        123.84        123.44        17.05 o                         
  -2   8   7        399.03        386.81        23.54 o                         
  -1   8   7         84.61         70.85        12.61 o                         
   0   8   7         13.18          7.15         9.02 o                         
   1   8   7        184.08        207.22        10.46 o                         
   2   8   7          0.47          2.86         7.25 o                         
   3   8   7        420.82        452.68        12.70 o                         
   4   8   7        295.19        290.36        10.39 o                         
   5   8   7        369.89        341.46        10.86 o                         
   6   8   7        740.49        769.84        24.11 o                         
   7   8   7         14.02          5.15        10.65 o                         
   8   8   7         55.22         46.56        15.87 o                         
   0   9   7         11.71         16.98        10.24 o                         
   1   9   7        155.84        198.39        18.69 o                         
   2   9   7         46.10         53.68        11.01 o                         
   3   9   7        264.29        270.96        14.19 o                         
   4   9   7        315.07        346.41        15.67 o                         
   5   9   7         33.34         25.22        10.73 o                         
   6   9   7         83.63         97.96        13.47 o                         
   7   9   7         99.42         71.06        13.42 o                         
   2  10   7         37.20         34.85         9.62 o                         
   3  10   7         40.13         38.90         9.95 o                         
   4  10   7        107.12        116.92        11.14 o                         
   5  10   7        278.15        273.08        24.34 o                         
  -2  -8   8         14.58         32.38        13.11 o                         
  -1  -8   8        112.33        116.92        17.13 o                         
   0  -8   8         24.74         15.72        15.96 o                         
  -4  -7   8         10.94         14.02        12.14 o                         
  -3  -7   8        189.60        210.49        18.62 o                         
  -2  -7   8        100.29         97.93        27.65 o                         
  -1  -7   8          6.89         12.74        11.00 o                         
   0  -7   8         77.97        113.34        14.99 o                         
   1  -7   8          9.11          3.20        11.25 o                         
   2  -7   8         60.57         51.74        13.99 o                         
  -5  -6   8         23.71         19.95        12.27 o                         
  -4  -6   8        118.80        105.78        14.68 o                         
  -3  -6   8          3.00         -1.99         7.67 o                         
  -2  -6   8         60.67         55.32         9.01 o                         
  -1  -6   8         61.71         72.33         9.56 o                         
   0  -6   8        251.78        246.14        13.90 o                         
   1  -6   8        111.49        111.79        10.78 o                         
   2  -6   8         34.14         39.88        14.70 o                         
   3  -6   8        120.01        137.33        16.03 o                         
   4  -6   8         90.70         98.10        15.80 o                         
  -6  -5   8          9.64          1.77        11.20 o                         
  -5  -5   8          3.80          6.44         9.97 o                         
  -4  -5   8         33.13         35.89         8.73 o                         
  -3  -5   8        203.88        209.89        12.54 o                         
  -2  -5   8        362.98        319.04        14.40 o                         
  -1  -5   8        320.57        362.42        15.23 o                         
   0  -5   8          1.24          0.51         6.27 o                         
   1  -5   8         15.43         15.05         6.68 o                         
   2  -5   8         34.95         40.94         8.14 o                         
   3  -5   8         40.04         38.11         8.74 o                         
   4  -5   8        167.24        132.43        15.42 o                         
   5  -5   8        192.98        175.51        17.96 o                         
  -6  -4   8        124.29        123.94        12.38 o                         
  -5  -4   8        140.60        144.13        12.49 o                         
  -4  -4   8          2.42         11.90         6.94 o                         
  -3  -4   8         88.35         92.93        10.45 o                         
  -2  -4   8        250.61        258.50        11.18 o                         
  -1  -4   8        385.09        398.03        12.00 o                         
   0  -4   8        219.66        222.38         9.61 o                         
   1  -4   8        320.16        297.92        10.92 o                         
   2  -4   8        275.94        260.92        12.67 o                         
   3  -4   8        148.97        163.09         8.14 o                         
   4  -4   8        232.82        256.50        11.04 o                         
   5  -4   8        116.42        132.73        12.90 o                         
   6  -4   8        100.76         70.34        14.45 o                         
  -6  -3   8         19.16         20.51         9.25 o                         
  -5  -3   8        206.90        220.19        10.04 o                         
  -4  -3   8         61.54         67.11         6.91 o                         
  -3  -3   8        305.99        294.63         8.81 o                         
  -2  -3   8         52.82         54.15         4.55 o                         
  -1  -3   8        789.16        764.70        12.82 o                         
   0  -3   8        999.15        976.15        17.73 o                         
   1  -3   8         51.70         44.82         4.91 o                         
   2  -3   8        108.68         99.92         4.47 o                         
   3  -3   8         18.15         29.90         3.49 o                         
   4  -3   8         79.39         68.63         5.18 o                         
   5  -3   8        177.94        195.64        10.84 o                         
   6  -3   8        256.19        267.93        15.03 o                         
   7  -3   8        424.74        479.22        21.00 o                         
  -7  -2   8        172.41        176.18        24.43 o                         
  -6  -2   8         88.38        103.02        10.62 o                         
  -5  -2   8        242.42        226.21        14.64 o                         
  -4  -2   8        229.45        210.76         8.82 o                         
  -3  -2   8         12.56         12.77         4.15 o                         
  -2  -2   8         46.04         40.81         3.74 o                         
  -1  -2   8        355.22        358.80         8.72 o                         
   0  -2   8        106.25         95.53         3.74 o                         
   1  -2   8       1747.41       1697.11        21.21 o                         
   2  -2   8        426.13        417.82        10.76 o                         
   3  -2   8        201.59        193.56         5.79 o                         
   4  -2   8        220.81        232.09         7.05 o                         
   5  -2   8        317.00        313.95         9.81 o                         
   6  -2   8        125.05        132.15         7.65 o                         
   7  -2   8         21.42         23.24         7.78 o                         
  -6  -1   8        505.59        497.80        25.52 o                         
  -5  -1   8         40.76         37.61         6.68 o                         
  -4  -1   8        936.53        923.63        17.15 o                         
  -3  -1   8         51.84         57.55         4.65 o                         
  -2  -1   8         14.82         13.06         3.82 o                         
  -1  -1   8       1036.73        988.81        18.94 o                         
   0  -1   8        286.82        269.61         5.34 o                         
   1  -1   8        858.37        863.97        13.33 o                         
   2  -1   8        216.96        236.80         5.36 o                         
   3  -1   8        155.85        170.78         5.13 o                         
   4  -1   8        381.27        363.41         8.03 o                         
   5  -1   8         60.45         58.17         5.21 o                         
   6  -1   8        689.99        686.38        15.50 o                         
   7  -1   8        821.86        837.87        24.16 o                         
   8  -1   8         95.86        113.57        15.68 o                         
  -6   0   8        259.54        236.13        18.24 o                         
  -5   0   8        518.35        505.02        19.02 o                         
  -4   0   8        620.21        616.13        13.55 o                         
  -3   0   8         78.31         84.82         5.57 o                         
  -2   0   8        117.46        123.93         5.47 o                         
  -1   0   8         62.79         68.17         3.36 o                         
   0   0   8         48.04         44.18         4.08 o                         
   1   0   8         20.10         15.61         3.94 o                         
   2   0   8       3278.11       3276.27        39.00 o                         
   3   0   8        522.05        477.16         7.28 o                         
   4   0   8         63.59         71.26         4.16 o                         
   5   0   8        646.74        648.07        12.03 o                         
   6   0   8        113.96         99.07         7.03 o                         
   7   0   8        110.76         93.12         8.96 o                         
   8   0   8          1.99          1.45        15.28 o                         
  -6   1   8        230.37        256.44        19.42 o                         
  -5   1   8          2.05          2.29         9.45 o                         
  -4   1   8        838.59        819.63        16.93 o                         
  -3   1   8       1169.79       1095.78        20.76 o                         
  -2   1   8       1732.02       1725.44        23.37 o                         
  -1   1   8         16.49         23.94         2.58 o                         
   0   1   8        572.34        513.75        16.71 o                         
   1   1   8       2323.18       2330.30        47.21 o                         
   2   1   8         55.29         45.16         5.64 o                         
   3   1   8        233.07        235.91         6.09 o                         
   4   1   8         81.94         93.68         5.04 o                         
   5   1   8       1070.66       1075.86        14.41 o                         
   6   1   8         26.56         19.40         5.11 o                         
   7   1   8         17.78         29.30         7.15 o                         
   8   1   8       1369.67       1299.74        33.40 o                         
   9   1   8        144.41        145.66        27.16 o                         
  -6   2   8         18.35         24.54        12.00 o                         
  -5   2   8         48.73         36.80        17.81 o                         
  -4   2   8       1152.45       1079.06        26.08 o                         
  -3   2   8       1105.80       1147.20        29.21 o                         
  -2   2   8        122.88        125.75         5.71 o                         
  -1   2   8         10.66         12.28         2.63 o                         
   0   2   8        100.53        103.98         4.62 o                         
   1   2   8         73.25         78.28         7.73 o                         
   2   2   8         17.25         32.46         5.93 o                         
   3   2   8       3838.89       3891.98        42.08 o                         
   4   2   8       2330.06       2219.88        29.82 o                         
   5   2   8         10.59         10.22         2.86 o                         
   6   2   8         85.08         86.47         5.71 o                         
   7   2   8        122.96        146.85         9.55 o                         
   8   2   8         42.40         14.74        10.87 o                         
   9   2   8          1.03          5.92        12.23 o                         
  -5   3   8        387.96        408.97        23.59 o                         
  -4   3   8          1.99          9.08         8.84 o                         
  -3   3   8        129.83        122.69         9.42 o                         
  -2   3   8        269.23        299.20        10.16 o                         
  -1   3   8       2295.79       2277.60        28.85 o                         
   0   3   8        378.96        364.98         6.59 o                         
   1   3   8        227.44        223.81         6.91 o                         
   2   3   8       1979.59       1875.35        27.56 o                         
   3   3   8       2081.98       2147.34        27.22 o                         
   4   3   8        717.98        712.14        10.16 o                         
   5   3   8         19.52         25.14         3.45 o                         
   6   3   8        374.74        384.38        10.35 o                         
   7   3   8        443.40        441.87        14.50 o                         
   8   3   8         63.13         62.17        12.52 o                         
   9   3   8        352.72        384.81        23.92 o                         
  -5   4   8        110.08        113.51        15.31 o                         
  -4   4   8         13.69         37.14        10.80 o                         
  -3   4   8        589.04        588.42        24.06 o                         
  -2   4   8       1143.66       1139.35        26.53 o                         
  -1   4   8         50.68         44.97         6.60 o                         
   0   4   8          1.85          2.31         2.50 o                         
   1   4   8        404.99        406.91         8.33 o                         
   2   4   8        388.78        392.59         6.89 o                         
   3   4   8         11.00         14.96         2.72 o                         
   4   4   8        982.78        989.35        14.26 o                         
   5   4   8       3589.95       3592.41        41.05 o                         
   6   4   8        160.59        154.89         8.75 o                         
   7   4   8         11.71         21.09         6.40 o                         
   8   4   8         53.53         76.17        13.22 o                         
   9   4   8          9.15         10.36        12.23 o                         
  -4   5   8        310.74        283.13        20.47 o                         
  -3   5   8         66.03         73.29        11.36 o                         
  -2   5   8        266.29        220.89        19.61 o                         
  -1   5   8        140.71        147.23         9.42 o                         
   0   5   8        415.55        413.37         9.21 o                         
   1   5   8        863.12        838.88        15.36 o                         
   2   5   8          9.22         14.62         3.05 o                         
   3   5   8       1029.61       1053.61        30.11 o                         
   4   5   8        687.09        647.50        11.91 o                         
   5   5   8        412.41        407.74        10.50 o                         
   6   5   8       1081.58       1058.83        21.02 o                         
   7   5   8         70.41         68.08         8.38 o                         
   8   5   8        375.82        397.92        22.71 o                         
   9   5   8        103.34         91.92        14.99 o                         
  -3   6   8        135.42        162.20        16.94 o                         
  -2   6   8        483.04        448.84        22.12 o                         
  -1   6   8       1032.05        963.16        29.58 o                         
   0   6   8          4.37          1.43         5.45 o                         
   1   6   8        217.74        216.34         8.42 o                         
   2   6   8         38.96         41.84         4.51 o                         
   3   6   8         22.64         27.60         3.94 o                         
   4   6   8        459.92        449.63        10.66 o                         
   5   6   8        145.95        151.78         6.71 o                         
   6   6   8       1135.85       1097.75        22.11 o                         
   7   6   8        528.91        505.52        35.92 o                         
   8   6   8          1.53         -3.30        10.71 o                         
   9   6   8          3.51          1.70        12.23 o                         
  -2   7   8        121.46        135.13        14.80 o                         
  -1   7   8        422.29        428.62        21.72 o                         
   0   7   8        178.42        181.95        14.38 o                         
   1   7   8        380.67        384.86        15.23 o                         
   2   7   8        221.44        258.45        10.76 o                         
   3   7   8        269.28        253.75         9.23 o                         
   4   7   8         85.68         89.30         5.99 o                         
   5   7   8        253.66        264.72        10.04 o                         
   6   7   8          0.04         -0.44         7.15 o                         
   7   7   8         70.37         93.12        16.74 o                         
   8   7   8        141.33        105.20        14.99 o                         
  -1   8   8        163.00        165.99        23.85 o                         
   0   8   8        426.80        389.56        42.83 o                         
   1   8   8        360.84        323.35        18.24 o                         
   2   8   8        115.26        118.05        17.33 o                         
   3   8   8        209.66        197.54        10.83 o                         
   4   8   8          1.32          5.99         8.62 o                         
   5   8   8        323.62        333.37        19.60 o                         
   6   8   8        156.75        176.29        22.19 o                         
   7   8   8         33.94         41.65        11.60 o                         
   8   8   8        276.09        234.20        19.27 o                         
   1   9   8        896.58        760.34        28.54 o                         
   2   9   8        113.48        146.22        14.16 o                         
   3   9   8        144.75        151.66        15.28 o                         
   4   9   8         50.96         59.94         8.85 o                         
   5   9   8         83.47         94.40        21.22 o                         
   6   9   8         23.16         27.61        11.44 o                         
   7   9   8         52.02         61.51        13.48 o                         
   4  10   8        123.04        147.20        16.18 o                         
  -3  -7   9          4.15          4.19        11.77 o                         
  -2  -7   9         28.79         42.82        12.89 o                         
  -1  -7   9        114.34        121.45        16.00 o                         
   0  -7   9        107.42         98.45        21.80 o                         
   1  -7   9         17.01         -6.29        11.50 o                         
  -4  -6   9         41.79         39.97        12.60 o                         
  -3  -6   9         15.63          4.87        22.78 o                         
  -2  -6   9         66.05         78.26        14.11 o                         
  -1  -6   9          1.74         -7.26        12.27 o                         
   0  -6   9         42.81         53.44        11.95 o                         
   1  -6   9         84.57         82.46        13.14 o                         
   2  -6   9        167.34        155.16        16.17 o                         
   3  -6   9        101.31        104.94        15.49 o                         
  -5  -5   9         24.55         29.00        12.75 o                         
  -4  -5   9         20.49         31.88        10.83 o                         
  -3  -5   9        135.15        122.58        14.89 o                         
  -2  -5   9         34.95         29.87        19.57 o                         
  -1  -5   9         38.11         54.37        20.15 o                         
   0  -5   9        209.36        221.11        19.57 o                         
   1  -5   9        241.26        242.63        16.52 o                         
   2  -5   9          0.81         -3.62         9.40 o                         
   3  -5   9         57.14         67.36        12.67 o                         
   4  -5   9          4.49         -1.83        11.03 o                         
  -6  -4   9         70.30         78.93        11.29 o                         
  -5  -4   9        156.84        151.46        15.42 o                         
  -4  -4   9        272.57        283.94        18.16 o                         
  -3  -4   9         89.51         70.47        13.34 o                         
  -2  -4   9         13.07         18.29         6.60 o                         
  -1  -4   9         28.72         31.88         6.60 o                         
   0  -4   9        142.90        159.27         9.80 o                         
   1  -4   9        200.58        190.61        10.70 o                         
   2  -4   9        335.22        334.86        14.32 o                         
   3  -4   9        257.88        250.76        16.88 o                         
   4  -4   9        155.72        160.65        15.13 o                         
   5  -4   9         33.73         35.95        12.27 o                         
   6  -4   9         13.00         21.94        13.20 o                         
  -6  -3   9         60.55         55.18        10.27 o                         
  -5  -3   9        254.01        280.01        20.98 o                         
  -4  -3   9         34.00         22.83         7.67 o                         
  -3  -3   9        412.38        390.93        12.62 o                         
  -2  -3   9         23.06         28.20         4.91 o                         
  -1  -3   9        306.12        295.49         7.60 o                         
   0  -3   9        234.64        237.84         9.08 o                         
   1  -3   9        170.39        175.24         7.86 o                         
   2  -3   9        493.60        499.82        10.02 o                         
   3  -3   9         98.30         97.75         5.62 o                         
   4  -3   9        616.29        606.20        13.14 o                         
   5  -3   9         30.17         33.12         8.24 o                         
   6  -3   9          4.32          5.54         8.70 o                         
  -6  -2   9         18.11         30.97        11.89 o                         
  -5  -2   9          3.11          1.39         7.06 o                         
  -4  -2   9        383.41        371.96        13.37 o                         
  -3  -2   9        311.35        299.60        11.00 o                         
  -2  -2   9        489.15        470.89        10.52 o                         
  -1  -2   9          5.91          5.64         2.47 o                         
   0  -2   9         79.29         80.15         4.18 o                         
   1  -2   9        119.59        110.82         4.68 o                         
   2  -2   9        499.78        505.69         9.97 o                         
   3  -2   9       1172.73       1099.97        14.31 o                         
   4  -2   9        180.04        184.68         6.86 o                         
   5  -2   9        235.07        222.56         9.13 o                         
   6  -2   9         77.96         90.89         7.70 o                         
   7  -2   9          7.29         11.96         9.38 o                         
  -6  -1   9        135.36        167.06        17.89 o                         
  -5  -1   9          9.34          2.52         7.20 o                         
  -4  -1   9        265.71        266.19        11.14 o                         
  -3  -1   9        214.13        229.97         8.66 o                         
  -2  -1   9       1026.32        998.08        17.65 o                         
  -1  -1   9        641.49        611.22        11.87 o                         
   0  -1   9         42.97         45.75         3.92 o                         
   1  -1   9        855.58        829.95        12.67 o                         
   2  -1   9        252.82        257.61         5.86 o                         
   3  -1   9        314.35        284.14         9.92 o                         
   4  -1   9        348.03        356.53         8.05 o                         
   5  -1   9        212.68        214.04         7.93 o                         
   6  -1   9       1375.87       1285.69        22.56 o                         
   7  -1   9         16.29          6.42         8.51 o                         
   8  -1   9         95.01        145.11        16.58 o                         
  -6   0   9         93.95         89.67        14.41 o                         
  -5   0   9         29.39          9.17        10.00 o                         
  -4   0   9         67.82         80.89        11.54 o                         
  -3   0   9        459.25        478.32        18.80 o                         
  -2   0   9        688.55        682.94        18.24 o                         
  -1   0   9         24.25         27.09         3.20 o                         
   0   0   9         47.88         53.42         4.19 o                         
   1   0   9        117.80        122.91         7.74 o                         
   2   0   9        302.66        312.46        10.88 o                         
   3   0   9         50.77         55.91         3.67 o                         
   4   0   9       3026.84       3018.23        49.49 o                         
   5   0   9        994.51       1026.71        17.22 o                         
   6   0   9         38.63         55.57         7.02 o                         
   7   0   9         56.96         44.45         9.25 o                         
   8   0   9          6.06         -1.10        11.36 o                         
  -6   1   9          3.63          6.97        11.13 o                         
  -5   1   9         22.43         30.93        10.83 o                         
  -4   1   9        412.83        413.92        21.22 o                         
  -3   1   9        456.69        444.55        12.04 o                         
  -2   1   9        195.02        191.50         7.91 o                         
  -1   1   9        308.68        321.81         8.59 o                         
   0   1   9       1022.62       1002.09        20.99 o                         
   1   1   9        407.40        419.01        14.93 o                         
   2   1   9         12.81         11.82         4.55 o                         
   3   1   9       2008.56       2008.98        33.08 o                         
   4   1   9        134.27        159.16         5.35 o                         
   5   1   9          8.54         18.60         3.33 o                         
   6   1   9          7.79          8.92         5.71 o                         
   7   1   9        633.04        622.88        20.52 o                         
   8   1   9        371.78        384.72        23.11 o                         
  -5   2   9        261.86        279.56        19.12 o                         
  -4   2   9         88.27         88.13        12.22 o                         
  -3   2   9         76.64         88.38        10.76 o                         
  -2   2   9        897.03        865.44        18.21 o                         
  -1   2   9       1081.84       1021.65        18.94 o                         
   0   2   9         10.76         14.54         3.44 o                         
   1   2   9          3.63          0.55         4.25 o                         
   2   2   9        210.52        219.44         9.74 o                         
   3   2   9        126.94        139.26         8.02 o                         
   4   2   9        170.82        184.92         6.33 o                         
   5   2   9       1237.04       1225.87        17.00 o                         
   6   2   9       1493.10       1447.62        25.78 o                         
   7   2   9        243.81        202.35        12.59 o                         
   8   2   9         11.69         13.31        10.73 o                         
   9   2   9         27.95         26.56        13.12 o                         
  -5   3   9         91.30        116.08        15.46 o                         
  -4   3   9         27.16         32.67        18.30 o                         
  -3   3   9        211.28        232.69        15.85 o                         
  -2   3   9         79.17         80.85         8.39 o                         
  -1   3   9        419.41        392.50        13.78 o                         
   0   3   9        394.59        382.23         9.02 o                         
   1   3   9       1642.72       1662.76        38.61 o                         
   2   3   9        296.68        277.48        13.73 o                         
   3   3   9        202.33        211.14        10.58 o                         
   4   3   9         73.58         82.26         4.29 o                         
   5   3   9       2066.31       1976.16        24.53 o                         
   6   3   9        105.53         93.84         7.91 o                         
   7   3   9         86.02         84.19         9.57 o                         
   8   3   9        226.25        219.08        17.27 o                         
   9   3   9        153.28        130.73        41.47 o                         
  -4   4   9         47.74         57.02        17.91 o                         
  -3   4   9         72.22         92.74        12.07 o                         
  -2   4   9        285.71        265.06        15.67 o                         
  -1   4   9        687.59        665.86        17.26 o                         
   0   4   9       1496.11       1478.30        20.28 o                         
   1   4   9         95.92         95.36         5.34 o                         
   2   4   9        610.70        585.08        14.30 o                         
   3   4   9         12.35         13.26         3.12 o                         
   4   4   9        353.05        333.31         7.29 o                         
   5   4   9        365.56        369.67         9.15 o                         
   6   4   9         54.13         74.23         9.39 o                         
   7   4   9       1142.00       1106.77        26.90 o                         
   8   4   9        231.97        216.26        17.19 o                         
   9   4   9         41.66         44.31        13.55 o                         
  -4   5   9        348.33        280.12        21.12 o                         
  -3   5   9          1.60         -2.10        13.92 o                         
  -2   5   9        159.98        198.85        15.25 o                         
  -1   5   9         59.36         56.12        19.96 o                         
   0   5   9         59.34         81.71         6.14 o                         
   1   5   9        793.09        741.32        13.93 o                         
   2   5   9        490.35        482.04         9.77 o                         
   3   5   9       1477.30       1520.63        19.54 o                         
   4   5   9         64.23         69.51         4.33 o                         
   5   5   9        124.96        108.83         6.23 o                         
   6   5   9         52.32         48.09        11.79 o                         
   7   5   9          7.82         27.53        13.82 o                         
   8   5   9        389.71        373.77        22.08 o                         
   9   5   9         20.72          8.03        12.95 o                         
  -3   6   9         23.11         28.98        11.04 o                         
  -2   6   9         60.74         84.74        20.05 o                         
  -1   6   9        164.48        164.03        14.03 o                         
   0   6   9        238.50        249.17        16.84 o                         
   1   6   9        870.99        880.88        21.54 o                         
   2   6   9        564.88        554.25        16.33 o                         
   3   6   9        483.63        530.21        14.84 o                         
   4   6   9         18.92         27.87         5.22 o                         
   5   6   9        193.73        196.83         8.46 o                         
   6   6   9        511.30        519.55        17.98 o                         
   7   6   9        153.65        179.96        15.33 o                         
   8   6   9        254.60        260.88        19.39 o                         
  -2   7   9          7.16         -1.68        13.82 o                         
  -1   7   9          4.50         16.68        11.68 o                         
   0   7   9        276.40        253.16        16.35 o                         
   1   7   9        191.08        199.57        14.30 o                         
   2   7   9        373.77        379.36        14.88 o                         
   3   7   9        513.41        499.30        14.45 o                         
   4   7   9        210.82        213.01        21.53 o                         
   5   7   9        218.11        220.00        37.19 o                         
   6   7   9         29.32         28.20        10.00 o                         
   7   7   9        238.77        251.82        18.46 o                         
   8   7   9          7.53          7.75        11.11 o                         
   0   8   9        264.54        281.32        18.39 o                         
   1   8   9        302.48        297.53        17.91 o                         
   2   8   9         31.81         38.16         9.31 o                         
   3   8   9        231.49        219.26        12.38 o                         
   4   8   9         20.15         27.46         7.23 o                         
   5   8   9        231.05        246.75        21.42 o                         
   6   8   9         22.69         13.16        12.95 o                         
   7   8   9        333.24        302.56        35.92 o                         
   1   9   9         20.32          4.28        14.99 o                         
   2   9   9          6.42         11.06         9.42 o                         
   3   9   9        877.75        824.92        27.82 o                         
   4   9   9         89.67        122.84        14.19 o                         
   5   9   9         32.39         36.88        11.70 o                         
   6   9   9        128.37        131.82        20.25 o                         
  -3  -6  10         74.89         79.23        16.35 o                         
  -2  -6  10        123.65        112.70        15.08 o                         
  -1  -6  10         43.28         41.42        15.48 o                         
   0  -6  10          0.12         -9.77        10.08 o                         
   1  -6  10          6.60         -1.02        11.07 o                         
   2  -6  10         20.48         41.68        13.92 o                         
  -4  -5  10        120.16        124.31        20.83 o                         
  -3  -5  10         36.10         31.62        11.20 o                         
  -2  -5  10         48.17         56.74        11.66 o                         
  -1  -5  10         50.18         56.35        11.17 o                         
   0  -5  10         97.72         88.39        12.78 o                         
   1  -5  10         78.11         79.58        12.63 o                         
   2  -5  10         57.62         70.62        12.67 o                         
   3  -5  10        182.33        189.77        23.36 o                         
   4  -5  10          0.04          4.03        11.79 o                         
  -5  -4  10          1.53          0.09        12.95 o                         
  -4  -4  10         43.07         65.19        11.83 o                         
  -3  -4  10         44.96         44.17        10.42 o                         
  -2  -4  10        148.71        152.13        13.66 o                         
  -1  -4  10        212.39        217.60        20.73 o                         
   0  -4  10         14.96         -0.88        14.41 o                         
   1  -4  10         19.23          6.75        14.70 o                         
   2  -4  10          4.01         11.32         9.28 o                         
   3  -4  10         81.91         85.81        12.43 o                         
   4  -4  10        209.14        179.81        16.21 o                         
   5  -4  10        246.36        232.68        18.59 o                         
  -5  -3  10         13.80         13.17         8.87 o                         
  -4  -3  10         58.60         43.43        10.53 o                         
  -3  -3  10        175.84        192.56        17.62 o                         
  -2  -3  10          0.36         -7.96        17.13 o                         
  -1  -3  10        534.40        507.55        37.28 o                         
   0  -3  10        171.66        192.62        12.98 o                         
   1  -3  10         50.71         57.31         9.34 o                         
   2  -3  10        115.18        109.84        11.41 o                         
   3  -3  10        100.23        100.31        11.58 o                         
   4  -3  10         71.96         75.42        12.02 o                         
   5  -3  10        296.57        273.58        18.99 o                         
   6  -3  10        321.31        321.19        21.39 o                         
  -5  -2  10         95.19         79.58        10.21 o                         
  -4  -2  10        111.14        103.84        10.27 o                         
  -3  -2  10         26.99         31.29         6.76 o                         
  -2  -2  10        462.27        466.24        14.45 o                         
  -1  -2  10        123.03        140.45        12.97 o                         
   0  -2  10        147.46        142.71         5.65 o                         
   1  -2  10         36.38         33.75         3.37 o                         
   2  -2  10        180.07        185.09         7.56 o                         
   3  -2  10         40.53         33.22         5.18 o                         
   4  -2  10         32.51         40.82         5.11 o                         
   5  -2  10        687.46        666.90        17.76 o                         
   6  -2  10        267.75        296.25        15.62 o                         
   7  -2  10        117.86        122.58        12.74 o                         
  -5  -1  10         27.17         23.13        10.89 o                         
  -4  -1  10        547.67        525.21        18.03 o                         
  -3  -1  10          3.49          5.93         5.16 o                         
  -2  -1  10          5.20          6.06         7.59 o                         
  -1  -1  10          5.71         14.07         4.70 o                         
   0  -1  10        246.42        235.87         7.45 o                         
   1  -1  10       2138.12       2095.49        26.71 o                         
   2  -1  10         11.38         23.94         3.43 o                         
   3  -1  10         37.70         41.20         4.01 o                         
   4  -1  10        229.29        230.65         9.00 o                         
   5  -1  10         22.76         29.38         5.52 o                         
   6  -1  10         37.62         32.64         6.52 o                         
   7  -1  10         10.55         15.61         9.08 o                         
  -5   0  10          0.27         12.61        10.43 o                         
  -4   0  10        202.07        213.72        35.34 o                         
  -3   0  10        107.83        124.24         9.05 o                         
  -2   0  10         72.90         89.03         7.50 o                         
  -1   0  10        887.37        874.76        15.94 o                         
   0   0  10        819.47        843.98        23.08 o                         
   1   0  10          1.80         15.66         4.81 o                         
   2   0  10         21.36         25.89         5.32 o                         
   3   0  10        864.81        869.84        16.29 o                         
   4   0  10         21.25         18.50         4.33 o                         
   5   0  10         73.06         77.07         7.55 o                         
   6   0  10        340.82        351.47        13.23 o                         
   7   0  10        542.95        558.42        21.99 o                         
   8   0  10         22.06         18.58        12.50 o                         
  -5   1  10        397.17        393.12        23.36 o                         
  -4   1  10         69.23         68.30        16.65 o                         
  -3   1  10         16.91         21.87         6.03 o                         
  -2   1  10        391.74        373.76        24.86 o                         
  -1   1  10         22.88         28.36         3.97 o                         
   0   1  10          4.66         25.26         5.47 o                         
   1   1  10        329.36        324.47        14.30 o                         
   2   1  10        978.58        965.70        20.94 o                         
   3   1  10       3054.73       3025.14        60.71 o                         
   4   1  10        288.83        266.38         7.93 o                         
   5   1  10        122.65        151.87         8.03 o                         
   6   1  10        118.91        118.91        15.59 o                         
   7   1  10         22.05         22.45         8.33 o                         
   8   1  10         90.95         91.37        14.19 o                         
  -5   2  10         18.94          7.38        10.30 o                         
  -4   2  10        101.63         90.85        12.61 o                         
  -3   2  10         26.92         40.57         9.26 o                         
  -2   2  10        286.31        274.74        10.52 o                         
  -1   2  10          5.34         21.07         3.97 o                         
   0   2  10        490.65        523.49        15.02 o                         
   1   2  10       2776.64       2693.26        45.66 o                         
   2   2  10          4.88          4.69         4.67 o                         
   3   2  10        224.27        230.19        10.56 o                         
   4   2  10          1.36          4.18         3.91 o                         
   5   2  10        862.35        867.95        17.70 o                         
   6   2  10         42.08         54.86         8.01 o                         
   7   2  10        310.71        299.08        14.64 o                         
   8   2  10        825.18        775.74        29.96 o                         
  -4   3  10        430.10        450.48        43.61 o                         
  -3   3  10        133.70        132.98        17.04 o                         
  -2   3  10         12.52          8.90         7.09 o                         
  -1   3  10         68.72         82.76         6.09 o                         
   0   3  10         32.64         32.31         3.69 o                         
   1   3  10        561.15        566.98        16.09 o                         
   2   3  10         25.23         22.56         5.79 o                         
   3   3  10        900.14        981.46        22.00 o                         
   4   3  10        794.41        778.85        15.80 o                         
   5   3  10        376.51        359.96        15.43 o                         
   6   3  10         27.95         27.39         7.02 o                         
   7   3  10        220.79        202.46        21.33 o                         
   8   3  10        253.82        256.31        18.70 o                         
  -4   4  10         40.88         39.86        11.21 o                         
  -3   4  10        181.28        153.90        14.02 o                         
  -2   4  10        260.34        267.70        16.17 o                         
  -1   4  10        439.22        452.37        35.92 o                         
   0   4  10         69.00         84.03         7.51 o                         
   1   4  10          7.58         34.63         5.26 o                         
   2   4  10       1785.01       1781.26        41.71 o                         
   3   4  10         60.27         58.27         4.78 o                         
   4   4  10         58.94         71.17         5.01 o                         
   5   4  10        120.26        106.91         6.55 o                         
   6   4  10        227.93        200.91        18.36 o                         
   7   4  10        258.21        297.00        18.15 o                         
   8   4  10         98.54        108.94        17.33 o                         
  -3   5  10        317.68        316.67        50.03 o                         
  -2   5  10        251.84        260.50        17.23 o                         
  -1   5  10        225.32        203.17        23.65 o                         
   0   5  10         42.02         45.88         8.03 o                         
   1   5  10          2.56         13.96         8.09 o                         
   2   5  10         62.93         96.54         7.39 o                         
   3   5  10        801.38        789.77        16.39 o                         
   4   5  10        548.32        541.21        13.28 o                         
   5   5  10        241.11        249.57        13.80 o                         
   6   5  10         21.15         24.56         7.35 o                         
   7   5  10         14.90         12.20        16.16 o                         
   8   5  10        202.31        213.91        17.84 o                         
  -2   6  10        543.42        536.36        24.32 o                         
  -1   6  10        102.01        110.41        12.16 o                         
   0   6  10         75.23         96.29        10.84 o                         
   1   6  10        465.73        442.66        17.24 o                         
   2   6  10        243.09        235.36        13.59 o                         
   3   6  10         59.82         84.84         6.92 o                         
   4   6  10        239.59        224.15         9.92 o                         
   5   6  10        438.29        429.22        16.14 o                         
   6   6  10        112.22        114.86        11.92 o                         
   7   6  10         16.12         27.41        10.14 o                         
   8   6  10        130.99        130.51        15.51 o                         
  -1   7  10        369.00        360.96        34.26 o                         
   0   7  10          6.46          0.43         8.31 o                         
   1   7  10        227.50        218.24        24.14 o                         
   2   7  10         50.68         47.80         9.11 o                         
   3   7  10         84.98         82.05         8.55 o                         
   4   7  10        777.00        744.18        24.90 o                         
   5   7  10        241.16        251.23        16.17 o                         
   6   7  10        100.20        113.04        22.10 o                         
   7   7  10        155.43        158.63        26.67 o                         
   8   7  10         98.55         73.73        13.73 o                         
   1   8  10          3.50          3.50        15.19 o                         
   2   8  10        113.84        139.73        13.34 o                         
   3   8  10        213.42        224.88        12.88 o                         
   4   8  10         42.06         51.20         9.27 o                         
   5   8  10        105.44         93.91        12.67 o                         
   6   8  10         60.11         55.17        12.56 o                         
   7   8  10        356.84        356.55        21.86 o                         
   3   9  10          4.12         -2.40         7.63 o                         
   4   9  10          3.86          2.62         9.95 o                         
   5   9  10        332.50        325.23        20.86 o                         
   0  -6  11         35.37         23.84        12.30 o                         
  -3  -5  11          3.55          3.76        10.52 o                         
  -2  -5  11         48.91         40.28        11.51 o                         
  -1  -5  11         19.29         30.38        11.15 o                         
   0  -5  11        159.95        150.13        14.77 o                         
   1  -5  11         56.98         50.75        12.05 o                         
   2  -5  11         57.57         71.31        13.04 o                         
   3  -5  11         82.70        102.20        14.69 o                         
  -4  -4  11         91.68         71.69        12.92 o                         
  -3  -4  11         10.73         11.73        17.62 o                         
  -2  -4  11         81.92         80.06        11.97 o                         
  -1  -4  11         47.42         70.86        11.17 o                         
   0  -4  11        170.30        180.43        14.58 o                         
   1  -4  11        190.36        196.77        15.24 o                         
   2  -4  11        129.63         92.65        12.49 o                         
   3  -4  11        155.09        152.95        14.92 o                         
   4  -4  11          3.97          8.58        11.13 o                         
  -4  -3  11         49.03         65.18        13.43 o                         
  -3  -3  11         88.77         83.65        11.64 o                         
  -2  -3  11          1.74         -1.85         9.54 o                         
  -1  -3  11          0.07         -7.33         7.33 o                         
   0  -3  11         51.96         61.36        10.03 o                         
   1  -3  11        551.69        512.03        20.80 o                         
   2  -3  11        456.61        487.63        21.03 o                         
   3  -3  11         33.17         31.47         9.80 o                         
   4  -3  11        109.05        141.53        14.33 o                         
   5  -3  11         24.48         22.33        10.88 o                         
  -4  -2  11         10.58         16.05        10.16 o                         
  -3  -2  11        154.54        163.21        13.28 o                         
  -2  -2  11         77.87         77.81         9.95 o                         
  -1  -2  11         15.79         20.95         7.38 o                         
   0  -2  11        385.09        419.76        11.18 o                         
   1  -2  11         10.60         17.05         4.44 o                         
   2  -2  11        551.03        554.17        14.98 o                         
   3  -2  11         22.31         21.41         8.67 o                         
   4  -2  11        258.28        248.74        13.79 o                         
   5  -2  11        169.27        186.08        20.25 o                         
   6  -2  11          3.77        -10.15        10.15 o                         
  -4  -1  11        515.67        547.42        24.73 o                         
  -3  -1  11         26.52         35.06         6.34 o                         
  -2  -1  11         15.55         20.25         6.41 o                         
  -1  -1  11          4.95         10.34         5.03 o                         
   0  -1  11          4.24         13.50         4.30 o                         
   1  -1  11         17.04         31.98         5.49 o                         
   2  -1  11         17.23         13.34         3.95 o                         
   3  -1  11       1949.80       1945.31        29.96 o                         
   4  -1  11        335.12        341.04        11.42 o                         
   5  -1  11          6.74         10.25         5.26 o                         
   6  -1  11        119.22        123.68        11.43 o                         
   7  -1  11          3.70          1.33         9.47 o                         
  -4   0  11         64.89         47.75        10.95 o                         
  -3   0  11          6.24          3.62         6.86 o                         
  -2   0  11        374.49        371.56        13.77 o                         
  -1   0  11        201.46        194.84        10.61 o                         
   0   0  11          6.25          1.38         6.04 o                         
   1   0  11        485.74        495.65        14.59 o                         
   2   0  11        607.78        624.23        16.65 o                         
   3   0  11        138.97        127.51         8.50 o                         
   4   0  11        116.92        102.01         7.22 o                         
   5   0  11        222.17        234.71        14.59 o                         
   6   0  11        198.93        197.70        12.09 o                         
   7   0  11         37.01          9.37         8.58 o                         
  -4   1  11         96.76         81.07        12.24 o                         
  -3   1  11        573.70        576.70        23.01 o                         
  -2   1  11        161.07        165.66        12.02 o                         
  -1   1  11         10.29          6.29         4.49 o                         
   0   1  11          0.04         20.64         5.89 o                         
   1   1  11        236.39        254.95        14.29 o                         
   2   1  11         47.77         41.08         6.74 o                         
   3   1  11         88.86        103.54         8.28 o                         
   4   1  11        330.41        316.89        15.33 o                         
   5   1  11        818.03        800.53        17.02 o                         
   6   1  11          7.63          0.25         6.76 o                         
   7   1  11        111.22        120.76        11.01 o                         
  -4   2  11         86.86         89.24        13.06 o                         
  -3   2  11          0.28         -1.10         7.84 o                         
  -2   2  11        279.61        256.54        20.34 o                         
  -1   2  11        377.81        369.83        11.76 o                         
   0   2  11        710.64        652.64        17.72 o                         
   1   2  11         19.84         16.12         5.75 o                         
   2   2  11        276.51        283.03        10.58 o                         
   3   2  11        561.70        585.66        16.48 o                         
   4   2  11          1.60          6.74         5.08 o                         
   5   2  11        237.90        226.21        10.64 o                         
   6   2  11         94.60         99.61         9.03 o                         
   7   2  11        215.64        208.56        12.81 o                         
   8   2  11         60.47         80.14        13.58 o                         
  -3   3  11        139.88        162.34        14.23 o                         
  -2   3  11        550.51        507.30        20.17 o                         
  -1   3  11         85.00        103.68         9.01 o                         
   0   3  11         21.16         19.76         5.85 o                         
   1   3  11         45.93         46.82         6.87 o                         
   2   3  11         19.47         18.22         6.06 o                         
   3   3  11        207.54        238.30        11.89 o                         
   4   3  11        538.13        522.31        16.19 o                         
   5   3  11        493.24        507.68        12.65 o                         
   6   3  11        396.20        418.96        22.26 o                         
   7   3  11          3.17          3.01        11.10 o                         
   8   3  11         10.51         13.41        10.71 o                         
  -3   4  11        220.68        235.11        17.29 o                         
  -2   4  11          9.68          5.61         7.81 o                         
  -1   4  11        446.24        465.30        18.77 o                         
   0   4  11        479.68        467.43        12.01 o                         
   1   4  11        133.96        169.40        23.08 o                         
   2   4  11        421.85        427.43        19.13 o                         
   3   4  11          6.56         14.31         6.20 o                         
   4   4  11        693.49        650.12        18.52 o                         
   5   4  11         35.07         23.00         5.06 o                         
   6   4  11        337.16        357.14        35.08 o                         
   7   4  11        432.34        427.30        21.33 o                         
   8   4  11         62.80         73.63        23.65 o                         
  -2   5  11        237.27        247.85        17.00 o                         
  -1   5  11        142.98        157.14        13.06 o                         
   0   5  11        320.23        322.53        15.74 o                         
   1   5  11         26.36         35.81         6.89 o                         
   2   5  11         84.13        125.83         7.92 o                         
   3   5  11         18.26         24.53         4.84 o                         
   4   5  11        177.08        172.83         8.09 o                         
   5   5  11        754.18        740.20        19.83 o                         
   6   5  11        174.57        195.71        14.26 o                         
   7   5  11        470.82        479.02        22.82 o                         
   8   5  11         22.78         26.24        23.75 o                         
  -1   6  11        127.54        126.38        13.14 o                         
   0   6  11        519.64        524.42        21.28 o                         
   1   6  11        609.70        625.14        37.19 o                         
   2   6  11         58.27         54.76         8.21 o                         
   3   6  11        249.57        296.80        12.46 o                         
   4   6  11         15.62         20.89         5.90 o                         
   5   6  11         57.49         75.60        13.73 o                         
   6   6  11        209.89        215.40        18.11 o                         
   7   6  11         55.98         33.26        10.65 o                         
   0   7  11        200.58        178.12        14.83 o                         
   1   7  11         75.45         70.67        18.30 o                         
   2   7  11          0.50          2.82         7.60 o                         
   3   7  11        371.27        373.47        15.49 o                         
   4   7  11          1.70         -1.32         6.25 o                         
   5   7  11         37.03         35.02         9.65 o                         
   6   7  11        658.85        716.78        26.61 o                         
   7   7  11        416.89        454.12        49.26 o                         
   2   8  11        749.80        730.63        26.22 o                         
   3   8  11          7.76          4.28         7.42 o                         
   4   8  11         31.48         41.00        21.42 o                         
   5   8  11        258.25        303.23        18.84 o                         
   6   8  11         12.08         24.65        10.59 o                         
   0  -5  12          0.29          9.61        10.36 o                         
  -2  -4  12        189.86        187.09        15.62 o                         
  -1  -4  12          4.97         10.07         9.64 o                         
   0  -4  12         79.90         74.52        11.67 o                         
   1  -4  12          4.64         11.23         9.73 o                         
   2  -4  12         69.76         71.39        18.40 o                         
   3  -4  12         49.05         61.65        12.84 o                         
  -3  -3  12         93.19        108.61        12.91 o                         
  -2  -3  12          7.46          4.67         8.69 o                         
  -1  -3  12          0.24         -7.45         7.45 o                         
   0  -3  12          9.87          5.35         7.95 o                         
   1  -3  12        277.26        293.79        17.42 o                         
   2  -3  12         22.31         25.66         8.84 o                         
   3  -3  12         12.85         23.24         9.64 o                         
   4  -3  12        474.97        513.12        24.32 o                         
  -3  -2  12          4.19          3.92         7.31 o                         
  -2  -2  12          3.18          0.55        10.22 o                         
  -1  -2  12        409.67        421.73        18.32 o                         
   0  -2  12        259.23        226.04        30.18 o                         
   1  -2  12         19.70         12.58         6.96 o                         
   2  -2  12        399.88        406.42        17.75 o                         
   3  -2  12          6.74          0.30         9.54 o                         
   4  -2  12         32.17         44.16        10.51 o                         
   5  -2  12         30.85         15.54        13.04 o                         
  -3  -1  12         72.25         64.77         8.72 o                         
  -2  -1  12        466.02        485.08        16.73 o                         
  -1  -1  12         34.48         51.04         7.85 o                         
   0  -1  12          1.87         -1.76         4.02 o                         
   1  -1  12          0.84          4.70         5.93 o                         
   2  -1  12         53.47         56.68         7.66 o                         
   3  -1  12        272.01        253.02        11.10 o                         
   4  -1  12         19.49         29.70         8.19 o                         
   5  -1  12        381.41        399.55        15.92 o                         
   6  -1  12        135.18        136.09        19.47 o                         
  -3   0  12         72.09         63.73        10.79 o                         
  -2   0  12         57.06         55.88         7.24 o                         
  -1   0  12          1.30          5.40         4.40 o                         
   0   0  12        363.59        394.48        17.27 o                         
   1   0  12        463.29        506.87        15.46 o                         
   2   0  12         45.39         65.59         7.61 o                         
   3   0  12         53.79         51.63         7.21 o                         
   4   0  12        307.74        288.22        11.18 o                         
   5   0  12          1.12          4.28         5.00 o                         
   6   0  12         96.72        101.38         9.73 o                         
  -3   1  12         14.92         33.05         9.33 o                         
  -2   1  12         58.15         74.68        12.07 o                         
  -1   1  12        348.80        372.93        11.94 o                         
   0   1  12        318.50        322.34        14.51 o                         
   1   1  12         38.00         45.12         6.00 o                         
   2   1  12        102.85        101.01         9.32 o                         
   3   1  12          2.09         -0.51         5.53 o                         
   4   1  12        117.02        109.08         9.92 o                         
   5   1  12        159.82        165.14        12.24 o                         
   6   1  12        464.23        456.31        16.44 o                         
   7   1  12        464.37        484.47        22.68 o                         
  -3   2  12          0.49          1.41         8.36 o                         
  -2   2  12        185.40        209.91        28.33 o                         
  -1   2  12         19.21         32.72        11.47 o                         
   0   2  12        667.44        613.60        18.14 o                         
   1   2  12         68.12         92.33         8.60 o                         
   2   2  12        389.75        416.36        13.63 o                         
   3   2  12         20.17         26.66         5.66 o                         
   4   2  12         79.69         92.86         8.27 o                         
   5   2  12        248.38        260.99        12.67 o                         
   6   2  12         81.40         86.13         8.64 o                         
   7   2  12        279.83        281.72        20.05 o                         
  -2   3  12        241.87        216.31        14.41 o                         
  -1   3  12          8.39         16.79         6.49 o                         
   0   3  12        183.26        192.52        11.00 o                         
   1   3  12        314.34        347.52        14.38 o                         
   2   3  12          8.69         21.78         7.81 o                         
   3   3  12        196.42        185.90        10.94 o                         
   4   3  12         15.36         21.57         6.65 o                         
   5   3  12        218.62        253.14        13.11 o                         
   6   3  12        101.98        116.98        12.48 o                         
   7   3  12        111.76        126.94        13.18 o                         
  -2   4  12        198.22        191.40        14.12 o                         
  -1   4  12        214.46        221.68        13.82 o                         
   0   4  12        127.94        142.41        10.26 o                         
   1   4  12        807.30        779.99        20.89 o                         
   2   4  12        670.54        655.88        25.19 o                         
   3   4  12        212.57        222.10        12.46 o                         
   4   4  12         92.52        108.62        11.06 o                         
   5   4  12         37.31         23.71         9.39 o                         
   6   4  12         32.74         37.37         8.57 o                         
   7   4  12        140.09        129.33        14.99 o                         
  -1   5  12        120.83        103.13        11.32 o                         
   0   5  12        369.26        370.25        16.70 o                         
   1   5  12         51.38         48.45        11.19 o                         
   2   5  12        246.85        259.91        23.75 o                         
   3   5  12         26.19         36.35        10.42 o                         
   4   5  12        592.74        580.87        33.29 o                         
   5   5  12          3.32         13.31         6.81 o                         
   6   5  12          5.99         12.06         8.46 o                         
   7   5  12        795.89        713.93        38.35 o                         
   0   6  12          3.63          0.02         7.61 o                         
   1   6  12        156.81        166.77        12.41 o                         
   2   6  12        346.11        379.10        20.54 o                         
   3   6  12        707.50        671.56        18.07 o                         
   4   6  12         42.36         39.85         6.58 o                         
   5   6  12        233.91        210.19        14.54 o                         
   6   6  12          4.78         11.95         9.93 o                         
   7   6  12         14.92         22.00        10.50 o                         
   1   7  12        121.49        109.52        12.14 o                         
   2   7  12        180.54        209.08        23.46 o                         
   3   7  12         64.58         75.84        12.97 o                         
   4   7  12          0.74          9.56        10.90 o                         
   5   7  12        289.35        303.13        43.90 o                         
   6   7  12        149.36        154.53        14.15 o                         
  -1  -3  13         73.00         83.13        11.60 o                         
   0  -3  13          9.45          6.39        11.19 o                         
   1  -3  13          0.57         -8.08        11.49 o                         
   2  -3  13          6.94         11.20         9.11 o                         
   3  -3  13        110.89        119.36        13.65 o                         
  -2  -2  13         15.41         17.98        11.68 o                         
  -1  -2  13          0.78        -10.15        14.31 o                         
   0  -2  13          3.24         13.12         8.66 o                         
   1  -2  13        220.44        204.86        13.27 o                         
   2  -2  13        217.31        243.07        14.50 o                         
   3  -2  13         11.31          5.38         8.18 o                         
   4  -2  13         53.44         37.64        10.19 o                         
  -2  -1  13         16.10         21.29         7.32 o                         
  -1  -1  13         57.90         45.42         7.66 o                         
   0  -1  13        163.30        182.42        21.61 o                         
   1  -1  13         64.54         80.99        17.91 o                         
   2  -1  13         72.75         84.69        19.08 o                         
   3  -1  13          8.96         16.16        16.16 o                         
   4  -1  13         76.03         91.84        13.04 o                         
   5  -1  13         56.46         46.29        10.62 o                         
  -2   0  13          3.44          0.78         7.07 o                         
  -1   0  13         28.31         30.52        11.10 o                         
   0   0  13         98.78         96.52        12.06 o                         
   1   0  13         48.24         56.37         8.81 o                         
   2   0  13        293.36        310.12        17.37 o                         
   3   0  13        253.42        267.38        16.72 o                         
   4   0  13          2.71         -8.57         8.57 o                         
   5   0  13          8.48          3.15         6.55 o                         
   6   0  13        129.22        122.26        10.95 o                         
  -2   1  13        127.32        149.06        11.61 o                         
  -1   1  13         14.44         31.79         9.16 o                         
   0   1  13         37.22         35.23         7.44 o                         
   1   1  13        200.06        206.69        10.25 o                         
   2   1  13        180.00        174.87         9.54 o                         
   3   1  13         70.88         66.43         8.32 o                         
   4   1  13         78.54         74.67         8.86 o                         
   5   1  13        147.92        157.02        11.75 o                         
   6   1  13        164.66        158.32        10.16 o                         
  -2   2  13          4.87          7.22         7.03 o                         
  -1   2  13         75.39         78.41        11.69 o                         
   0   2  13         57.27         57.23         8.76 o                         
   1   2  13          2.09          7.11         5.58 o                         
   2   2  13        384.51        342.49        12.94 o                         
   3   2  13        281.62        263.51        11.59 o                         
   4   2  13        493.81        513.17        15.32 o                         
   5   2  13         32.98         50.21        10.18 o                         
   6   2  13         12.78          4.45        10.18 o                         
  -1   3  13         46.18         12.65        16.35 o                         
   0   3  13        179.38        203.49        20.93 o                         
   1   3  13          5.82         17.75         6.99 o                         
   2   3  13         91.94         99.09         8.08 o                         
   3   3  13        427.88        431.74        14.41 o                         
   4   3  13         67.71         62.56         8.50 o                         
   5   3  13        484.76        453.60        21.73 o                         
   6   3  13          3.71         17.13        15.57 o                         
  -1   4  13          1.61         10.51        17.13 o                         
   0   4  13        303.70        350.63        31.15 o                         
   1   4  13         21.93         11.10        14.21 o                         
   2   4  13         42.83         50.61         8.47 o                         
   3   4  13        514.68        518.08        38.54 o                         
   4   4  13        306.28        316.30        18.37 o                         
   5   4  13        194.09        210.85        24.53 o                         
   6   4  13         98.52        147.18        22.19 o                         
   0   5  13        197.37        256.99        29.01 o                         
   1   5  13         60.99         41.47        16.94 o                         
   2   5  13         71.42         95.01        10.47 o                         
   3   5  13         31.67         42.49        14.11 o                         
   4   5  13         82.25         58.60        17.33 o                         
   5   5  13          0.46          3.11        14.21 o                         
   6   5  13        267.55        338.17        31.73 o                         
   2   6  13        207.75        225.69        18.63 o                         
   3   6  13         62.53         70.16        12.33 o                         
   4   6  13          2.95         15.19        15.96 o                         
   5   6  13       1109.68       1183.30        54.71 o                         
   1  -2  14         18.73         -8.57        16.16 o                         
   2  -2  14         35.52         54.90        20.05 o                         
   0  -1  14         49.68         62.69        17.33 o                         
   1  -1  14          2.04          7.01        14.80 o                         
   2  -1  14         68.91         90.92        20.64 o                         
   3  -1  14         51.44         38.55        19.27 o                         
  -1   0  14          3.13          5.51        12.85 o                         
   0   0  14        132.97        106.65        13.36 o                         
   1   0  14         11.42         34.07        15.19 o                         
   2   0  14          3.37         -3.11        13.82 o                         
   3   0  14         46.46         55.49        18.30 o                         
   4   0  14        290.81        292.61        31.34 o                         
  -1   1  14         83.34         96.76        21.80 o                         
   0   1  14        104.68        110.30        13.23 o                         
   1   1  14         61.07         69.90        10.28 o                         
   2   1  14          1.36          6.20         7.37 o                         
   3   1  14         27.62         26.33         8.08 o                         
   4   1  14        187.75        174.98        15.43 o                         
   5   1  14         68.58         86.25        13.52 o                         
   0   2  14          1.28         15.44         9.63 o                         
   1   2  14        196.56        195.86        10.74 o                         
   2   2  14          1.87         -6.27         6.27 o                         
   3   2  14          2.13         -2.07         5.89 o                         
   4   2  14        196.94        199.61        10.90 o                         
   5   2  14        156.23        140.02        16.12 o                         
   0   3  14        358.18        316.56        29.59 o                         
   1   3  14        166.29        142.77        17.29 o                         
   2   3  14         63.38         72.24         9.46 o                         
   3   3  14         16.73         11.60         6.58 o                         
   4   3  14          2.33         14.49         8.24 o                         
   5   3  14         82.41         99.87        18.30 o                         
   1   4  14         40.77         19.47        15.96 o                         
   2   4  14        214.27        222.96        13.63 o                         
   3   4  14        320.46        326.46        27.82 o                         
   4   4  14        202.22        249.20        26.67 o                         
   5   4  14         70.72         61.72        18.69 o                         
   2   5  14        123.79         97.20        14.38 o                         
   3   5  14          2.62         16.72         8.15 o                         
   4   5  14         66.91         89.56        19.47 o                         
                                                                                
